# Supplementary material for: A copper complex of an unusual hy­droxy–carboxyl­ate ligand: [Cu(bpy)(C4H4O6)]
Source: Acta Crystallogr E Crystallogr Commun. 2021 Feb 19;77(Pt 3):282–5. doi: 10.1107/S2056989021001286 (PMC8061107; doi:10.1107/S2056989021001286)
Supplement: Supplementary file 1 [file e-77-00282-sup1.cif]

##############################################################################
#                                                                            #
# This CIF contains the data in a paper accepted for publication in          #
# Acta Crystallographica Section E. It conforms to the requirements of       #
# Notes for Authors for Acta Crystallographica Section E, and has been       #
# peer reviewed under the auspices of the IUCr Commission on Journals.       #
#                                                                            #
# Full details of the Crystallographic Information File format               #
# are given in the paper "The Crystallographic Information File (CIF):       #
# a New Standard Archive File for Crystallography" by S. R. Hall, F. H.      #
# Allen and I. D. Brown [Acta Cryst. (1991), A47, 655-685].                  #
#                                                                            #
# The current version of the core CIF dictionary is obtainable from          #
# ftp://ftp.iucr.org/pub/cif_core.dic.                                       #
#                                                                            #
# Software is freely available for graphical display of the structure(s)     #
# in this CIF. For information consult the CIF software page                 #
# http://www.iucr.org/resources/cif/software.                                #
#                                                                            #
# This file may be used for bona fide research purposes within the           #
# scientific community so long as proper attribution is given to the journal # 
# article from which it was obtained.                                        #
#                                                                            #
##############################################################################
data_I
_audit_creation_method     'SHELXL-2014/7'
_journal_date_recd_electronic     2021-01-14
_journal_date_accepted     2021-02-02
_journal_name_full     'Acta Crystallographica, Section E'
_journal_year     2021
_journal_volume     77
_journal_issue      3
_journal_page_first     282
_journal_page_last     285
_journal_paper_category     GM
_journal_paper_doi     10.1107/S2056989021001286
_journal_coeditor_code     PK2655
_publ_contact_author_name     'Andrew W. Maverick'
_publ_contact_author_address
;
Department of Chemistry
Louisiana State University
Baton Rouge, LA 70803
USA
;
_publ_contact_author_email     'maverick@lsu.edu'
_publ_contact_author_fax     ?
_publ_contact_author_phone     ?
_publ_section_title
;
A copper complex of an unusual hydroxy--carboxylate ligand:
[Cu(bpy)(C~4~H~4~O~6~)]
;
_publ_section_title_footnote     .
loop_
    _publ_author_name
    _publ_author_footnote
    _publ_author_address
    'Gao, Sen' .
;
Department of Chemistry
Louisiana State University
Baton Rouge, LA 70803
USA
;
    'Fronczek, Frank R.' .
;
Department of Chemistry
Louisiana State University
Baton Rouge, LA 70803
USA
;
    'Maverick, Andrew W.' .
;
Department of Chemistry
Louisiana State University
Baton Rouge, LA 70803
USA
;
_publ_section_synopsis
;
A five-coordinate copper(II) complex with bpy and 2-(hydroxymethyl)tartronate
ligands forms centrosymmetric dimers <i>via</i> Cu...O contacts [2.703 (2)
\%A].
;
_chemical_name_systematic
;\
[(2,2'-Bipyridine-\k^2^<i>N</i>,<i>N</i>')[2-hydroxy-2-(hydroxymethyl-\
\k<i>O</i>)propanedioato-\k^2^<i>O</i>^1^,<i>O</i>^3^]copper(II)]
;
_chemical_name_common     '(bpy)Cu(2-(hydroxymethyl)tartronate)'
_chemical_formula_moiety     'C10 H8 N2, Cu, C4 H4 O6'
_chemical_formula_sum     'C14 H12 Cu N2 O6'
_chemical_formula_iupac     '[Cu (C4 H4 O6) (C10 H8 N2)]'
_chemical_formula_weight     367.80
_chemical_melting_point     ?
_space_group_crystal_system     triclinic
_space_group_name_H-M_alt     'P -1'
_space_group_name_Hall     '-P 1'
loop_
    _space_group_symop_operation_xyz
    'x, y, z'
    '-x, -y, -z'
_cell_length_a     7.6516(5)
_cell_length_b     9.9272(6)
_cell_length_c     10.0722(6)
_cell_angle_alpha     95.204(4)
_cell_angle_beta     107.729(4)
_cell_angle_gamma     111.462(4)
_cell_volume     660.34(7)
_cell_formula_units_Z     2
_cell_measurement_reflns_used     3354
_cell_measurement_theta_min     2.18
_cell_measurement_theta_max     29.26
_cell_measurement_temperature     90.0(5)
_exptl_crystal_description     'fragment'
_exptl_crystal_colour     'light blue'
_exptl_crystal_size_max     0.150
_exptl_crystal_size_mid     0.090
_exptl_crystal_size_min     0.070
_exptl_crystal_density_diffrn     1.850
_exptl_crystal_density_meas     ?
_exptl_crystal_density_method     ?
_exptl_crystal_F_000     374
_exptl_absorpt_coefficient_mu     1.691
_exptl_absorpt_correction_type     multi-scan
_exptl_absorpt_process_details
;
(SADABS; Krause <i>et al.</i>, 2015)
;
_exptl_absorpt_correction_T_min     0.838
_exptl_absorpt_correction_T_max     0.891
_diffrn_ambient_temperature     90.0(5)
_diffrn_radiation_type     MoK\a
_diffrn_radiation_wavelength     0.71073
_diffrn_radiation_source     'fine-focus sealed tube'
_diffrn_radiation_monochromator     'TRIUMPH curved graphite'
_diffrn_measurement_device_type     'Bruker Kappa APEXII DUO CCD'
_diffrn_measurement_method     '\f and \w scans'
_diffrn_detector_area_resol_mean     ?
_diffrn_reflns_number     18442
_diffrn_reflns_av_R_equivalents     0.0634
_diffrn_reflns_av_unetI/netI     0.0827
_diffrn_reflns_theta_min     2.180
_diffrn_reflns_theta_max     30.564
_diffrn_reflns_theta_full     25.000
_diffrn_measured_fraction_theta_max     0.997
_diffrn_measured_fraction_theta_full     0.999
_diffrn_reflns_limit_h_min     -10
_diffrn_reflns_limit_h_max     10
_diffrn_reflns_limit_k_min     -14
_diffrn_reflns_limit_k_max     14
_diffrn_reflns_limit_l_min     -14
_diffrn_reflns_limit_l_max     14
_refine_special_details     ?
_reflns_number_total     4041
_reflns_number_gt     2675
_reflns_threshold_expression     'I > 2\s(I)'
_refine_ls_structure_factor_coef     Fsqd
_refine_ls_matrix_type     full
_refine_ls_R_factor_all     0.0974
_refine_ls_R_factor_gt     0.0489
_refine_ls_wR_factor_gt     0.0912
_refine_ls_wR_factor_ref     0.1049
_refine_ls_goodness_of_fit_ref     1.021
_refine_ls_restrained_S_all     1.021
_refine_ls_number_reflns     4041
_refine_ls_number_parameters     214
_refine_ls_number_restraints     2
_refine_ls_hydrogen_treatment     mixed
_refine_ls_weighting_scheme     calc
_refine_ls_weighting_details
              'w=1/[\s^2^(Fo^2^)+(0.0436P)^2^+0.3982P] where P=(Fo^2^+2Fc^2^)/3'
_atom_sites_solution_hydrogens     mixed
_atom_sites_solution_primary     direct
_atom_sites_solution_secondary     difmap
_refine_ls_shift/su_max     0.000
_refine_ls_shift/su_mean     0.000
_refine_diff_density_max     0.735
_refine_diff_density_min     -0.559
_refine_ls_extinction_method     none
_refine_ls_extinction_coef     .
loop_
    _atom_type_symbol
    _atom_type_description
    _atom_type_scat_dispersion_real
    _atom_type_scat_dispersion_imag
    _atom_type_scat_source
    'C' 'C' 0.0033 0.0016
                         'International Tables Vol C Tables 4.2.6.8 and 6.1.1.4'
    'H' 'H' 0.0000 0.0000
                         'International Tables Vol C Tables 4.2.6.8 and 6.1.1.4'
    'N' 'N' 0.0061 0.0033
                         'International Tables Vol C Tables 4.2.6.8 and 6.1.1.4'
    'O' 'O' 0.0106 0.0060
                         'International Tables Vol C Tables 4.2.6.8 and 6.1.1.4'
    'Cu' 'Cu' 0.3201 1.2651
                         'International Tables Vol C Tables 4.2.6.8 and 6.1.1.4'
_computing_data_collection
;
APEX3 (Bruker, 2016)
;
_computing_cell_refinement
;
SAINT (Bruker, 2016)
;
_computing_data_reduction
;
SAINT (Bruker, 2016)
;
_computing_structure_solution
;
<i>SHELXT2014/5</i> (Sheldrick, 2015a)
;
_computing_structure_refinement
;
<i>SHELXL2014/7</i> (Sheldrick, 2015b)
;
_computing_molecular_graphics
;
Mercury (Macrae et al., 2020)
;
_computing_publication_material
;
publCIF (Westrip, 2010)
;
loop_
    _atom_site_type_symbol
    _atom_site_label
    _atom_site_fract_x
    _atom_site_fract_y
    _atom_site_fract_z
    _atom_site_U_iso_or_equiv
    _atom_site_adp_type
    _atom_site_calc_flag
    _atom_site_occupancy
    _atom_site_disorder_assembly
    _atom_site_disorder_group
    Cu Cu1 0.60628(6) 0.63056(4) 0.41304(4) 0.01841(12) Uani d 1 . .
    O O1 0.7261(3) 0.5158(2) 0.52799(19) 0.0200(5) Uani d 1 . .
    O O2 0.9188(3) 0.7153(3) 0.3763(2) 0.0247(5) Uani d 1 . .
    H H2O 0.931(6) 0.635(3) 0.346(4) 0.037 Uiso d 1 . .
    O O3 0.7221(3) 0.7944(2) 0.5778(2) 0.0241(5) Uani d 1 . .
    O O4 0.9916(3) 0.5149(2) 0.6990(2) 0.0239(5) Uani d 1 . .
    O O5 1.2089(3) 0.8062(3) 0.7594(2) 0.0296(5) Uani d 1 . .
    H H5O 1.178(6) 0.869(4) 0.813(3) 0.044 Uiso d 1 . .
    O O6 0.9741(4) 0.9263(3) 0.7840(2) 0.0337(6) Uani d 1 . .
    N N1 0.4537(4) 0.7282(3) 0.2933(2) 0.0170(5) Uani d 1 . .
    N N2 0.4699(4) 0.4750(3) 0.2317(2) 0.0166(5) Uani d 1 . .
    C C1 0.4522(5) 0.8585(3) 0.3373(3) 0.0201(6) Uani d 1 . .
    H H1 0.5308 0.9116 0.4337 0.024 Uiso calc 1 . .
    C C2 0.3410(5) 0.9188(3) 0.2483(3) 0.0217(7) Uani d 1 . .
    H H2 0.3409 1.0109 0.2833 0.026 Uiso calc 1 . .
    C C3 0.2293(4) 0.8435(3) 0.1071(3) 0.0195(6) Uani d 1 . .
    H H3 0.1527 0.8836 0.0433 0.023 Uiso calc 1 . .
    C C4 0.2309(4) 0.7080(3) 0.0597(3) 0.0180(6) Uani d 1 . .
    H H4 0.1567 0.6548 -0.0372 0.022 Uiso calc 1 . .
    C C5 0.3422(4) 0.6519(3) 0.1558(3) 0.0142(6) Uani d 1 . .
    C C6 0.3512(4) 0.5078(3) 0.1208(3) 0.0142(6) Uani d 1 . .
    C C7 0.2500(4) 0.4119(3) -0.0127(3) 0.0155(6) Uani d 1 . .
    H H7 0.1676 0.4365 -0.0892 0.019 Uiso calc 1 . .
    C C8 0.2703(4) 0.2792(3) -0.0335(3) 0.0180(6) Uani d 1 . .
    H H8 0.2000 0.2107 -0.1239 0.022 Uiso calc 1 . .
    C C9 0.3938(5) 0.2480(3) 0.0789(3) 0.0191(6) Uani d 1 . .
    H H9 0.4109 0.1583 0.0665 0.023 Uiso calc 1 . .
    C C10 0.4924(4) 0.3482(3) 0.2098(3) 0.0180(6) Uani d 1 . .
    H H10 0.5788 0.3267 0.2866 0.022 Uiso calc 1 . .
    C C11 0.9051(5) 0.5800(3) 0.6238(3) 0.0217(7) Uani d 1 . .
    C C12 1.0222(5) 0.7493(4) 0.6426(3) 0.0247(7) Uani d 1 . .
    C C13 0.8962(5) 0.8297(4) 0.6718(3) 0.0258(7) Uani d 1 . .
    C C14 1.0784(5) 0.7878(4) 0.5103(3) 0.0284(7) Uani d 1 . .
    H H14A 1.1263 0.8965 0.5195 0.034 Uiso calc 1 . .
    H H14B 1.1917 0.7614 0.5117 0.034 Uiso calc 1 . .
loop_
    _atom_site_aniso_label
    _atom_site_aniso_U_11
    _atom_site_aniso_U_22
    _atom_site_aniso_U_33
    _atom_site_aniso_U_12
    _atom_site_aniso_U_13
    _atom_site_aniso_U_23
    Cu1 0.0245(2) 0.0195(2) 0.00897(15) 0.01379(17) -0.00134(13) -0.00131(13)
    O1 0.0255(12) 0.0221(12) 0.0104(9) 0.0137(10) -0.0002(8) 0.0018(8)
    O2 0.0272(12) 0.0276(13) 0.0172(10) 0.0135(11) 0.0035(9) 0.0032(9)
    O3 0.0257(12) 0.0268(13) 0.0147(10) 0.0143(11) -0.0012(9) -0.0040(9)
    O4 0.0247(12) 0.0272(12) 0.0202(10) 0.0155(10) 0.0031(9) 0.0053(9)
    O5 0.0283(13) 0.0337(14) 0.0213(11) 0.0169(11) -0.0006(9) -0.0024(10)
    O6 0.0366(14) 0.0325(14) 0.0221(11) 0.0185(12) -0.0035(10) -0.0070(10)
    N1 0.0182(13) 0.0181(13) 0.0128(10) 0.0084(11) 0.0030(9) 0.0005(10)
    N2 0.0212(13) 0.0163(13) 0.0129(11) 0.0104(11) 0.0045(10) 0.0013(10)
    C1 0.0244(17) 0.0168(15) 0.0183(13) 0.0108(13) 0.0051(12) -0.0005(12)
    C2 0.0279(18) 0.0163(16) 0.0237(15) 0.0138(14) 0.0079(13) 0.0037(12)
    C3 0.0195(16) 0.0195(16) 0.0223(14) 0.0123(13) 0.0052(12) 0.0071(12)
    C4 0.0149(15) 0.0242(17) 0.0143(13) 0.0095(13) 0.0034(11) 0.0031(12)
    C5 0.0136(14) 0.0142(14) 0.0145(12) 0.0063(12) 0.0046(10) 0.0005(11)
    C6 0.0125(14) 0.0167(15) 0.0113(12) 0.0060(12) 0.0022(10) 0.0019(11)
    C7 0.0116(14) 0.0165(15) 0.0140(12) 0.0038(12) 0.0020(10) 0.0005(11)
    C8 0.0173(15) 0.0170(15) 0.0142(12) 0.0039(12) 0.0040(11) -0.0016(11)
    C9 0.0241(16) 0.0142(15) 0.0214(14) 0.0101(13) 0.0092(12) 0.0022(12)
    C10 0.0202(16) 0.0201(16) 0.0155(13) 0.0108(13) 0.0056(11) 0.0044(12)
    C11 0.0310(18) 0.0229(17) 0.0115(12) 0.0158(15) 0.0035(12) 0.0006(12)
    C12 0.0257(17) 0.0276(18) 0.0162(13) 0.0123(15) 0.0010(12) 0.0019(13)
    C13 0.0288(18) 0.0260(18) 0.0209(15) 0.0149(15) 0.0036(13) 0.0015(14)
    C14 0.0271(18) 0.0294(19) 0.0235(15) 0.0108(16) 0.0049(13) 0.0008(14)
_geom_special_details
;
 All esds (except the esd in the dihedral angle between two l.s. planes)
 are estimated using the full covariance matrix.  The cell esds are taken
 into account individually in the estimation of esds in distances, angles
 and torsion angles; correlations between esds in cell parameters are only
 used when they are defined by crystal symmetry.  An approximate (isotropic)
 treatment of cell esds is used for estimating esds involving l.s. planes.
;
loop_
    _geom_bond_atom_site_label_1
    _geom_bond_atom_site_label_2
    _geom_bond_site_symmetry_2
    _geom_bond_distance
    _geom_bond_publ_flag
    Cu1 O3 . 1.935(2) ?
    Cu1 O1 . 1.9587(19) ?
    Cu1 N1 . 1.985(2) ?
    Cu1 N2 . 1.990(2) ?
    Cu1 O2 . 2.384(2) ?
    O1 C11 . 1.288(3) ?
    O2 C14 . 1.417(4) ?
    O2 H2O . 0.880(18) ?
    O3 C13 . 1.275(4) ?
    O4 C11 . 1.236(3) ?
    O5 C12 . 1.417(4) ?
    O5 H5O . 0.929(18) ?
    O6 C13 . 1.236(4) ?
    N1 C1 . 1.334(4) ?
    N1 C5 . 1.355(3) ?
    N2 C10 . 1.339(4) ?
    N2 C6 . 1.358(3) ?
    C1 C2 . 1.375(4) ?
    C1 H1 . 0.9500 ?
    C2 C3 . 1.383(4) ?
    C2 H2 . 0.9500 ?
    C3 C4 . 1.391(4) ?
    C3 H3 . 0.9500 ?
    C4 C5 . 1.383(4) ?
    C4 H4 . 0.9500 ?
    C5 C6 . 1.474(4) ?
    C6 C7 . 1.381(4) ?
    C7 C8 . 1.387(4) ?
    C7 H7 . 0.9500 ?
    C8 C9 . 1.377(4) ?
    C8 H8 . 0.9500 ?
    C9 C10 . 1.380(4) ?
    C9 H9 . 0.9500 ?
    C10 H10 . 0.9500 ?
    C11 C12 . 1.549(5) ?
    C12 C13 . 1.532(4) ?
    C12 C14 . 1.558(4) ?
    C14 H14A . 0.9900 ?
    C14 H14B . 0.9900 ?
loop_
    _geom_angle_atom_site_label_1
    _geom_angle_atom_site_label_2
    _geom_angle_atom_site_label_3
    _geom_angle_site_symmetry_1
    _geom_angle_site_symmetry_3
    _geom_angle
    _geom_angle_publ_flag
    O3 Cu1 O1 . . 91.06(8) ?
    O3 Cu1 N1 . . 91.97(9) ?
    O1 Cu1 N1 . . 173.29(10) ?
    O3 Cu1 N2 . . 173.32(9) ?
    O1 Cu1 N2 . . 95.56(9) ?
    N1 Cu1 N2 . . 81.35(9) ?
    O3 Cu1 O2 . . 90.05(9) ?
    O1 Cu1 O2 . . 81.94(8) ?
    N1 Cu1 O2 . . 104.04(9) ?
    N2 Cu1 O2 . . 91.77(9) ?
    C11 O1 Cu1 . . 120.61(19) ?
    C14 O2 Cu1 . . 108.93(18) ?
    C14 O2 H2O . . 106(2) ?
    Cu1 O2 H2O . . 106(2) ?
    C13 O3 Cu1 . . 121.7(2) ?
    C12 O5 H5O . . 96(2) ?
    C1 N1 C5 . . 119.1(2) ?
    C1 N1 Cu1 . . 125.71(19) ?
    C5 N1 Cu1 . . 115.18(19) ?
    C10 N2 C6 . . 119.0(2) ?
    C10 N2 Cu1 . . 126.08(19) ?
    C6 N2 Cu1 . . 114.81(18) ?
    N1 C1 C2 . . 122.5(3) ?
    N1 C1 H1 . . 118.8 ?
    C2 C1 H1 . . 118.8 ?
    C1 C2 C3 . . 119.0(3) ?
    C1 C2 H2 . . 120.5 ?
    C3 C2 H2 . . 120.5 ?
    C2 C3 C4 . . 119.0(3) ?
    C2 C3 H3 . . 120.5 ?
    C4 C3 H3 . . 120.5 ?
    C5 C4 C3 . . 119.0(3) ?
    C5 C4 H4 . . 120.5 ?
    C3 C4 H4 . . 120.5 ?
    N1 C5 C4 . . 121.4(3) ?
    N1 C5 C6 . . 114.2(2) ?
    C4 C5 C6 . . 124.4(2) ?
    N2 C6 C7 . . 121.5(3) ?
    N2 C6 C5 . . 114.4(2) ?
    C7 C6 C5 . . 124.1(2) ?
    C6 C7 C8 . . 119.1(3) ?
    C6 C7 H7 . . 120.4 ?
    C8 C7 H7 . . 120.4 ?
    C9 C8 C7 . . 119.0(3) ?
    C9 C8 H8 . . 120.5 ?
    C7 C8 H8 . . 120.5 ?
    C8 C9 C10 . . 119.5(3) ?
    C8 C9 H9 . . 120.3 ?
    C10 C9 H9 . . 120.3 ?
    N2 C10 C9 . . 121.9(3) ?
    N2 C10 H10 . . 119.1 ?
    C9 C10 H10 . . 119.1 ?
    O4 C11 O1 . . 124.3(3) ?
    O4 C11 C12 . . 117.9(3) ?
    O1 C11 C12 . . 117.8(2) ?
    O5 C12 C13 . . 108.3(2) ?
    O5 C12 C11 . . 111.3(2) ?
    C13 C12 C11 . . 109.2(3) ?
    O5 C12 C14 . . 105.0(3) ?
    C13 C12 C14 . . 110.5(3) ?
    C11 C12 C14 . . 112.4(2) ?
    O6 C13 O3 . . 125.2(3) ?
    O6 C13 C12 . . 117.0(3) ?
    O3 C13 C12 . . 117.8(3) ?
    O2 C14 C12 . . 114.7(3) ?
    O2 C14 H14A . . 108.6 ?
    C12 C14 H14A . . 108.6 ?
    O2 C14 H14B . . 108.6 ?
    C12 C14 H14B . . 108.6 ?
    H14A C14 H14B . . 107.6 ?
loop_
    _geom_torsion_atom_site_label_1
    _geom_torsion_atom_site_label_2
    _geom_torsion_atom_site_label_3
    _geom_torsion_atom_site_label_4
    _geom_torsion_site_symmetry_1
    _geom_torsion_site_symmetry_2
    _geom_torsion_site_symmetry_3
    _geom_torsion_site_symmetry_4
    _geom_torsion
    _geom_torsion_publ_flag
    C5 N1 C1 C2 . . . . 0.1(5) ?
    Cu1 N1 C1 C2 . . . . -179.4(2) ?
    N1 C1 C2 C3 . . . . -1.3(5) ?
    C1 C2 C3 C4 . . . . 0.8(5) ?
    C2 C3 C4 C5 . . . . 0.8(4) ?
    C1 N1 C5 C4 . . . . 1.5(4) ?
    Cu1 N1 C5 C4 . . . . -178.9(2) ?
    C1 N1 C5 C6 . . . . -178.4(3) ?
    Cu1 N1 C5 C6 . . . . 1.2(3) ?
    C3 C4 C5 N1 . . . . -2.0(4) ?
    C3 C4 C5 C6 . . . . 177.9(3) ?
    C10 N2 C6 C7 . . . . 1.6(4) ?
    Cu1 N2 C6 C7 . . . . 178.7(2) ?
    C10 N2 C6 C5 . . . . -178.2(3) ?
    Cu1 N2 C6 C5 . . . . -1.1(3) ?
    N1 C5 C6 N2 . . . . -0.1(4) ?
    C4 C5 C6 N2 . . . . -179.9(3) ?
    N1 C5 C6 C7 . . . . -179.9(3) ?
    C4 C5 C6 C7 . . . . 0.3(5) ?
    N2 C6 C7 C8 . . . . 0.0(4) ?
    C5 C6 C7 C8 . . . . 179.8(3) ?
    C6 C7 C8 C9 . . . . -1.2(4) ?
    C7 C8 C9 C10 . . . . 0.8(4) ?
    C6 N2 C10 C9 . . . . -2.0(4) ?
    Cu1 N2 C10 C9 . . . . -178.8(2) ?
    C8 C9 C10 N2 . . . . 0.8(5) ?
    Cu1 O1 C11 O4 . . . . -179.0(2) ?
    Cu1 O1 C11 C12 . . . . -1.0(4) ?
    O4 C11 C12 O5 . . . . -6.9(4) ?
    O1 C11 C12 O5 . . . . 175.0(2) ?
    O4 C11 C12 C13 . . . . -126.3(3) ?
    O1 C11 C12 C13 . . . . 55.6(3) ?
    O4 C11 C12 C14 . . . . 110.7(3) ?
    O1 C11 C12 C14 . . . . -67.4(4) ?
    Cu1 O3 C13 O6 . . . . -175.1(3) ?
    Cu1 O3 C13 C12 . . . . 6.5(4) ?
    O5 C12 C13 O6 . . . . 1.0(4) ?
    C11 C12 C13 O6 . . . . 122.3(3) ?
    C14 C12 C13 O6 . . . . -113.5(3) ?
    O5 C12 C13 O3 . . . . 179.6(3) ?
    C11 C12 C13 O3 . . . . -59.1(4) ?
    C14 C12 C13 O3 . . . . 65.1(4) ?
    Cu1 O2 C14 C12 . . . . 19.3(3) ?
    O5 C12 C14 O2 . . . . 167.8(3) ?
    C13 C12 C14 O2 . . . . -75.7(3) ?
    C11 C12 C14 O2 . . . . 46.6(4) ?
loop_
    _geom_hbond_atom_site_label_D
    _geom_hbond_atom_site_label_H
    _geom_hbond_atom_site_label_A
    _geom_hbond_site_symmetry_A
    _geom_hbond_distance_DH
    _geom_hbond_distance_HA
    _geom_hbond_distance_DA
    _geom_hbond_angle_DHA
    O2 H2O O4 2_766 0.880(18) 1.85(2) 2.723(3) 169(4)
    O5 H5O O6 . 0.929(18) 1.80(3) 2.549(3) 136(3)
_shelx_space_group_comment
;
The symmetry employed for this shelxl refinement is uniquely defined
by the following loop, which should always be used as a source of
symmetry information in preference to the above space-group names.
They are only intended as comments.
;
_shelx_estimated_absorpt_T_min     0.786
_shelx_estimated_absorpt_T_max     0.891
_shelx_hkl_file
;
  -1   0   0   39.44    1.06
  -1   0   0   37.93    1.15
  -1   0   0   39.11    1.11
   1   0   0   39.31    1.08
   1   0   0   40.90    1.11
   1   0   0   39.19    1.05
   1   0   0   39.53    1.09
   1   0   0   39.02    1.06
  -2   0   0    9.57    0.78
  -2   0   0    8.97    0.76
   2   0   0    8.98    0.77
   2   0   0    9.78    0.75
   2   0   0    8.90    0.74
   2   0   0    8.90    0.84
   2   0   0    9.75    0.69
  -3   0   0   36.34    1.54
  -3   0   0   31.59    1.46
  -3   0   0   34.67    1.46
  -3   0   0   33.09    1.40
   3   0   0   32.04    1.48
   3   0   0   33.96    1.45
   3   0   0   35.47    1.36
   3   0   0   35.62    1.44
   3   0   0   34.39    1.40
  -4   0   0    0.25    0.67
  -4   0   0    0.14    0.78
  -4   0   0    0.82    0.76
  -4   0   0   -0.04    0.80
   4   0   0    0.10    0.70
   4   0   0    0.88    0.68
   4   0   0    0.66    0.74
   4   0   0    1.41    0.76
   4   0   0    0.32    0.65
   4   0   0   -0.52    0.68
   4   0   0    0.76    0.71
  -5   0   0   13.87    1.31
  -5   0   0   11.65    1.22
  -5   0   0   11.69    1.30
  -5   0   0   14.21    1.46
   5   0   0   12.45    1.32
   5   0   0   11.08    1.13
   5   0   0   12.38    1.14
   5   0   0   14.12    1.24
   5   0   0   12.56    1.20
   5   0   0   12.28    1.15
   5   0   0   10.64    1.14
  -6   0   0   10.51    1.46
  -6   0   0   13.62    1.47
   6   0   0   11.33    1.36
   6   0   0   12.70    1.29
   6   0   0   12.76    1.31
  -7   0   0    1.31    1.38
  -7   0   0    0.17    1.47
   7   0   0    0.37    1.21
  -8   0   0    4.60    1.72
  -8   0   0    4.03    1.82
  -9   0   0    0.22    1.70
  -9   0   0   -1.40    1.87
  -9   1   0   -1.17    1.75
  -9   1   0    0.91    1.66
  -8   1   0    0.28    1.42
  -8   1   0    0.87    1.62
   7  -1   0   18.27    1.54
   7  -1   0   15.45    1.77
  -7   1   0   17.12    1.71
  -7   1   0   17.07    1.73
   6  -1   0    4.53    0.98
   6  -1   0    1.89    0.91
   6  -1   0    4.89    1.10
   6  -1   0    4.53    1.09
  -6   1   0    4.76    1.34
  -6   1   0    2.72    1.18
  -6   1   0    4.80    1.20
   5  -1   0    5.13    0.90
   5  -1   0    5.90    0.86
   5  -1   0    5.69    0.95
   5  -1   0    3.71    0.83
   5  -1   0    5.19    0.88
  -5   1   0    4.77    0.98
  -5   1   0    6.68    1.06
  -5   1   0    6.63    1.16
  -5   1   0    6.57    0.95
   4  -1   0   15.40    1.16
   4  -1   0   14.71    1.12
   4  -1   0   17.36    1.09
   4  -1   0   16.16    1.36
  -4   1   0   16.56    1.19
  -4   1   0   16.78    1.14
  -4   1   0   16.33    1.33
  -4   1   0   17.34    1.28
   3  -1   0   10.45    0.79
   3  -1   0    9.72    0.78
   3  -1   0   10.21    0.82
   3  -1   0   11.48    0.87
   3  -1   0   10.65    0.77
  -3   1   0   10.43    0.88
  -3   1   0    9.75    0.85
  -3   1   0   11.67    0.88
  -3   1   0   10.45    0.86
   2  -1   0   51.54    1.51
   2  -1   0   54.15    1.48
   2  -1   0   54.40    1.54
   2  -1   0   55.40    1.44
   2  -1   0   55.92    1.49
  -2   1   0   51.46    1.43
  -2   1   0   52.60    1.49
  -2   1   0   52.50    1.56
  -2   1   0   52.11    1.53
   1  -1   0  144.05    3.00
   1  -1   0  146.47    3.02
   1  -1   0  145.68    3.01
   1  -1   0  141.84    3.00
   1  -1   0  144.01    3.00
   1  -1   0  142.31    2.98
  -1   1   0  144.96    3.01
  -1   1   0  142.20    2.99
  -1   1   0  143.65    3.01
  -1   1   0  140.02    3.01
   0  -1   0  233.58    4.55
   0  -1   0  218.46    4.48
   0  -1   0  219.68    4.52
   0  -1   0  216.40    4.48
   0  -1   0  215.81    4.46
   0  -1   0  223.81    4.50
   0   1   0  211.49    4.48
   0   1   0  218.78    4.49
   0   1   0  213.40    4.48
   0   1   0  224.73    4.47
  -1  -1   0   11.13    0.75
  -1  -1   0   12.99    0.86
  -1  -1   0   12.96    0.88
  -1  -1   0   12.36    0.81
   1   1   0   11.90    0.79
   1   1   0   13.15    0.84
   1   1   0   13.08    0.78
   1   1   0   12.05    0.92
  -2  -1   0   10.56    0.85
  -2  -1   0    9.72    0.87
   2   1   0   10.77    0.83
   2   1   0   10.71    0.86
   2   1   0   10.57    0.82
   2   1   0    9.94    0.78
   2   1   0   10.06    0.84
  -3  -1   0   62.99    2.03
  -3  -1   0   61.70    1.99
  -3  -1   0   63.85    1.40
   3   1   0   63.45    2.15
   3   1   0   64.23    2.08
   3   1   0   63.42    2.06
   3   1   0   63.19    2.04
   3   1   0   65.82    2.02
   3   1   0   64.07    1.92
  -4  -1   0    0.65    0.91
  -4  -1   0   -1.39    0.85
  -4  -1   0    0.20    0.86
  -4  -1   0   -0.66    1.01
   4   1   0    1.74    0.77
   4   1   0   -0.76    0.78
   4   1   0    1.08    0.75
   4   1   0    0.72    0.83
   4   1   0    0.81    0.81
   4   1   0   -0.05    0.69
  -5  -1   0    1.36    1.08
  -5  -1   0    2.16    1.01
  -5  -1   0    0.29    1.00
  -5  -1   0    0.51    0.90
   5   1   0    2.26    0.93
   5   1   0    1.02    0.99
   5   1   0    2.04    0.96
   5   1   0    0.27    1.10
  -6  -1   0    0.32    1.13
  -6  -1   0    2.08    1.34
   6   1   0    1.11    1.08
   6   1   0    0.17    1.04
   6   1   0    2.81    1.13
   6   1   0    1.02    1.19
  -7  -1   0   12.05    1.93
  -7  -1   0   14.18    1.89
   7   1   0   12.94    1.49
  -8  -1   0   20.43    2.20
  -8  -1   0   17.83    2.32
  -9  -1   0    8.68    2.16
  -9  -1   0    4.01    1.90
 -10   2   0   -1.30    1.34
  -9   2   0   -0.86    1.51
  -9   2   0   -2.37    1.66
   8  -2   0    1.14    1.45
  -8   2   0   -0.52    1.47
  -8   2   0    0.55    1.39
   7  -2   0   21.84    1.57
   7  -2   0   19.66    1.77
  -7   2   0   21.21    1.91
  -7   2   0   18.45    1.70
   6  -2   0   -0.40    0.73
   6  -2   0    0.11    0.87
   6  -2   0    0.84    0.78
   6  -2   0    0.25    0.86
   6  -2   0   -1.01    0.77
  -6   2   0    0.16    1.17
  -6   2   0   -0.09    0.96
  -6   2   0    0.00    0.97
  -6   2   0    0.59    1.05
   5  -2   0    1.10    0.68
   5  -2   0    2.19    0.76
   5  -2   0    0.35    0.73
   5  -2   0    1.55    0.69
   5  -2   0    1.76    0.72
  -5   2   0    1.02    0.86
  -5   2   0    1.20    1.00
  -5   2   0    1.23    0.74
  -5   2   0    2.36    0.89
   4  -2   0   28.38    1.23
   4  -2   0   30.33    1.25
   4  -2   0   27.07    1.27
   4  -2   0   26.18    1.43
  -4   2   0   26.98    1.35
  -4   2   0   27.90    1.41
  -4   2   0   25.81    1.39
  -4   2   0   26.58    1.33
   3  -2   0    5.75    0.74
   3  -2   0    4.72    0.63
   3  -2   0    4.76    0.61
   3  -2   0    5.29    0.61
   3  -2   0    4.98    0.57
  -3   2   0    6.59    0.72
  -3   2   0    4.73    0.70
  -3   2   0    6.23    0.71
  -3   2   0    4.77    0.69
   2  -2   0   80.64    1.89
   2  -2   0   80.39    2.03
   2  -2   0   80.46    1.97
   2  -2   0   79.03    1.94
   2  -2   0   80.67    1.95
  -2   2   0   78.92    1.99
  -2   2   0   81.93    1.95
  -2   2   0   81.28    2.00
  -2   2   0   80.67    2.00
   1  -2   0  120.60    2.63
   1  -2   0  119.57    2.61
   1  -2   0  119.57    2.62
   1  -2   0  122.57    2.58
   1  -2   0  121.29    2.68
   1  -2   0  121.89    2.80
  -1   2   0  116.28    2.64
  -1   2   0  120.49    2.66
  -1   2   0  120.41    2.64
  -1   2   0  119.88    2.61
   0  -2   0   54.77    1.52
   0  -2   0   55.57    1.46
   0  -2   0   55.31    1.60
   0  -2   0   56.29    1.48
   0  -2   0   58.82    1.51
   0   2   0   55.52    1.55
   0   2   0   56.18    1.55
   0   2   0   54.11    1.43
  -1  -2   0   87.88    2.45
  -1  -2   0   85.11    2.30
  -1  -2   0   91.47    2.30
  -1  -2   0   85.81    2.19
   1   2   0   89.82    2.32
   1   2   0   89.56    2.31
   1   2   0   90.94    2.31
  -2  -2   0   12.63    0.89
  -2  -2   0   13.12    0.99
  -2  -2   0   13.64    1.10
   2   2   0   11.98    0.94
   2   2   0   13.83    0.99
   2   2   0   14.99    1.22
   2   2   0   12.18    0.99
  -3  -2   0   57.19    2.05
  -3  -2   0   55.07    1.99
   3   2   0   51.85    2.00
   3   2   0   56.55    2.11
   3   2   0   56.26    2.02
   3   2   0   51.89    1.98
   3   2   0   54.91    1.99
   3   2   0   53.61    1.82
  -4  -2   0    6.40    1.16
  -4  -2   0    7.82    1.15
   4   2   0    9.09    1.27
   4   2   0    6.63    1.03
   4   2   0    7.74    1.29
   4   2   0    8.98    1.08
   4   2   0    9.85    1.14
   4   2   0    7.11    0.95
  -5  -2   0   -0.98    1.24
  -5  -2   0   -0.30    1.09
  -5  -2   0    1.70    1.22
   5   2   0    0.35    1.04
   5   2   0    1.81    1.07
   5   2   0   -1.16    0.93
   5   2   0   -1.06    0.85
  -6  -2   0   19.67    1.76
  -6  -2   0   21.05    1.85
   6   2   0   21.28    1.78
   6   2   0   23.33    1.86
  -7  -2   0    0.28    1.56
  -7  -2   0    4.26    1.81
   7   2   0    6.93    1.63
  -8  -2   0    1.80    1.55
  -8  -2   0    0.52    1.43
 -10   3   0   -0.68    1.65
 -10   3   0    1.42    1.89
  -9   3   0    1.16    1.68
  -9   3   0    2.73    1.61
   8  -3   0    4.72    1.29
  -8   3   0    5.04    1.42
  -8   3   0    4.79    1.37
   7  -3   0    2.80    1.26
   7  -3   0    4.34    1.00
  -7   3   0    5.46    1.41
  -7   3   0    3.78    1.24
   6  -3   0    0.46    1.00
   6  -3   0    0.74    0.82
   6  -3   0    0.23    1.00
   6  -3   0    0.20    0.83
  -6   3   0    1.29    0.98
  -6   3   0    2.45    0.94
  -6   3   0    0.88    0.95
  -6   3   0    0.81    0.97
   5  -3   0   35.98    1.51
   5  -3   0   28.71    1.48
   5  -3   0   36.42    1.41
   5  -3   0   37.19    1.76
   5  -3   0   35.16    1.59
  -5   3   0   39.59    1.72
  -5   3   0   37.06    1.66
  -5   3   0   36.88    1.64
  -5   3   0   41.45    1.74
   4  -3   0  129.48    3.04
   4  -3   0  123.29    3.18
   4  -3   0  124.82    2.95
   4  -3   0  128.90    3.23
  -4   3   0  133.26    3.21
  -4   3   0  122.77    3.21
  -4   3   0  123.72    3.12
  -4   3   0  128.42    3.19
   3  -3   0   48.59    1.48
   3  -3   0   48.13    1.44
   3  -3   0   47.71    1.40
   3  -3   0   49.35    1.57
   3  -3   0   49.25    1.56
  -3   3   0   46.21    1.57
  -3   3   0   48.45    1.55
  -3   3   0   48.46    1.56
  -3   3   0   49.60    1.63
   2  -3   0    8.57    0.65
   2  -3   0    8.55    0.74
   2  -3   0    8.19    0.56
   2  -3   0    9.42    0.68
   2  -3   0    9.18    0.66
  -2   3   0   10.12    0.77
  -2   3   0    9.86    0.68
  -2   3   0    8.97    0.74
  -2   3   0   10.59    0.73
   1  -3   0   18.63    0.90
   1  -3   0   21.23    1.25
   1  -3   0   17.68    1.08
   1  -3   0   17.21    0.94
   1  -3   0   17.55    0.85
   1  -3   0   19.54    0.85
  -1   3   0   17.88    0.91
  -1   3   0   18.14    0.98
  -1   3   0   19.60    0.98
   0  -3   0    4.85    0.94
   0  -3   0    6.11    0.67
   0  -3   0    3.33    0.60
   0  -3   0    4.53    0.65
   0  -3   0    5.14    0.66
   0   3   0    4.44    0.68
   0   3   0    5.11    0.68
   0   3   0    3.74    0.70
  -1  -3   0   74.89    2.18
  -1  -3   0   76.90    2.15
  -1  -3   0   73.32    2.18
  -1  -3   0   78.43    2.14
  -1  -3   0   76.45    2.28
   1   3   0   76.47    2.15
   1   3   0   77.01    2.20
  -2  -3   0   13.13    1.02
  -2  -3   0   11.73    1.19
  -2  -3   0   13.67    1.06
  -2  -3   0   12.30    1.06
   2   3   0   11.82    1.01
   2   3   0   11.76    1.03
   2   3   0   11.85    1.14
  -3  -3   0    4.63    1.01
   3   3   0    3.23    0.93
   3   3   0    4.50    0.93
   3   3   0    2.49    0.86
   3   3   0    3.18    0.87
  -4  -3   0    3.98    0.97
  -4  -3   0    4.72    1.22
   4   3   0    5.39    1.13
   4   3   0    4.66    1.10
   4   3   0    4.45    1.07
   4   3   0    5.39    1.28
  -5  -3   0   -1.14    1.31
  -5  -3   0    1.82    1.30
   5   3   0   -1.74    1.28
   5   3   0   -0.98    1.17
  -6  -3   0    7.60    1.67
  -6  -3   0    4.86    1.72
   6   3   0    6.29    1.64
  -7  -3   0    0.28    1.39
  -7  -3   0    0.68    1.72
   7   3   0    0.57    1.58
  -8  -3   0   -2.03    1.74
  -8  -3   0   -1.32    1.54
  -8  -3   0    0.54    2.32
   8   3   0    0.33    1.67
 -10   4   0    0.76    1.87
 -10   4   0    1.93    1.74
   9  -4   0    3.82    1.56
  -9   4   0    2.11    1.50
  -9   4   0   -0.82    1.58
   8  -4   0    1.59    1.11
  -8   4   0    0.98    1.44
  -8   4   0    0.25    1.26
   7  -4   0    1.33    0.83
   7  -4   0    4.57    1.27
   7  -4   0    1.67    0.99
  -7   4   0    1.00    1.25
  -7   4   0    0.36    1.11
   6  -4   0   27.68    1.44
   6  -4   0   26.07    1.63
   6  -4   0   26.77    1.82
   6  -4   0   27.12    1.64
  -6   4   0   26.86    1.74
  -6   4   0   25.49    1.70
  -6   4   0   26.44    1.73
  -6   4   0   26.32    1.81
   5  -4   0   15.06    1.13
   5  -4   0   14.03    1.17
   5  -4   0   15.93    0.96
   5  -4   0   14.60    1.06
   5  -4   0   14.21    1.14
  -5   4   0   14.96    1.13
  -5   4   0   15.76    1.16
  -5   4   0   15.71    1.26
  -5   4   0   16.80    1.34
   4  -4   0   55.20    1.53
   4  -4   0   52.21    1.75
   4  -4   0   53.84    1.58
   4  -4   0   46.77    1.58
  -4   4   0   54.36    1.79
  -4   4   0   53.96    1.79
  -4   4   0   53.27    1.82
  -4   4   0   54.79    1.73
   3  -4   0    7.20    0.63
   3  -4   0    8.51    0.64
   3  -4   0    7.99    0.65
  -3   4   0    7.87    0.74
  -3   4   0    8.78    0.82
  -3   4   0    8.14    0.74
  -3   4   0    7.45    0.73
   2  -4   0    3.97    0.58
   2  -4   0    3.66    0.57
   2  -4   0    3.81    0.60
   2  -4   0    2.56    0.63
   2  -4   0    4.13    0.79
   2  -4   0    3.47    0.59
  -2   4   0    4.11    0.65
  -2   4   0    2.85    0.25
  -2   4   0    4.13    0.72
  -2   4   0    2.45    0.68
  -2   4   0    2.41    0.60
   1  -4   0   24.01    1.44
   1  -4   0   23.57    1.03
   1  -4   0   25.92    1.19
   1  -4   0   24.15    1.02
   1  -4   0   23.56    1.26
  -1   4   0   25.52    1.11
  -1   4   0   21.76    1.05
  -1   4   0   24.59    1.18
   0  -4   0    0.49    0.94
   0  -4   0    1.19    0.72
   0  -4   0    1.13    0.64
   0  -4   0    0.88    0.65
   0  -4   0    1.36    0.65
   0   4   0    0.15    0.79
   0   4   0    2.07    0.72
   0   4   0    1.09    0.57
  -1  -4   0   62.81    2.02
  -1  -4   0   60.95    1.98
  -1  -4   0   61.90    2.14
  -1  -4   0   64.01    2.06
  -1  -4   0   61.27    2.06
   1   4   0   59.97    2.00
   1   4   0   58.45    1.95
  -2  -4   0    4.05    0.89
  -2  -4   0    3.80    0.82
  -2  -4   0    5.81    1.09
  -2  -4   0    4.31    0.77
  -2  -4   0    4.51    0.98
   2   4   0    5.19    1.10
   2   4   0    5.93    0.86
  -3  -4   0    3.14    1.10
  -3  -4   0    3.58    1.42
   3   4   0    3.92    1.19
   3   4   0    2.71    0.86
   3   4   0    2.05    1.10
  -4  -4   0   22.85    2.13
  -4  -4   0   25.99    2.08
   4   4   0   24.67    1.92
   4   4   0   20.75    1.63
  -5  -4   0    4.20    1.81
  -5  -4   0    6.83    1.49
  -5  -4   0    7.94    1.64
   5   4   0   10.49    1.58
   5   4   0    8.89    1.70
  -6  -4   0    0.33    1.58
  -6  -4   0    0.32    1.38
  -6  -4   0   -1.78    1.44
   6   4   0    1.47    1.63
  -7  -4   0    0.71    1.50
  -7  -4   0   -1.49    1.85
  -7  -4   0   -0.26    1.63
   7   4   0   -0.10    1.74
 -10   5   0    5.74    1.75
 -10   5   0    3.16    1.89
   9  -5   0    0.06    1.21
  -9   5   0    1.90    1.43
  -9   5   0    2.38    1.67
   8  -5   0    1.97    1.09
  -8   5   0    1.12    1.25
  -8   5   0    1.86    1.14
   7  -5   0    2.00    1.16
   7  -5   0    3.05    1.02
  -7   5   0    3.62    1.16
  -7   5   0    3.84    1.31
   6  -5   0   40.90    1.88
   6  -5   0   41.85    1.67
   6  -5   0   42.83    1.90
   6  -5   0   41.36    1.90
  -6   5   0   39.99    1.89
  -6   5   0   42.54    2.02
  -6   5   0   39.86    2.01
  -6   5   0   41.57    1.97
   5  -5   0   27.63    1.29
   5  -5   0   24.83    1.52
   5  -5   0   25.23    1.36
   5  -5   0   26.02    1.13
  -5   5   0   29.32    1.67
  -5   5   0   29.03    1.50
  -5   5   0   25.17    1.53
  -5   5   0   26.39    1.51
   4  -5   0    9.55    0.83
   4  -5   0    8.07    0.70
   4  -5   0    8.32    0.86
   4  -5   0    7.88    0.69
  -4   5   0    8.19    0.94
  -4   5   0    7.78    0.84
  -4   5   0    5.48    0.80
  -4   5   0    7.21    0.84
   3  -5   0   54.61    1.52
   3  -5   0   54.12    1.56
   3  -5   0   56.20    1.83
  -3   5   0   55.41    1.81
  -3   5   0   55.10    1.75
  -3   5   0   55.66    1.82
  -3   5   0   58.68    1.81
   2  -5   0    1.69    0.54
   2  -5   0    2.75    0.82
   2  -5   0   -0.72    0.53
   2  -5   0    2.21    0.65
   2  -5   0    1.00    0.49
  -2   5   0    3.01    0.70
  -2   5   0    1.00    0.60
  -2   5   0    1.78    0.64
  -2   5   0    2.58    0.65
   1  -5   0    0.32    0.27
   1  -5   0    1.12    0.59
   1  -5   0    1.16    0.57
   1  -5   0    0.42    0.25
   1  -5   0    1.16    0.61
   1  -5   0    1.02    0.62
   1  -5   0    0.86    0.96
  -1   5   0    1.53    0.68
  -1   5   0   -0.24    0.75
  -1   5   0    0.84    0.67
   0  -5   0   -0.22    0.68
   0  -5   0    0.69    0.68
   0  -5   0    0.41    0.76
   0  -5   0    0.02    0.79
   0  -5   0    1.43    0.70
   0   5   0   -0.74    0.70
   0   5   0   -0.03    0.74
   0   5   0    0.61    0.71
  -1  -5   0    1.87    0.94
  -1  -5   0    2.32    0.94
  -1  -5   0    2.27    0.85
  -1  -5   0    3.18    0.78
  -1  -5   0    3.79    0.84
   1   5   0    2.28    0.88
   1   5   0    2.45    0.83
  -2  -5   0   20.90    1.61
  -2  -5   0   23.81    1.73
  -2  -5   0   23.79    1.61
  -2  -5   0   22.50    1.70
  -2  -5   0   21.82    1.63
   2   5   0   22.66    1.63
   2   5   0   23.76    1.70
  -3  -5   0    8.68    1.38
  -3  -5   0   10.14    1.72
   3   5   0    9.85    1.50
   3   5   0    8.91    1.30
  -4  -5   0    9.70    1.70
  -4  -5   0   12.22    1.70
   4   5   0   12.13    1.49
  -5  -5   0   -0.21    1.55
  -5  -5   0   -0.11    1.47
   5   5   0   -1.69    1.50
   5   5   0   -2.05    1.38
  -6  -5   0    0.96    1.62
  -6  -5   0    0.14    1.81
  -6  -5   0    0.12    1.72
   6   5   0   -1.55    1.68
  -7  -5   0    1.93    1.93
  -7  -5   0    2.26    2.07
  -7  -5   0    2.23    1.93
   7   5   0    1.31    1.54
  10  -6   0   -4.61    1.53
 -10   6   0    0.45    1.58
 -10   6   0   -2.22    1.68
   9  -6   0   -1.23    1.42
  -9   6   0    1.26    1.39
  -9   6   0    0.94    1.31
   8  -6   0   14.20    1.67
  -8   6   0   12.69    1.73
  -8   6   0   11.78    1.70
   7  -6   0   17.66    1.63
   7  -6   0   18.66    1.53
  -7   6   0   18.64    1.57
  -7   6   0   17.96    1.67
   6  -6   0   12.26    1.29
   6  -6   0   11.46    1.20
  -6   6   0   12.22    1.22
  -6   6   0   11.82    1.32
  -6   6   0   11.18    1.33
  -6   6   0   12.22    1.24
   5  -6   0    0.45    0.66
   5  -6   0    0.04    0.67
   5  -6   0    0.46    0.81
  -5   6   0    1.06    0.82
  -5   6   0   -0.93    0.90
  -5   6   0    2.04    0.89
  -5   6   0   -0.42    0.75
   4  -6   0   15.72    1.26
   4  -6   0   16.50    0.95
   4  -6   0   15.84    0.99
   4  -6   0   17.01    1.15
  -4   6   0   14.91    1.22
  -4   6   0   16.65    1.24
  -4   6   0   16.00    1.23
  -4   6   0   15.15    1.26
   3  -6   0   12.36    0.91
   3  -6   0   14.46    1.05
   3  -6   0   13.60    1.34
   3  -6   0   12.66    0.98
   3  -6   0   13.36    0.98
  -3   6   0   14.16    1.03
  -3   6   0   12.40    0.97
  -3   6   0   12.23    1.08
  -3   6   0   13.91    1.10
   2  -6   0   77.92    2.23
   2  -6   0   83.17    2.38
   2  -6   0   81.29    2.68
   2  -6   0   81.96    2.20
   2  -6   0   81.92    2.46
  -2   6   0   86.62    2.45
  -2   6   0   80.25    2.33
  -2   6   0   77.50    2.37
  -2   6   0   81.26    2.39
   1  -6   0   -0.05    0.32
   1  -6   0    0.13    0.62
   1  -6   0    0.01    0.64
   1  -6   0   -0.08    0.65
   1  -6   0    1.02    1.04
   1  -6   0   -0.20    0.55
  -1   6   0   -1.06    0.82
  -1   6   0    0.24    0.74
  -1   6   0    1.45    0.76
   0  -6   0    4.27    0.84
   0  -6   0    3.00    1.19
   0  -6   0    5.31    0.86
   0  -6   0    4.48    0.88
   0   6   0    4.39    0.93
   0   6   0    3.78    0.78
   0   6   0    2.72    0.99
  -1  -6   0   22.51    1.73
  -1  -6   0   24.58    1.96
  -1  -6   0   20.62    1.66
  -1  -6   0   27.46    1.77
  -1  -6   0   24.55    1.59
   1   6   0   21.92    1.78
   1   6   0   26.09    1.57
  -2  -6   0   20.13    1.72
  -2  -6   0   21.65    1.72
  -2  -6   0   19.90    1.51
  -2  -6   0   20.50    1.62
   2   6   0   21.99    1.80
   2   6   0   22.03    1.59
  -3  -6   0    7.54    1.53
  -3  -6   0    5.15    1.43
   3   6   0    5.88    1.54
  -4  -6   0    5.09    1.86
  -4  -6   0    0.34    1.55
   4   6   0    3.53    1.62
  -5  -6   0    0.27    1.68
  -5  -6   0   -0.24    1.93
  -5  -6   0    0.41    1.42
   5   6   0   -0.96    1.58
   5   6   0   -3.10    1.49
  -6  -6   0   -0.07    1.85
  -6  -6   0    0.46    1.76
  -6  -6   0    0.22    1.59
   6   6   0   -1.92    1.43
  10  -7   0    4.97    1.46
 -10   7   0   -0.12    1.52
 -10   7   0    4.16    3.02
   9  -7   0   15.17    1.81
  -9   7   0   14.85    1.96
  -9   7   0   14.48    1.82
   8  -7   0    8.02    1.46
  -8   7   0    8.00    1.58
  -8   7   0    8.07    1.41
   7  -7   0    9.30    1.35
   7  -7   0   11.53    1.31
  -7   7   0   10.71    1.43
  -7   7   0   12.40    1.48
   6  -7   0   33.08    2.04
   6  -7   0   31.70    1.76
  -6   7   0   34.79    1.89
  -6   7   0   33.46    1.99
  -6   7   0   31.35    1.88
  -6   7   0   30.87    1.88
   5  -7   0   11.93    1.20
   5  -7   0   10.17    0.99
   5  -7   0   11.70    0.90
  -5   7   0   10.52    1.24
  -5   7   0   10.87    1.14
  -5   7   0    8.51    1.20
  -5   7   0   10.54    0.89
  -5   7   0    9.17    1.06
   4  -7   0   25.20    1.44
   4  -7   0   26.38    1.30
   4  -7   0   25.82    1.43
  -4   7   0   23.76    1.55
  -4   7   0   26.79    0.77
  -4   7   0   25.82    1.55
  -4   7   0   26.90    1.53
  -4   7   0   26.99    1.49
   3  -7   0   50.43    1.88
   3  -7   0   51.95    1.65
   3  -7   0   51.89    1.75
   3  -7   0   58.00    2.08
   3  -7   0   53.22    2.35
  -3   7   0   52.30    1.96
  -3   7   0   50.52    1.99
  -3   7   0   51.12    1.99
  -3   7   0   50.24    1.91
   2  -7   0    1.23    0.73
   2  -7   0    2.62    0.76
   2  -7   0    2.90    1.20
   2  -7   0    2.71    0.67
   2  -7   0    0.69    0.57
  -2   7   0    2.04    0.83
  -2   7   0    1.69    0.83
  -2   7   0    1.69    0.81
  -2   7   0    1.02    0.79
   1  -7   0    1.39    0.90
   1  -7   0    2.36    0.79
   1  -7   0    4.18    0.87
   1  -7   0    0.25    0.95
   1  -7   0    2.86    0.79
   1  -7   0    3.06    0.41
  -1   7   0    2.18    0.92
  -1   7   0    2.86    1.06
  -1   7   0    2.51    0.92
   0  -7   0   31.16    1.33
   0  -7   0   33.03    1.75
   0  -7   0   29.55    1.69
   0  -7   0   29.69    1.75
   0  -7   0   33.10    1.70
   0  -7   0   27.88    1.89
   0   7   0   30.26    1.66
   0   7   0   28.72    1.90
   0   7   0   30.92    1.82
  -1  -7   0   26.74    1.74
  -1  -7   0   28.26    2.03
  -1  -7   0   24.83    1.77
  -1  -7   0   25.90    1.86
   1   7   0   29.58    1.98
   1   7   0   26.69    2.06
  -2  -7   0    8.07    1.43
  -2  -7   0    5.64    1.67
   2   7   0    8.58    1.61
  -3  -7   0    7.14    1.87
  -3  -7   0    6.49    1.56
   3   7   0    5.53    1.66
  -4  -7   0    1.94    1.93
  -4  -7   0    1.42    1.67
   4   7   0    1.66    1.39
  -5  -7   0   10.69    2.10
  -5  -7   0    0.78    1.58
  -5  -7   0    7.56    1.96
   5   7   0    4.70    2.23
   5   7   0    7.83    1.98
  -6  -7   0    1.04    1.72
  -6  -7   0   -0.03    1.92
  -6  -7   0    0.84    2.09
   6   7   0    1.95    2.01
  10  -8   0    1.73    1.62
 -10   8   0    0.91    1.56
   9  -8   0   14.74    1.62
  -9   8   0   11.63    1.84
  -9   8   0   14.20    1.74
   8  -8   0   -2.16    1.26
  -8   8   0   -1.35    1.30
  -8   8   0    2.47    1.26
   7  -8   0   -1.34    0.98
   7  -8   0   -0.23    1.09
  -7   8   0   -1.14    1.16
  -7   8   0   -0.14    1.09
   6  -8   0   -0.03    1.08
   6  -8   0    0.82    1.01
  -6   8   0   -0.61    0.97
  -6   8   0   -0.68    1.08
  -6   8   0    0.86    1.02
   5  -8   0    5.33    0.97
   5  -8   0    2.73    0.87
   5  -8   0    5.44    0.77
  -5   8   0    7.00    1.20
  -5   8   0    4.04    1.12
  -5   8   0    3.73    1.03
  -5   8   0    4.79    1.02
   4  -8   0    0.41    0.95
   4  -8   0    0.85    0.79
   4  -8   0    0.40    0.69
  -4   8   0    1.96    0.90
  -4   8   0   -1.10    0.97
  -4   8   0    0.51    0.92
  -4   8   0   -1.06    0.85
   3  -8   0    8.97    1.47
   3  -8   0    9.43    0.93
   3  -8   0   13.55    1.28
   3  -8   0   11.72    1.21
  -3   8   0   10.29    1.26
  -3   8   0    9.96    1.12
  -3   8   0   12.20    1.18
  -3   8   0   11.21    1.17
   2  -8   0   31.87    2.18
   2  -8   0   35.84    1.95
   2  -8   0   34.96    1.89
   2  -8   0   32.30    1.56
   2  -8   0   33.48    1.64
  -2   8   0   31.32    1.83
  -2   8   0   33.19    1.85
  -2   8   0   29.67    1.76
  -2   8   0   34.53    1.99
   1  -8   0   29.88    1.65
   1  -8   0   28.32    1.84
   1  -8   0   27.61    2.00
   1  -8   0   29.63    1.74
   1  -8   0   29.42    1.77
  -1   8   0   30.25    1.81
  -1   8   0   30.73    1.89
  -1   8   0   30.08    2.01
   0  -8   0   18.32    1.17
   0  -8   0   19.20    1.60
   0  -8   0   22.40    1.82
   0  -8   0   18.07    1.50
   0  -8   0   17.11    1.85
   0   8   0   21.21    1.70
  -1  -8   0   19.44    1.45
  -1  -8   0   18.70    1.64
  -1  -8   0   19.38    2.06
   1   8   0   19.22    1.74
  -2  -8   0    0.53    1.38
  -2  -8   0   -0.75    1.12
  -2  -8   0   -0.68    1.65
   2   8   0   -2.46    1.15
  -3  -8   0    0.93    1.57
  -3  -8   0    2.51    1.57
   3   8   0    2.82    1.75
  -4  -8   0   14.69    2.19
  -4  -8   0   14.38    1.99
   4   8   0   14.14    1.93
  -5  -8   0    7.83    2.45
  -5  -8   0    4.95    1.92
  -5  -8   0    2.47    1.81
   5   8   0    9.08    2.13
  10  -9   0   -1.30    1.53
 -10   9   0    3.22    1.58
   9  -9   0   -0.35    1.46
  -9   9   0    2.57    1.65
   8  -9   0    0.21    1.26
  -8   9   0   -1.71    1.32
  -8   9   0   -0.27    1.24
   7  -9   0   11.24    1.46
  -7   9   0   10.00    1.58
  -7   9   0   11.90    1.46
   6  -9   0   25.31    1.86
   6  -9   0   25.10    2.01
  -6   9   0   26.42    1.90
  -6   9   0   23.07    1.83
   5  -9   0   13.73    1.27
   5  -9   0   14.98    1.37
  -5   9   0   14.68    1.39
  -5   9   0   13.88    1.53
   4  -9   0    7.93    1.27
   4  -9   0    8.06    1.24
   4  -9   0    8.06    0.91
   4  -9   0    5.17    1.53
  -4   9   0    6.52    1.14
  -4   9   0    6.14    1.14
  -4   9   0    6.35    1.28
   3  -9   0    3.50    0.83
   3  -9   0    2.44    1.11
   3  -9   0    3.28    0.97
   3  -9   0    1.49    1.17
  -3   9   0    1.97    1.03
  -3   9   0    2.70    1.24
  -3   9   0    1.95    1.04
   2  -9   0   26.68    1.62
   2  -9   0   21.79    2.01
   2  -9   0   23.03    1.78
   2  -9   0   24.44    2.13
  -2   9   0   23.25    1.84
  -2   9   0   23.86    1.80
   1  -9   0    6.07    1.06
   1  -9   0    8.07    1.67
   1  -9   0    5.74    1.39
  -1   9   0    8.43    1.30
  -1   9   0    8.17    1.52
   0  -9   0   16.20    1.60
   0  -9   0   14.52    1.73
   0   9   0   14.95    1.79
  -1  -9   0    3.06    1.43
   1   9   0    2.55    1.56
  -2  -9   0    5.16    1.93
   2   9   0    7.56    1.84
  -3  -9   0    7.73    2.14
   3   9   0    2.51    1.55
  -4  -9   0    3.14    2.23
   4   9   0    0.25    1.92
   9 -10   0    1.89    1.47
  -9  10   0    0.72    1.50
   8 -10   0   15.33    1.75
  -8  10   0   12.64    2.03
  -8  10   0   10.88    1.64
   7 -10   0    8.54    1.44
  -7  10   0    6.33    1.53
  -7  10   0    3.61    1.26
   6 -10   0    4.71    1.29
  -6  10   0    4.09    1.43
  -6  10   0    3.56    1.34
   5 -10   0    7.66    1.33
  -5  10   0    8.28    1.44
  -5  10   0    4.36    1.20
   4 -10   0    6.37    1.14
   4 -10   0    7.70    1.68
  -4  10   0    5.16    1.44
  -4  10   0    4.57    1.21
   3 -10   0   15.14    1.59
   3 -10   0   16.22    1.94
  -3  10   0   15.55    1.56
  -3  10   0   15.04    1.74
   2 -10   0   -1.65    1.23
   2 -10   0    1.42    1.55
   2 -10   0   -0.72    0.94
  -2  10   0    2.75    1.40
  -2  10   0    0.73    1.12
   1 -10   0    0.16    1.29
   1 -10   0    2.37    1.16
  -1  10   0   -0.36    1.23
  -1  10   0    1.88    1.22
   0 -10   0   -0.16    1.63
   0  10   0    1.68    1.26
  -1 -10   0   11.41    1.82
   1  10   0    9.99    1.95
  -2 -10   0    7.80    1.86
   2  10   0   11.53    2.12
  -3 -10   0    3.49    2.20
   3  10   0    3.49    1.98
   9 -11   0    1.82    1.50
  -9  11   0   -0.02    1.41
   8 -11   0    3.98    1.47
  -8  11   0    4.69    1.44
   7 -11   0    1.77    1.40
  -7  11   0   -0.53    1.20
  -7  11   0   -1.90    1.39
   6 -11   0    4.08    1.37
  -6  11   0    2.33    1.43
  -6  11   0    2.82    1.28
   5 -11   0    7.92    1.51
  -5  11   0    7.39    1.41
  -5  11   0    7.31    1.56
   4 -11   0    3.60    1.38
   4 -11   0    4.36    1.69
  -4  11   0    5.87    1.38
  -4  11   0    8.19    1.66
   3 -11   0    2.24    1.39
   3 -11   0   -1.11    1.52
  -3  11   0    1.96    1.27
  -3  11   0    0.88    1.47
   2 -11   0    4.53    1.55
   2 -11   0    1.75    1.68
  -2  11   0    1.71    1.61
  -2  11   0    3.31    1.38
   1 -11   0    3.02    1.70
  -1  11   0    0.77    1.52
   0 -11   0    4.85    1.64
   0  11   0    4.28    1.58
  -1 -11   0    5.42    2.07
   1  11   0    4.31    1.62
  -2 -11   0   -0.65    2.05
   2  11   0    1.50    1.94
   8 -12   0   -0.31    1.42
  -8  12   0    0.58    1.37
   7 -12   0    4.89    1.53
  -7  12   0    5.51    1.48
   6 -12   0   11.14    1.73
  -6  12   0   13.74    1.91
  -6  12   0    9.82    1.60
   5 -12   0    6.22    1.57
  -5  12   0    4.76    1.69
  -5  12   0    4.81    1.46
   4 -12   0    3.87    1.80
   4 -12   0    0.83    1.48
  -4  12   0    1.60    1.39
  -4  12   0    0.82    1.62
   3 -12   0    0.28    1.75
   3 -12   0    1.68    1.29
  -3  12   0    2.01    1.40
  -3  12   0    1.08    1.64
   2 -12   0    0.85    1.47
  -2  12   0   -0.51    1.40
  -2  12   0    0.67    1.36
   1 -12   0    5.91    2.00
  -1  12   0    8.54    1.79
   0 -12   0   -5.14    1.72
   0  12   0    2.77    1.96
  -1 -12   0    1.51    2.11
   1  12   0    3.66    1.74
   7 -13   0    2.39    1.56
  -7  13   0    4.33    1.57
   6 -13   0    5.74    1.68
  -6  13   0    6.91    1.65
   5 -13   0   10.88    1.59
  -5  13   0    7.82    1.71
  -5  13   0    6.35    1.92
   4 -13   0    0.38    1.61
   4 -13   0   -1.33    1.79
  -4  13   0    0.68    1.45
  -4  13   0    0.43    1.76
   3 -13   0    0.29    1.83
  -3  13   0    1.23    1.50
  -3  13   0   -0.27    1.82
   2 -13   0    3.87    2.04
  -2  13   0    7.17    2.02
   1 -13   0   -1.17    1.52
  -1  13   0    4.22    2.07
   5 -14   0    3.25    1.73
  -5  14   0   -0.17    1.55
  -5  14   0    1.35    1.94
   4 -14   0    1.85    1.70
  -4  14   0    2.95    2.02
  -4  14   0    2.84    1.65
   3 -14   0    8.87    2.28
  -3  14  -1   -2.85    1.74
  -3  14  -1    4.86    1.65
   3 -14   1    0.18    1.62
  -4  14  -1    3.81    1.57
   4 -14   1    3.58    1.77
   4 -14   1    5.29    1.79
  -5  14  -1    4.84    1.63
   5 -14   1    2.96    1.66
   0  13  -1    4.95    2.14
   0 -13   1    3.78    2.20
  -1  13  -1    0.94    1.58
   1 -13   1   -0.92    1.96
  -2  13  -1    0.84    1.48
  -2  13  -1    2.00    1.83
   2 -13   1    3.76    2.01
  -3  13  -1    7.30    1.97
  -3  13  -1    4.37    1.54
   3 -13   1    3.02    1.38
   3 -13   1    5.74    1.74
  -4  13  -1   -0.65    1.34
  -4  13  -1    1.78    1.69
   4 -13   1    0.51    1.52
   4 -13   1   -1.57    1.84
  -5  13  -1   -2.78    1.27
   5 -13   1   -0.04    1.38
  -6  13  -1    2.40    1.60
   6 -13   1   -2.38    1.28
  -7  13  -1    4.39    1.49
   7 -13   1    6.27    1.47
   1  12  -1    0.84    1.54
  -1 -12   1    5.02    2.25
   0  12  -1    2.14    1.91
   0 -12   1    3.10    1.70
  -1  12  -1   12.76    2.10
   1 -12   1    8.44    2.15
  -2  12  -1    0.93    1.60
  -2  12  -1    1.15    1.35
   2 -12   1    2.38    1.29
   2 -12   1    0.00    1.74
  -3  12  -1   17.62    1.86
  -3  12  -1   13.56    1.67
   3 -12   1   15.62    1.85
   3 -12   1   11.59    2.13
  -4  12  -1    1.49    1.57
  -4  12  -1    3.82    1.35
   4 -12   1    0.90    1.36
   4 -12   1    2.65    1.86
  -5  12  -1   10.27    1.54
  -5  12  -1   10.26    1.98
   5 -12   1   10.27    1.56
  -6  12  -1   16.52    1.87
   6 -12   1   15.30    1.70
  -7  12  -1    0.61    1.48
   7 -12   1    0.66    1.45
  -8  12  -1   -0.16    1.31
   8 -12   1    0.19    1.25
   2  11  -1    0.23    1.89
  -2 -11   1    1.98    1.70
   1  11  -1    3.19    1.92
  -1 -11   1    1.74    1.93
   0  11  -1    5.13    1.81
   0 -11   1    3.61    1.96
  -1  11  -1    0.97    1.54
   1 -11   1    2.39    1.53
   1 -11   1    0.72    1.66
  -2  11  -1    1.15    1.23
  -2  11  -1    1.38    1.47
   2 -11   1    1.79    1.73
   2 -11   1    0.88    1.12
  -3  11  -1   -0.08    1.12
  -3  11  -1    0.09    1.14
   3 -11   1   -1.14    1.27
   3 -11   1   -0.97    1.27
  -4  11  -1   11.69    1.46
  -4  11  -1   11.53    1.70
   4 -11   1   10.12    1.94
   4 -11   1   14.89    1.55
  -5  11  -1   17.83    1.79
  -5  11  -1   12.92    1.52
   5 -11   1   17.33    1.64
  -6  11  -1    9.91    1.46
   6 -11   1   13.29    1.50
  -7  11  -1   -1.34    1.14
   7 -11   1   -1.16    1.18
  -8  11  -1    3.96    1.59
   8 -11   1    6.88    1.60
  -9  11  -1    2.79    1.43
   9 -11   1    2.62    1.35
   3  10  -1    1.99    1.61
  -3 -10   1    2.63    2.15
   2  10  -1    1.89    1.73
  -2 -10   1    0.18    1.92
   1  10  -1   13.01    2.02
  -1 -10   1   13.03    1.89
   0  10  -1    1.36    1.29
   0 -10   1    2.88    1.48
   0 -10   1    2.39    1.76
  -1  10  -1   -0.48    1.13
  -1  10  -1   -0.85    1.31
   1 -10   1   -0.24    1.21
   1 -10   1    0.33    1.28
  -2  10  -1    4.24    1.41
  -2  10  -1    4.00    1.19
   2 -10   1    5.48    1.46
   2 -10   1    4.55    1.31
  -3  10  -1    9.24    1.43
  -3  10  -1   12.40    1.57
   3 -10   1   11.98    1.48
   3 -10   1   12.80    1.87
   3 -10   1    9.48    1.37
  -4  10  -1   29.04    1.86
  -4  10  -1   28.61    2.13
   4 -10   1   33.16    2.06
   4 -10   1   30.82    2.19
   4 -10   1   28.04    2.38
  -5  10  -1    8.03    1.22
  -5  10  -1    9.36    1.43
   5 -10   1    8.71    1.28
   5 -10   1    8.15    1.22
  -6  10  -1    2.11    1.26
  -6  10  -1   -0.61    1.15
   6 -10   1    0.08    1.16
   6 -10   1    0.07    1.07
  -7  10  -1   10.64    1.44
   7 -10   1   11.82    1.41
  -8  10  -1   -0.86    1.18
   8 -10   1   -0.68    1.19
  -9  10  -1    3.30    1.44
   9 -10   1    2.55    1.38
   4   9  -1    0.20    1.90
  -4  -9   1   -2.77    1.99
  -4  -9   1    1.24    1.59
   3   9  -1   -0.66    1.42
  -3  -9   1    1.36    2.04
   2   9  -1   -1.25    1.57
  -2  -9   1    0.70    1.45
   1   9  -1    3.43    1.55
  -1  -9   1    2.66    1.37
   0   9  -1    0.86    1.35
   0  -9   1   -0.42    0.85
   0  -9   1    1.68    1.03
   0  -9   1    1.54    1.31
  -1   9  -1    4.47    1.36
  -1   9  -1    6.25    1.18
   1  -9   1    4.35    1.56
   1  -9   1    4.27    1.09
   1  -9   1    5.21    0.85
   1  -9   1    5.69    1.31
  -2   9  -1   42.95    2.03
  -2   9  -1   43.24    2.08
  -2   9  -1   40.02    2.21
   2  -9   1   35.36    2.51
   2  -9   1   38.55    1.62
   2  -9   1   39.27    1.98
   2  -9   1   41.35    2.22
  -3   9  -1    3.18    0.98
  -3   9  -1    4.88    1.03
  -3   9  -1    3.18    1.01
  -3   9  -1    1.42    1.15
   3  -9   1    4.50    1.53
   3  -9   1    3.77    0.72
   3  -9   1    4.94    1.11
   3  -9   1    2.69    1.04
  -4   9  -1    0.54    1.04
  -4   9  -1    1.50    0.92
  -4   9  -1    1.65    0.92
  -4   9  -1    0.12    1.00
   4  -9   1    0.90    0.79
   4  -9   1    0.47    0.78
   4  -9   1    1.01    1.45
  -5   9  -1    0.47    0.94
  -5   9  -1    0.13    0.94
  -5   9  -1    2.81    1.11
  -5   9  -1    0.47    0.92
   5  -9   1    1.89    0.99
   5  -9   1    0.26    0.82
  -6   9  -1    0.06    1.14
  -6   9  -1    1.47    1.15
   6  -9   1    1.75    1.14
   6  -9   1    1.66    0.99
  -7   9  -1   14.06    1.65
  -7   9  -1   14.77    1.82
   7  -9   1   15.21    1.50
   7  -9   1   18.36    1.75
  -8   9  -1    5.20    1.34
   8  -9   1    5.42    1.46
  -9   9  -1    1.32    1.37
   9  -9   1    1.05    1.35
   5   8  -1    3.23    1.59
   5   8  -1    1.22    1.83
  -5  -8   1    0.65    2.16
  -5  -8   1   -0.77    1.69
  -5  -8   1    1.29    1.63
   4   8  -1    3.17    1.55
  -4  -8   1    1.75    1.70
  -4  -8   1    3.14    1.89
  -4  -8   1    6.41    1.67
   3   8  -1    0.19    1.61
  -3  -8   1    3.20    1.51
  -3  -8   1    0.80    1.82
   2   8  -1    4.54    1.58
  -2  -8   1    0.11    1.71
  -2  -8   1    1.41    1.25
   1   8  -1   -1.39    1.00
  -1  -8   1    2.35    1.18
  -1  -8   1   -2.24    1.15
  -1  -8   1    1.66    1.27
  -1  -8   1   -0.01    0.90
   0   8  -1   28.94    1.91
   0   8  -1   25.95    2.00
   0  -8   1   28.09    1.82
   0  -8   1   27.57    1.33
   0  -8   1   26.71    1.61
   0  -8   1   26.93    2.04
  -1   8  -1   23.22    1.69
  -1   8  -1   25.09    1.65
  -1   8  -1   22.76    1.80
   1  -8   1   25.14    1.86
   1  -8   1   22.06    1.89
   1  -8   1   26.82    1.87
   1  -8   1   23.47    1.43
  -2   8  -1   58.92    2.14
  -2   8  -1   61.39    2.36
  -2   8  -1   54.69    2.17
   2  -8   1   55.87    2.48
   2  -8   1   59.63    1.84
   2  -8   1   59.17    2.16
   2  -8   1   57.41    2.27
  -3   8  -1    1.70    0.84
  -3   8  -1    4.18    1.03
  -3   8  -1    3.28    0.90
  -3   8  -1    3.24    0.86
   3  -8   1    3.48    0.60
   3  -8   1    3.09    0.92
   3  -8   1    3.67    1.37
   3  -8   1    2.86    0.78
  -4   8  -1    8.02    1.10
  -4   8  -1    7.98    1.14
  -4   8  -1    7.25    1.09
  -4   8  -1    7.32    1.01
   4  -8   1    5.47    0.98
   4  -8   1    5.55    1.00
   4  -8   1    7.44    0.58
  -5   8  -1   20.69    1.45
  -5   8  -1   19.49    1.48
  -5   8  -1   18.34    1.49
  -5   8  -1   18.80    1.57
   5  -8   1   23.02    1.73
   5  -8   1   19.79    1.52
  -6   8  -1    9.56    1.28
  -6   8  -1    8.15    1.24
  -6   8  -1    8.06    1.14
  -6   8  -1    4.03    1.15
   6  -8   1    7.44    1.12
   6  -8   1    7.08    1.09
  -7   8  -1   13.43    1.53
  -7   8  -1   11.28    1.36
   7  -8   1   13.05    1.54
   7  -8   1   13.86    1.41
  -8   8  -1    7.12    1.39
   8  -8   1    7.45    1.41
  -9   8  -1    3.19    1.42
   9  -8   1    5.51    1.49
 -10   8  -1    1.24    1.51
  10  -8   1    2.48    1.54
   6   7  -1    3.24    1.75
  -6  -7   1    3.33    2.25
  -6  -7   1    0.37    2.12
  -6  -7   1    0.52    1.92
   5   7  -1    5.44    1.83
   5   7  -1    8.18    1.97
  -5  -7   1    7.44    1.77
  -5  -7   1    5.48    2.09
  -5  -7   1    5.89    1.91
   4   7  -1    1.89    1.37
  -4  -7   1    1.44    1.49
  -4  -7   1   -0.42    1.22
  -4  -7   1    2.43    1.74
   3   7  -1    0.20    1.43
  -3  -7   1   -1.04    1.47
  -3  -7   1   -0.26    1.24
  -3  -7   1   -2.24    1.28
   2   7  -1    0.67    1.32
  -2  -7   1    0.61    1.24
  -2  -7   1    2.24    1.21
  -2  -7   1   -1.19    1.47
  -2  -7   1    0.88    1.11
   1   7  -1    3.20    1.25
   1   7  -1    3.62    1.10
  -1  -7   1    2.35    0.90
  -1  -7   1    3.01    0.99
  -1  -7   1    4.16    1.26
  -1  -7   1    2.77    0.95
  -1  -7   1    3.68    0.97
  -1  -7   1    1.75    0.92
   0   7  -1   65.51    2.34
   0   7  -1   64.51    2.32
   0   7  -1   68.11    2.39
   0  -7   1   63.97    2.18
   0  -7   1   66.14    2.17
   0  -7   1   65.44    2.41
   0  -7   1   65.41    2.35
   0  -7   1   64.60    2.58
   0  -7   1   66.28    1.94
  -1   7  -1   44.50    1.84
  -1   7  -1   41.97    1.91
  -1   7  -1   41.83    1.77
   1  -7   1   44.48    1.74
   1  -7   1   40.77    1.78
   1  -7   1   42.96    2.27
   1  -7   1   42.96    1.62
   1  -7   1   41.73    1.55
   1  -7   1   42.98    1.13
  -2   7  -1    4.60    0.80
  -2   7  -1    4.10    0.79
  -2   7  -1    3.45    0.92
   2  -7   1    4.22    0.61
   2  -7   1    4.32    0.72
   2  -7   1    4.23    0.85
   2  -7   1    4.26    0.66
   2  -7   1    2.47    1.22
  -3   7  -1    7.45    0.88
  -3   7  -1    7.11    0.85
  -3   7  -1    8.49    0.89
  -3   7  -1    7.21    0.98
   3  -7   1    7.82    0.61
   3  -7   1    8.73    0.94
   3  -7   1    8.77    1.38
   3  -7   1    7.72    0.89
  -4   7  -1   10.84    0.99
  -4   7  -1    9.67    1.03
  -4   7  -1   12.07    1.13
  -4   7  -1   10.34    1.09
   4  -7   1   10.46    1.01
   4  -7   1    8.69    0.96
   4  -7   1    9.92    0.73
  -5   7  -1    2.76    0.87
  -5   7  -1    4.09    1.00
  -5   7  -1    3.85    0.95
  -5   7  -1    4.03    0.86
   5  -7   1    3.27    0.84
   5  -7   1    3.30    0.90
  -6   7  -1   14.24    1.37
  -6   7  -1   11.50    1.28
  -6   7  -1   12.35    1.30
  -6   7  -1   13.59    1.24
   6  -7   1   12.03    1.23
   6  -7   1   13.45    1.30
  -7   7  -1    9.55    1.42
  -7   7  -1   11.71    1.47
   7  -7   1   10.17    1.42
   7  -7   1    8.11    1.23
  -8   7  -1    7.17    1.51
  -8   7  -1    5.60    1.51
   8  -7   1    7.47    1.35
  -9   7  -1    3.20    1.48
   9  -7   1    6.65    1.50
 -10   7  -1    1.82    1.55
  10  -7   1    3.33    1.59
  -7  -6   1    1.60    2.38
   6   6  -1    3.62    1.62
  -6  -6   1    0.67    1.76
  -6  -6   1    1.30    1.76
  -6  -6   1    1.35    1.68
  -6  -6   1   -1.84    1.83
   5   6  -1    2.68    1.41
   5   6  -1    3.13    1.63
  -5  -6   1    3.48    1.92
  -5  -6   1    2.69    1.72
  -5  -6   1    4.05    1.68
   4   6  -1   -0.12    1.20
  -4  -6   1    1.04    1.39
  -4  -6   1    0.24    1.27
   3   6  -1    1.59    1.13
  -3  -6   1    1.74    1.23
  -3  -6   1    0.83    1.12
   2   6  -1   20.32    1.43
   2   6  -1   21.29    1.74
  -2  -6   1   21.74    1.73
  -2  -6   1   20.92    1.82
  -2  -6   1   20.61    1.68
  -2  -6   1   21.40    1.66
   1   6  -1   26.60    1.76
   1   6  -1   26.16    1.68
  -1  -6   1   21.58    1.78
  -1  -6   1   24.60    1.48
  -1  -6   1   28.43    1.41
  -1  -6   1   26.50    1.55
  -1  -6   1   26.02    1.53
  -1  -6   1   24.07    1.50
   0   6  -1    3.26    0.82
   0   6  -1    3.37    0.95
   0   6  -1    3.03    0.82
   0  -6   1    1.15    0.81
   0  -6   1    2.37    0.73
   0  -6   1    3.23    0.79
   0  -6   1    4.38    1.18
   0  -6   1    2.79    0.58
   0  -6   1    3.54    0.70
  -1   6  -1   -0.11    0.65
  -1   6  -1   -0.03    0.75
  -1   6  -1    0.73    0.68
   1  -6   1    1.18    0.58
   1  -6   1    1.20    0.34
   1  -6   1    0.27    0.47
   1  -6   1    1.89    0.59
   1  -6   1    0.47    0.58
   1  -6   1    0.22    0.86
  -2   6  -1   42.77    1.53
  -2   6  -1   44.25    1.61
  -2   6  -1   44.37    1.57
   2  -6   1   45.28    1.60
   2  -6   1   42.13    1.33
   2  -6   1   42.90    1.54
   2  -6   1   45.03    1.90
  -3   6  -1   44.21    1.68
  -3   6  -1   48.33    1.64
  -3   6  -1   47.61    1.65
  -3   6  -1   47.77    1.67
   3  -6   1   46.59    1.31
   3  -6   1   46.71    2.17
   3  -6   1   48.90    1.68
   3  -6   1   46.11    1.66
  -4   6  -1   23.33    1.28
  -4   6  -1   23.19    1.25
  -4   6  -1   24.74    1.30
  -4   6  -1   23.35    1.25
   4  -6   1   22.46    1.25
   4  -6   1   20.30    1.28
  -5   6  -1    6.93    0.92
  -5   6  -1    7.28    1.02
  -5   6  -1   10.67    1.05
  -5   6  -1    6.17    0.92
   5  -6   1    7.77    0.93
   5  -6   1    7.69    0.97
  -6   6  -1    2.74    0.91
  -6   6  -1    2.02    0.93
  -6   6  -1    2.97    0.94
  -6   6  -1    2.53    1.04
   6  -6   1    2.70    0.99
   6  -6   1    1.88    0.88
  -7   6  -1    0.74    1.04
  -7   6  -1   -0.97    1.12
   7  -6   1    0.57    0.92
   7  -6   1   -0.61    1.07
   7  -6   1    0.89    0.84
  -8   6  -1   20.86    1.92
  -8   6  -1   18.27    1.69
   8  -6   1   18.94    1.75
  -9   6  -1    3.41    1.61
  -9   6  -1    4.38    1.92
   9  -6   1    6.02    1.58
 -10   6  -1   -1.35    1.48
  10  -6   1   -3.61    1.52
   7   5  -1    5.57    2.01
  -7  -5   1    4.90    2.24
  -7  -5   1    1.20    1.71
  -7  -5   1    5.96    1.68
  -7  -5   1    3.04    2.06
   6   5  -1    3.78    1.82
   6   5  -1    4.04    1.72
  -6  -5   1    8.21    1.90
  -6  -5   1    4.87    1.68
  -6  -5   1    4.21    1.63
   5   5  -1    3.07    1.53
   5   5  -1    2.28    1.58
  -5  -5   1    2.08    1.55
  -5  -5   1    4.78    1.59
  -5  -5   1    2.93    1.70
   4   5  -1   14.01    1.78
  -4  -5   1   13.01    1.59
  -4  -5   1   13.49    1.65
   3   5  -1    7.37    1.20
   3   5  -1    6.59    1.20
  -3  -5   1    8.52    1.28
  -3  -5   1    5.99    1.13
  -3  -5   1    4.10    0.93
   2   5  -1   68.86    2.53
   2   5  -1   67.94    2.40
  -2  -5   1   61.87    2.17
  -2  -5   1   65.93    2.33
  -2  -5   1   65.71    2.37
  -2  -5   1   66.49    2.28
   1   5  -1   24.11    1.53
   1   5  -1   22.22    1.45
  -1  -5   1   22.77    1.34
  -1  -5   1   21.85    1.31
  -1  -5   1   21.09    1.45
  -1  -5   1   22.58    1.29
  -1  -5   1   24.35    1.36
  -1  -5   1   24.52    1.32
   0   5  -1    0.28    0.68
   0   5  -1    0.16    0.66
   0   5  -1    0.24    0.78
   0  -5   1    0.08    0.47
   0  -5   1    0.40    0.56
   0  -5   1    0.45    0.58
   0  -5   1    0.39    0.80
   0  -5   1    0.73    0.58
   0  -5   1    0.24    0.56
  -1   5  -1   96.16    2.50
  -1   5  -1   96.12    2.46
  -1   5  -1  100.22    2.57
   1  -5   1   95.81    2.35
   1  -5   1  104.17    2.90
   1  -5   1   97.17    2.32
   1  -5   1   95.40    2.53
   1  -5   1   96.83    2.13
  -2   5  -1   52.75    1.64
  -2   5  -1   51.04    1.60
  -2   5  -1   51.25    1.57
   2  -5   1   50.21    1.55
   2  -5   1   54.14    2.07
   2  -5   1   51.46    1.38
   2  -5   1   47.89    1.62
  -3   5  -1   61.39    1.85
  -3   5  -1   63.11    1.87
  -3   5  -1   61.81    1.79
  -3   5  -1   62.93    1.87
  -3   5  -1   63.52    1.83
   3  -5   1   62.16    1.54
   3  -5   1   64.24    1.81
   3  -5   1   64.26    1.84
  -4   5  -1    4.63    0.70
  -4   5  -1    4.37    0.77
  -4   5  -1    5.98    0.80
  -4   5  -1    5.80    0.72
  -4   5  -1    5.86    0.57
   4  -5   1    4.95    0.72
   4  -5   1    5.76    0.66
  -5   5  -1    3.08    0.78
  -5   5  -1    2.94    0.43
  -5   5  -1    2.07    0.88
  -5   5  -1    2.93    0.77
  -5   5  -1    3.77    0.89
   5  -5   1    2.17    0.75
   5  -5   1    3.58    0.84
  -6   5  -1   41.50    2.01
  -6   5  -1   38.12    1.90
  -6   5  -1   39.06    1.97
  -6   5  -1   40.70    1.93
   6  -5   1   43.50    2.03
   6  -5   1   38.56    2.04
   6  -5   1   38.08    1.32
   6  -5   1   41.33    1.95
  -7   5  -1    1.10    1.18
  -7   5  -1   -0.11    1.03
   7  -5   1    1.19    1.10
   7  -5   1    0.94    0.96
  -8   5  -1    5.61    1.49
  -8   5  -1    1.79    1.29
   8  -5   1    3.82    1.35
  -9   5  -1    2.72    1.45
  -9   5  -1    3.79    1.70
   9  -5   1    1.29    1.51
 -10   5  -1    1.69    1.60
  10  -5   1    0.60    1.64
   8   4  -1    1.80    1.86
  -8  -4   1    1.93    1.88
  -8  -4   1   -2.55    1.78
  -8  -4   1    0.75    1.72
  -8  -4   1    1.37    1.61
   7   4  -1   -1.29    1.66
  -7  -4   1    0.35    1.67
  -7  -4   1   -0.66    1.82
  -7  -4   1    0.63    2.05
   6   4  -1    2.51    1.52
   6   4  -1    2.04    1.67
  -6  -4   1   -0.41    1.40
  -6  -4   1    1.36    1.71
  -6  -4   1    1.35    1.60
   5   4  -1    9.49    1.59
   5   4  -1   10.93    1.51
  -5  -4   1    9.30    1.58
  -5  -4   1   10.88    1.66
  -5  -4   1    8.84    1.45
   4   4  -1   38.53    2.32
   4   4  -1   38.00    1.95
  -4  -4   1   40.57    2.29
  -4  -4   1   34.04    2.18
  -4  -4   1   37.33    2.36
   3   4  -1   23.66    1.60
   3   4  -1   20.75    1.50
   3   4  -1   22.40    1.87
  -3  -4   1   22.51    1.67
  -3  -4   1   23.34    1.62
  -3  -4   1   22.60    1.52
   2   4  -1    1.90    0.98
   2   4  -1    3.47    0.88
  -2  -4   1    2.87    0.77
  -2  -4   1    2.97    0.86
  -2  -4   1    3.28    0.82
  -2  -4   1    3.13    0.82
   1   4  -1   29.89    1.35
   1   4  -1   28.96    1.44
  -1  -4   1   30.36    1.36
  -1  -4   1   30.20    1.45
  -1  -4   1   28.43    1.30
  -1  -4   1   28.40    1.38
   0   4  -1   11.29    0.90
   0   4  -1   10.55    0.79
   0   4  -1   10.67    0.83
   0  -4   1    9.77    0.84
   0  -4   1   10.79    0.72
   0  -4   1   10.12    0.77
   0  -4   1   12.47    0.98
   0  -4   1   10.60    0.77
   0  -4   1   11.05    0.81
  -1   4  -1  101.48    2.42
  -1   4  -1   97.50    2.41
  -1   4  -1   97.52    2.34
   1  -4   1  102.24    2.68
   1  -4   1  101.09    2.24
   1  -4   1   98.53    2.27
   1  -4   1   99.71    2.39
   1  -4   1  100.15    2.37
   1  -4   1   97.09    2.15
  -2   4  -1  118.16    2.68
  -2   4  -1  117.54    2.84
  -2   4  -1  121.04    2.74
  -2   4  -1  119.73    2.74
  -2   4  -1  119.19    2.74
   2  -4   1  112.72    2.74
   2  -4   1  118.09    2.54
   2  -4   1  115.04    3.07
  -3   4  -1   16.51    0.86
  -3   4  -1   16.15    0.91
  -3   4  -1   18.47    1.00
  -3   4  -1   18.04    0.98
  -3   4  -1   15.65    0.84
   3  -4   1   16.68    0.86
   3  -4   1   16.66    0.90
  -4   4  -1    2.09    0.71
  -4   4  -1    3.71    0.74
  -4   4  -1    4.18    0.74
  -4   4  -1    4.63    0.68
   4  -4   1    3.19    0.68
   4  -4   1    3.85    0.46
   4  -4   1    3.60    0.68
  -5   4  -1   43.76    1.80
  -5   4  -1   45.57    1.85
  -5   4  -1   46.41    1.83
  -5   4  -1   47.49    1.77
   5  -4   1   45.02    1.84
   5  -4   1   46.96    1.46
   5  -4   1   48.18    1.90
   5  -4   1   44.99    1.71
  -6   4  -1   17.64    1.43
  -6   4  -1   18.27    1.49
  -6   4  -1   13.52    1.27
  -6   4  -1   15.38    1.29
   6  -4   1   14.14    1.28
   6  -4   1   14.05    1.36
   6  -4   1   13.57    1.13
   6  -4   1   17.81    1.38
  -7   4  -1    9.34    1.34
  -7   4  -1    7.46    1.39
   7  -4   1    7.84    1.32
   7  -4   1    4.68    1.11
  -8   4  -1    0.59    1.25
  -8   4  -1    2.59    1.45
   8  -4   1    1.70    1.12
  -9   4  -1    7.17    1.86
  -9   4  -1    5.54    1.58
   9  -4   1    6.87    1.49
 -10   4  -1    1.06    1.67
 -10   4  -1    2.26    1.58
   8   3  -1    1.64    1.71
  -8  -3   1   -0.16    1.91
  -8  -3   1    2.06    1.58
  -8  -3   1   -0.44    1.79
   7   3  -1   -0.60    1.26
  -7  -3   1   -0.50    1.27
  -7  -3   1   -0.41    2.05
  -7  -3   1    1.29    1.73
   6   3  -1    3.86    1.47
   6   3  -1    1.41    1.52
  -6  -3   1    3.56    1.29
  -6  -3   1    2.28    1.57
   5   3  -1   45.37    2.46
   5   3  -1   45.41    2.37
   5   3  -1   40.34    2.34
  -5  -3   1   44.45    2.26
  -5  -3   1   48.50    2.60
   4   3  -1   38.93    2.17
   4   3  -1   35.31    1.97
   4   3  -1   36.60    1.98
   4   3  -1   34.34    1.94
  -4  -3   1   35.00    1.94
  -4  -3   1   43.02    2.11
  -4  -3   1   39.36    2.08
   3   3  -1    2.37    0.75
   3   3  -1    3.06    0.85
   3   3  -1    4.18    0.93
  -3  -3   1    2.21    0.76
  -3  -3   1    4.08    0.96
  -3  -3   1    4.74    0.91
  -3  -3   1    2.80    1.09
   2   3  -1    1.47    0.74
   2   3  -1    2.30    0.79
   2   3  -1    1.62    0.31
  -2  -3   1    1.84    0.72
  -2  -3   1    1.89    0.78
  -2  -3   1    1.78    0.64
  -2  -3   1    1.64    0.68
  -2  -3   1    0.84    0.91
   1   3  -1   64.18    1.87
   1   3  -1   65.13    1.93
  -1  -3   1   66.70    1.99
  -1  -3   1   64.76    1.85
  -1  -3   1   64.87    1.84
   0   3  -1    2.17    0.62
   0   3  -1    2.04    0.53
   0   3  -1    1.76    0.55
   0  -3   1    2.00    0.55
   0  -3   1    1.42    0.50
   0  -3   1    2.19    0.56
   0  -3   1    3.37    0.54
   0  -3   1    2.41    0.53
  -1   3  -1   96.93    2.26
  -1   3  -1  101.02    2.26
  -1   3  -1  100.62    2.30
  -1   3  -1  103.83    2.54
  -1   3  -1  100.21    2.22
   1  -3   1   98.73    2.17
   1  -3   1  101.94    2.28
   1  -3   1   99.71    2.22
   1  -3   1   97.59    2.14
   1  -3   1   98.85    2.30
  -2   3  -1   11.23    0.67
  -2   3  -1   11.06    0.72
  -2   3  -1   11.40    0.79
  -2   3  -1   12.31    0.65
  -2   3  -1   10.80    0.72
  -2   3  -1   10.58    0.73
   2  -3   1   11.41    0.59
   2  -3   1   11.07    0.68
   2  -3   1   11.07    0.65
  -3   3  -1   20.97    0.93
  -3   3  -1   20.24    0.92
  -3   3  -1   19.27    1.03
  -3   3  -1   20.01    1.04
   3  -3   1   19.30    0.97
   3  -3   1   14.44    0.83
   3  -3   1   19.25    0.75
  -4   3  -1  127.34    3.18
  -4   3  -1  127.45    3.23
  -4   3  -1  125.03    3.17
  -4   3  -1  127.20    3.18
   4  -3   1  132.74    3.22
   4  -3   1  131.94    3.23
   4  -3   1  129.76    2.94
   4  -3   1  125.81    3.16
  -5   3  -1   31.17    1.58
  -5   3  -1   32.69    1.69
  -5   3  -1   31.39    1.57
  -5   3  -1   28.10    1.68
   5  -3   1   29.76    1.48
   5  -3   1   30.96    1.21
   5  -3   1   29.10    1.59
   5  -3   1   29.68    1.44
  -6   3  -1    2.64    0.98
  -6   3  -1   -0.84    0.93
  -6   3  -1    0.78    0.97
  -6   3  -1    3.20    1.16
   6  -3   1   -0.12    0.81
   6  -3   1    0.77    0.99
   6  -3   1   -0.27    0.71
   6  -3   1    2.01    1.00
  -7   3  -1    1.28    1.32
  -7   3  -1   -0.66    1.13
   7  -3   1    0.04    0.96
  -8   3  -1    1.56    1.36
  -8   3  -1    3.33    1.54
   8  -3   1    4.11    1.52
  -9   3  -1    9.01    1.93
  -9   3  -1    5.72    1.62
   9  -3   1    5.31    1.77
  -9  -2   1    0.59    2.05
  -9  -2   1    1.02    1.92
  -8  -2   1   -1.05    1.66
  -8  -2   1    0.75    1.56
   7   2  -1   -0.87    1.46
  -7  -2   1    2.57    1.37
  -7  -2   1   -0.57    1.47
   6   2  -1    2.87    1.37
   6   2  -1    5.74    1.29
  -6  -2   1    4.47    1.24
  -6  -2   1    6.02    1.37
   5   2  -1   10.80    1.54
   5   2  -1   11.69    1.35
   5   2  -1    8.54    1.24
   5   2  -1   12.37    1.39
  -5  -2   1   11.96    1.59
  -5  -2   1   11.21    1.47
  -5  -2   1   10.39    1.37
   4   2  -1    1.58    0.86
   4   2  -1    2.80    0.81
   4   2  -1    3.16    1.14
   4   2  -1    1.86    0.96
   4   2  -1    2.54    0.86
   4   2  -1    1.65    0.84
  -4  -2   1    3.36    0.89
  -4  -2   1    2.87    1.15
  -4  -2   1    1.82    0.97
   3   2  -1   13.60    1.09
   3   2  -1   12.81    1.07
   3   2  -1   11.30    1.01
   3   2  -1   13.32    0.97
  -3  -2   1   12.77    1.10
  -3  -2   1   14.31    1.14
  -3  -2   1   11.99    0.99
  -3  -2   1   12.70    1.66
   2   2  -1   99.90    2.67
   2   2  -1   99.53    2.64
   2   2  -1  101.25    2.66
  -2  -2   1  101.54    2.62
  -2  -2   1  100.21    2.57
  -2  -2   1   94.34    2.69
  -2  -2   1  100.73    2.60
   1   2  -1    8.34    0.70
   1   2  -1    7.91    0.74
  -1  -2   1    7.58    0.72
  -1  -2   1    8.97    0.75
  -1  -2   1    6.95    0.70
  -1  -2   1    8.64    0.72
   0   2  -1   42.71    1.11
   0   2  -1   42.34    1.17
   0   2  -1   38.34    1.44
   0   2  -1   41.88    1.14
   0  -2   1   41.36    1.37
   0  -2   1   41.84    1.21
   0  -2   1   45.58    1.42
   0  -2   1   40.53    1.09
   0  -2   1   41.81    1.06
   0  -2   1   41.50    1.09
   0  -2   1   43.75    1.17
  -1   2  -1   31.00    1.10
  -1   2  -1   31.10    0.74
  -1   2  -1   31.82    0.84
  -1   2  -1   32.22    0.80
  -1   2  -1   32.11    0.74
   1  -2   1   27.69    1.07
   1  -2   1   32.18    1.02
   1  -2   1   31.17    0.73
   1  -2   1   31.83    0.86
   1  -2   1   32.11    0.72
  -2   2  -1   26.01    0.95
  -2   2  -1   26.80    0.92
  -2   2  -1   25.10    0.85
  -2   2  -1   25.93    0.91
  -2   2  -1   27.21    0.93
   2  -2   1   24.95    0.94
   2  -2   1   25.36    0.73
  -3   2  -1  158.39    3.64
  -3   2  -1  157.01    3.64
  -3   2  -1  162.56    3.71
  -3   2  -1  164.93    3.71
   3  -2   1  157.96    3.44
   3  -2   1  168.01    3.65
   3  -2   1  160.96    3.51
  -4   2  -1   75.41    2.33
  -4   2  -1   79.28    2.25
  -4   2  -1   78.69    2.35
  -4   2  -1   78.95    2.31
   4  -2   1   76.20    2.07
   4  -2   1   76.63    2.34
   4  -2   1   79.32    2.31
   4  -2   1   82.73    2.02
   4  -2   1   78.91    2.28
  -5   2  -1   -0.90    0.79
  -5   2  -1    1.20    0.89
  -5   2  -1    1.14    0.85
  -5   2  -1    1.31    0.94
   5  -2   1    1.14    0.75
   5  -2   1    0.66    0.87
   5  -2   1    0.44    0.83
   5  -2   1    0.31    0.66
   5  -2   1    1.31    0.68
  -6   2  -1    0.85    0.98
  -6   2  -1   -0.99    1.00
  -6   2  -1    0.46    0.99
  -6   2  -1    0.74    1.14
   6  -2   1    2.01    0.92
   6  -2   1    1.00    0.85
   6  -2   1    0.45    0.74
   6  -2   1   -0.86    0.84
   6  -2   1   -1.13    0.79
  -7   2  -1   10.78    1.51
  -7   2  -1   11.34    1.64
   7  -2   1   11.84    1.40
  -8   2  -1    0.66    1.39
  -8   2  -1    1.14    1.56
   8  -2   1    1.51    1.48
  -9   2  -1    4.99    1.87
  -9   2  -1    1.63    1.60
  -9  -1   1    3.84    1.75
  -9  -1   1    6.06    1.93
  -8  -1   1    4.46    1.88
  -8  -1   1    4.63    1.70
   7   1  -1    5.59    1.54
  -7  -1   1    2.98    1.40
  -7  -1   1    6.06    1.57
   6   1  -1    8.59    1.31
   6   1  -1    5.87    1.66
   6   1  -1    9.39    1.36
   6   1  -1    7.96    1.28
  -6  -1   1    6.79    1.22
  -6  -1   1    4.45    1.47
   5   1  -1    1.19    0.99
   5   1  -1    0.30    0.78
   5   1  -1   -0.11    1.08
   5   1  -1   -0.02    0.87
  -5  -1   1    1.90    1.21
  -5  -1   1    0.97    1.09
  -5  -1   1   -1.07    0.92
  -5  -1   1   -1.76    0.94
   4   1  -1   -0.32    0.65
   4   1  -1    0.89    0.84
   4   1  -1   -0.10    0.72
   4   1  -1   -1.33    0.97
   4   1  -1    1.22    0.77
   4   1  -1    0.60    0.77
   4   1  -1    0.30    0.84
  -4  -1   1    0.52    0.72
  -4  -1   1   -0.50    0.77
  -4  -1   1    1.21    1.01
  -4  -1   1    0.11    0.88
   3   1  -1   27.26    1.40
   3   1  -1   27.62    1.39
   3   1  -1   25.26    1.28
   3   1  -1   26.37    1.40
   3   1  -1   26.21    1.45
   3   1  -1   28.09    1.40
   3   1  -1   25.70    1.34
  -3  -1   1   26.78    1.51
  -3  -1   1   28.30    1.42
  -3  -1   1   27.05    1.34
   2   1  -1    7.24    0.87
   2   1  -1    7.56    0.71
   2   1  -1    8.68    0.82
   2   1  -1    8.22    0.92
  -2  -1   1    6.54    0.68
  -2  -1   1    6.87    0.76
  -2  -1   1    7.40    0.79
  -2  -1   1    6.95    0.84
  -2  -1   1    7.77    0.72
  -2  -1   1    7.69    0.48
   1   1  -1  199.11    4.22
   1   1  -1  203.95    4.24
   1   1  -1  199.87    4.38
   1   1  -1  187.77    4.07
   1   1  -1  196.43    4.23
  -1  -1   1  200.04    4.19
  -1  -1   1  195.16    4.07
  -1  -1   1  209.40    4.28
  -1  -1   1  196.82    4.23
  -1  -1   1  182.59    4.24
  -1  -1   1  203.78    4.23
  -1  -1   1  195.03    4.21
  -1  -1   1  198.61    4.20
  -1  -1   1  200.09    4.34
  -1  -1   1  205.11    4.20
   0   1  -1    9.36    0.66
   0   1  -1    9.49    0.33
   0   1  -1    9.03    0.33
   0  -1   1    9.91    0.57
   0  -1   1    9.20    0.56
  -1   1  -1    1.16    0.17
  -1   1  -1    1.12    0.18
  -1   1  -1    1.47    0.23
   1  -1   1    1.23    0.33
  -2   1  -1   48.66    1.33
  -2   1  -1   47.63    1.44
   2  -1   1   51.13    1.38
   2  -1   1   49.31    1.31
   2  -1   1   48.75    1.48
   2  -1   1   49.86    1.25
  -3   1  -1    9.84    0.81
  -3   1  -1   10.01    0.79
   3  -1   1   11.18    0.76
   3  -1   1   10.92    0.85
   3  -1   1   10.28    0.74
  -4   1  -1    1.46    0.74
  -4   1  -1    1.72    0.86
  -4   1  -1    0.76    0.79
  -4   1  -1    3.51    0.80
   4  -1   1    3.47    0.67
   4  -1   1    2.50    0.62
   4  -1   1    3.23    0.60
   4  -1   1    1.24    0.67
   4  -1   1    2.35    0.69
  -5   1  -1   10.71    1.31
  -5   1  -1   11.37    1.20
  -5   1  -1    8.40    1.15
  -5   1  -1   10.41    1.11
   5  -1   1    9.89    0.99
   5  -1   1   10.88    1.17
   5  -1   1   10.32    0.97
   5  -1   1    9.74    1.06
   5  -1   1    9.76    1.02
   5  -1   1   12.36    1.23
  -6   1  -1   12.90    1.43
  -6   1  -1   10.67    1.49
  -6   1  -1   13.64    1.32
   6  -1   1   13.45    1.19
   6  -1   1   16.03    1.41
   6  -1   1   13.46    1.48
  -7   1  -1   23.12    1.87
  -7   1  -1   21.04    1.99
   7  -1   1   20.01    1.73
  -8   1  -1   -2.32    1.38
  -8   1  -1   -0.01    1.33
  -9   1  -1    0.55    1.52
  -9   1  -1   -2.53    1.63
  -9   0   1   12.82    2.00
  -9   0   1   11.26    2.02
  -8   0   1    5.15    1.60
  -8   0   1    6.56    1.68
  -7   0   1    3.87    1.41
  -7   0   1    1.81    1.27
   6   0  -1   -0.56    0.96
   6   0  -1    0.63    1.19
   6   0  -1   -0.91    1.02
  -6   0   1    2.62    1.22
  -6   0   1    0.68    1.09
  -6   0   1    1.44    1.07
   5   0  -1    0.90    0.95
   5   0  -1    0.36    1.04
   5   0  -1    0.66    0.80
   5   0  -1    0.59    0.91
   5   0  -1    1.02    0.90
   5   0  -1    1.06    0.80
  -5   0   1   -0.79    0.87
  -5   0   1    0.75    0.94
  -5   0   1    0.13    0.89
  -5   0   1    1.62    1.01
   4   0  -1   49.64    1.94
   4   0  -1   48.04    1.95
   4   0  -1   46.42    1.86
   4   0  -1   48.15    1.85
   4   0  -1   47.40    1.88
   4   0  -1   46.45    1.80
  -4   0   1   47.64    1.77
  -4   0   1   50.47    1.99
  -4   0   1   46.59    1.73
  -4   0   1   48.35    1.91
   3   0  -1    8.31    0.77
   3   0  -1    8.32    0.89
   3   0  -1    6.80    0.78
   3   0  -1    7.86    0.96
   3   0  -1    6.41    0.80
   3   0  -1    7.37    0.76
  -3   0   1    9.01    0.89
  -3   0   1    6.82    0.87
  -3   0   1    8.51    0.88
  -3   0   1    7.76    0.97
   2   0  -1  138.66    3.08
   2   0  -1  131.31    3.13
   2   0  -1  135.80    3.09
   2   0  -1  135.80    3.10
   2   0  -1  135.24    3.14
   2   0  -1  132.52    3.13
  -2   0   1  131.38    3.08
  -2   0   1  132.08    3.15
  -2   0   1  133.09    3.10
  -2   0   1  131.59    3.09
  -2   0   1  139.44    3.14
  -2   0   1  132.25    3.09
   1   0  -1   13.62    0.68
   1   0  -1   12.44    0.74
   1   0  -1   13.10    0.70
   1   0  -1   12.61    0.72
   1   0  -1   12.03    0.74
   1   0  -1   14.03    0.73
  -1   0   1   12.49    0.81
  -1   0   1   12.83    0.67
  -1   0   1   12.70    0.70
  -1   0   1   14.38    0.65
  -1   0   1   13.37    0.63
  -1   0   1   12.87    0.72
  -1   0   1   12.79    0.63
  -1   0   1   12.42    0.70
  -1   0   1   14.37    0.69
   0   0  -1  113.06    2.40
   0   0  -1  119.23    2.43
   0   0  -1  119.70    2.41
   0   0  -1  117.65    2.39
   0   0  -1  117.90    2.40
   0   0   1  120.66    2.39
   0   0   1  124.45    2.53
   0   0   1  118.20    2.40
   0   0   1  118.68    2.39
   0   0   1  117.46    2.39
   0   0   1  108.89    2.50
   0   0   1  119.99    2.43
  -1   0  -1   18.85    0.85
  -1   0  -1   17.88    0.72
  -1   0  -1   18.45    0.86
   1   0   1   17.03    0.76
   1   0   1   18.44    0.74
   1   0   1   19.97    0.79
   1   0   1   19.52    0.73
   1   0   1   18.04    0.75
  -2   0  -1   23.31    1.12
  -2   0  -1   25.45    0.95
  -2   0  -1   26.96    1.07
   2   0   1   25.81    1.11
   2   0   1   23.88    1.06
   2   0   1   23.90    1.12
   2   0   1   22.99    0.99
   2   0   1   24.50    1.11
   2   0   1   26.11    1.12
  -3   0  -1   11.85    0.92
  -3   0  -1   11.37    0.77
  -3   0  -1   11.72    0.93
   3   0   1   13.42    1.10
   3   0   1   11.33    0.96
   3   0   1   12.78    1.02
   3   0   1   11.88    0.96
   3   0   1   12.56    1.04
   3   0   1   12.17    0.90
  -4   0  -1    7.22    0.97
  -4   0  -1    7.43    0.62
  -4   0  -1    5.39    0.93
   4   0   1    5.52    0.86
   4   0   1    7.83    0.92
   4   0   1    8.89    0.97
   4   0   1    6.21    0.86
   4   0   1    5.23    0.95
   4   0   1    6.10    0.95
  -5   0  -1    5.63    0.99
  -5   0  -1    5.02    1.05
  -5   0  -1    5.48    1.14
  -5   0  -1    5.83    1.10
   5   0   1    4.10    1.08
   5   0   1    6.74    1.01
   5   0   1    6.08    1.19
   5   0   1    6.21    0.96
   5   0   1    4.72    0.99
   5   0   1    5.91    1.12
  -6   0  -1   27.29    2.19
  -6   0  -1   30.33    2.15
   6   0   1   29.61    1.78
   6   0   1   32.12    2.03
  -7   0  -1   10.23    1.64
  -7   0  -1   10.78    1.57
   7   0   1   11.76    1.57
  -8   0  -1    2.59    1.79
  -8   0  -1    6.03    1.70
  -9   0  -1    0.67    1.76
  -9   0  -1    0.64    1.59
  -9   1   1    1.01    1.65
  -9   1   1    2.05    1.82
  -8   1   1    2.77    1.37
  -8   1   1    1.57    1.22
   7  -1  -1    2.56    1.36
   7  -1  -1    3.61    1.12
  -7   1   1    0.09    1.41
  -7   1   1    4.50    1.37
   6  -1  -1   17.15    1.56
   6  -1  -1   15.80    1.35
   6  -1  -1   16.80    1.35
  -6   1   1   15.43    1.49
  -6   1   1   15.41    1.43
  -6   1   1   17.53    1.69
  -6   1   1   16.09    1.32
   5  -1  -1   24.05    1.62
   5  -1  -1   25.00    1.54
   5  -1  -1   23.46    1.46
   5  -1  -1   24.33    1.70
  -5   1   1   26.25    1.64
  -5   1   1   26.14    1.81
  -5   1   1   26.01    1.64
  -5   1   1   24.77    1.60
   4  -1  -1   26.76    1.39
   4  -1  -1   30.57    1.41
   4  -1  -1   28.85    1.45
   4  -1  -1   28.51    1.49
   4  -1  -1   27.28    1.47
  -4   1   1   29.22    1.46
  -4   1   1   29.89    1.52
  -4   1   1   29.98    1.53
  -4   1   1   28.80    1.45
   3  -1  -1   20.46    1.36
   3  -1  -1   20.76    1.28
   3  -1  -1   21.23    1.22
   3  -1  -1   21.28    1.07
   3  -1  -1   21.85    1.15
  -3   1   1   21.67    1.11
  -3   1   1   19.62    0.97
  -3   1   1   20.48    1.28
  -3   1   1   19.46    1.16
  -3   1   1   19.13    1.24
   2  -1  -1    5.66    0.60
   2  -1  -1    5.22    0.61
   2  -1  -1    4.82    0.59
   2  -1  -1    5.33    0.69
   2  -1  -1    5.31    0.46
   2  -1  -1    5.33    0.75
   2  -1  -1    4.39    0.68
  -2   1   1    5.57    0.66
  -2   1   1    5.43    0.42
  -2   1   1    5.25    0.71
  -2   1   1    4.72    0.67
  -2   1   1    4.20    0.70
  -2   1   1    4.37    0.70
   1  -1  -1  183.69    3.77
   1  -1  -1  179.71    3.73
   1  -1  -1  174.21    3.77
   1  -1  -1  178.87    3.75
  -1   1   1  173.24    3.75
  -1   1   1  175.60    3.71
  -1   1   1  184.23    3.78
  -1   1   1  181.60    3.74
  -1   1   1  176.79    3.75
  -1   1   1  176.44    3.74
  -1   1   1  176.83    3.75
   0  -1  -1   46.87    1.23
   0  -1  -1   48.77    1.31
   0  -1  -1   46.18    1.23
   0  -1  -1   44.44    1.24
   0   1   1   45.67    1.27
   0   1   1   46.87    1.21
   0   1   1   47.06    1.26
   0   1   1   47.46    1.26
   0   1   1   47.00    1.23
   0   1   1   48.51    1.23
   0   1   1   47.31    1.27
  -1  -1  -1   13.36    0.87
  -1  -1  -1   11.15    0.90
  -1  -1  -1   13.34    0.91
   1   1   1   16.44    0.98
   1   1   1   13.67    0.83
   1   1   1   16.72    0.95
   1   1   1   15.16    0.74
   1   1   1   13.31    0.83
  -2  -1  -1    1.43    0.70
  -2  -1  -1    1.21    0.58
  -2  -1  -1   -0.02    0.67
   2   1   1    1.50    0.66
   2   1   1    0.85    0.61
   2   1   1    1.67    0.77
   2   1   1    0.03    0.68
   2   1   1    1.03    0.62
  -3  -1  -1    8.51    0.96
  -3  -1  -1   10.06    0.96
   3   1   1    8.67    0.95
   3   1   1    9.04    1.01
   3   1   1    8.68    0.89
   3   1   1    8.44    0.88
   3   1   1    7.72    0.99
   3   1   1   10.04    0.97
  -4  -1  -1   26.05    1.65
  -4  -1  -1   29.85    1.73
   4   1   1   29.20    1.76
   4   1   1   28.66    1.62
   4   1   1   30.85    1.75
   4   1   1   32.74    1.79
   4   1   1   29.40    1.50
   4   1   1   31.51    1.73
  -5  -1  -1    7.59    1.24
  -5  -1  -1    6.15    1.08
  -5  -1  -1    4.14    1.32
   5   1   1    7.55    1.27
   5   1   1    5.19    1.09
   5   1   1    7.47    1.09
   5   1   1    3.91    1.02
  -6  -1  -1    3.92    1.26
  -6  -1  -1    2.32    1.38
   6   1   1    6.29    1.49
   6   1   1    5.52    1.15
   6   1   1    2.54    1.27
  -7  -1  -1    1.55    1.37
  -7  -1  -1    0.29    1.51
  -8  -1  -1   -1.19    1.62
  -8  -1  -1   -0.62    1.76
 -10   2   1   -1.93    1.71
 -10   2   1   -0.30    1.91
 -10   2   1    4.96    1.90
  -9   2   1    1.84    1.60
  -9   2   1    0.03    1.68
  -8   2   1   -0.43    1.36
  -8   2   1   -0.38    1.51
   7  -2  -1    3.87    1.36
   7  -2  -1    4.16    1.02
  -7   2   1    2.32    1.25
  -7   2   1    3.43    1.23
   6  -2  -1   55.94    2.42
   6  -2  -1   53.27    2.25
   6  -2  -1   52.59    2.26
   6  -2  -1   54.17    2.07
  -6   2   1   54.16    2.33
  -6   2   1   53.99    2.17
  -6   2   1   53.33    2.27
  -6   2   1   49.99    2.41
   5  -2  -1   41.68    1.75
   5  -2  -1   40.71    1.67
   5  -2  -1   42.44    1.83
   5  -2  -1   41.44    1.78
  -5   2   1   43.52    1.82
  -5   2   1   42.45    1.85
  -5   2   1   40.09    1.84
  -5   2   1   41.10    1.73
   4  -2  -1    6.41    0.77
   4  -2  -1    6.78    0.84
   4  -2  -1    6.10    0.79
   4  -2  -1    4.88    0.77
   4  -2  -1    5.19    0.79
   4  -2  -1    5.47    0.77
  -4   2   1    4.36    0.83
  -4   2   1    6.53    0.85
  -4   2   1    4.86    0.85
  -4   2   1    6.16    0.56
  -4   2   1    5.37    0.86
   3  -2  -1   69.25    1.99
   3  -2  -1   70.45    1.98
   3  -2  -1   69.38    1.95
   3  -2  -1   68.80    1.90
  -3   2   1   68.86    2.02
  -3   2   1   69.65    1.95
  -3   2   1   70.68    2.05
  -3   2   1   67.94    1.96
   2  -2  -1    2.38    0.63
   2  -2  -1    2.57    0.62
   2  -2  -1    3.02    0.63
   2  -2  -1    2.82    0.55
   2  -2  -1    2.68    0.59
  -2   2   1    2.93    0.66
  -2   2   1    2.34    0.61
  -2   2   1    3.40    0.55
  -2   2   1    2.93    0.66
  -2   2   1    3.32    0.54
   1  -2  -1   48.97    1.39
   1  -2  -1   52.94    1.52
   1  -2  -1   51.93    1.42
   1  -2  -1   50.34    1.21
   1  -2  -1   52.82    1.46
   1  -2  -1   49.11    1.44
   1  -2  -1   50.38    1.40
  -1   2   1   49.24    1.49
  -1   2   1   51.95    1.55
  -1   2   1   49.47    1.43
  -1   2   1   51.20    1.22
  -1   2   1   51.90    1.52
  -1   2   1   50.02    1.44
   0  -2  -1   25.98    1.13
   0  -2  -1   26.68    1.19
   0  -2  -1   26.64    1.10
   0  -2  -1   26.04    1.03
   0   2   1   26.98    1.13
   0   2   1   24.31    1.01
   0   2   1   25.86    1.11
   0   2   1   25.37    1.18
   0   2   1   25.55    1.18
  -1  -2  -1   24.13    1.24
  -1  -2  -1   22.42    1.16
  -1  -2  -1   20.57    1.16
   1   2   1   23.17    1.31
   1   2   1   21.49    1.08
   1   2   1   23.68    1.22
   1   2   1   23.02    1.22
  -2  -2  -1   64.99    1.98
  -2  -2  -1   61.77    1.99
  -2  -2  -1   64.21    2.06
   2   2   1   62.80    1.91
   2   2   1   63.40    2.12
   2   2   1   62.32    1.96
   2   2   1   61.93    1.94
   2   2   1   62.75    1.49
  -3  -2  -1  114.53    3.22
  -3  -2  -1  114.46    3.16
   3   2   1  113.89    3.10
   3   2   1  115.85    3.19
   3   2   1  114.25    3.22
   3   2   1  117.45    3.20
   3   2   1  113.62    3.29
   3   2   1  117.75    3.05
  -4  -2  -1    1.07    1.01
  -4  -2  -1    0.49    0.81
   4   2   1    2.01    0.94
   4   2   1   -0.13    0.80
   4   2   1    2.21    1.04
   4   2   1    1.76    0.94
   4   2   1    0.77    0.88
  -5  -2  -1    4.00    1.28
   5   2   1    4.37    1.15
   5   2   1    3.49    1.15
   5   2   1    2.47    1.09
   5   2   1    4.37    1.10
  -6  -2  -1    4.79    1.60
  -6  -2  -1    4.47    1.52
   6   2   1    0.70    1.34
  -7  -2  -1    0.48    1.65
  -7  -2  -1    2.10    1.68
   7   2   1   -0.07    1.42
  -8  -2  -1    0.69    1.85
  -8  -2  -1    3.72    1.88
 -10   3   1    2.32    1.81
 -10   3   1    2.23    1.87
 -10   3   1    1.23    2.14
  -9   3   1    0.91    1.53
  -9   3   1    1.53    1.67
   8  -3  -1    4.24    1.56
  -8   3   1    9.08    1.38
  -8   3   1    5.27    1.38
   7  -3  -1   21.90    1.80
   7  -3  -1   22.62    1.65
  -7   3   1   23.57    1.94
  -7   3   1   25.19    1.96
   6  -3  -1    1.99    1.01
   6  -3  -1    3.05    0.85
   6  -3  -1    0.41    0.83
   6  -3  -1    0.59    0.97
   6  -3  -1    0.10    0.79
  -6   3   1    1.24    0.84
  -6   3   1    2.70    0.96
  -6   3   1   -0.67    0.93
  -6   3   1    2.58    1.04
   5  -3  -1    5.94    0.87
   5  -3  -1    5.07    0.98
   5  -3  -1    5.72    0.87
   5  -3  -1    6.46    0.83
   5  -3  -1    4.07    0.79
   5  -3  -1    5.71    0.87
  -5   3   1    5.64    0.95
  -5   3   1    6.05    0.50
  -5   3   1    5.64    0.96
  -5   3   1    4.32    0.92
  -5   3   1    6.72    1.09
   4  -3  -1   18.64    1.19
   4  -3  -1   20.23    1.15
   4  -3  -1   20.86    1.12
   4  -3  -1   19.95    1.17
   4  -3  -1   20.86    1.20
  -4   3   1   19.49    1.34
  -4   3   1   18.60    1.21
  -4   3   1   20.50    1.32
  -4   3   1   20.86    1.31
   3  -3  -1  100.13    2.63
   3  -3  -1  104.94    2.55
   3  -3  -1  107.47    2.66
   3  -3  -1   99.65    2.59
  -3   3   1  105.10    2.66
  -3   3   1  103.51    2.67
  -3   3   1  103.91    2.60
  -3   3   1  101.53    2.65
   2  -3  -1    0.34    0.59
   2  -3  -1    0.74    0.56
   2  -3  -1    0.88    0.72
   2  -3  -1    0.83    0.62
   2  -3  -1    0.06    0.56
   2  -3  -1    0.74    0.53
  -2   3   1   -0.24    0.57
  -2   3   1    0.39    0.52
  -2   3   1    0.17    0.61
  -2   3   1    0.27    0.39
  -2   3   1   -0.13    0.64
   1  -3  -1   40.81    1.48
   1  -3  -1   42.81    1.44
   1  -3  -1   44.47    1.39
   1  -3  -1   44.36    1.15
   1  -3  -1   42.91    1.70
   1  -3  -1   45.37    1.47
  -1   3   1   44.24    1.42
  -1   3   1   43.20    1.49
  -1   3   1   45.36    1.09
  -1   3   1   42.55    1.49
  -1   3   1   40.34    1.51
   0  -3  -1   -0.51    0.66
   0  -3  -1    0.18    0.60
   0  -3  -1    2.13    0.82
   0  -3  -1   -0.08    0.69
   0   3   1    0.61    0.60
   0   3   1   -0.13    0.62
   0   3   1    0.19    0.68
   0   3   1    1.31    0.57
  -1  -3  -1   32.80    1.41
  -1  -3  -1   29.71    1.46
  -1  -3  -1   32.12    1.42
   1   3   1   30.23    1.37
   1   3   1   28.99    1.45
   1   3   1   29.95    1.35
   1   3   1   30.08    1.29
  -2  -3  -1  146.80    3.68
  -2  -3  -1  142.25    3.92
  -2  -3  -1  144.47    3.63
  -2  -3  -1  146.24    3.68
   2   3   1  139.33    3.59
   2   3   1  144.71    3.64
   2   3   1  146.62    3.67
   2   3   1  136.94    3.10
   2   3   1  140.58    3.65
  -3  -3  -1   76.32    2.56
  -3  -3  -1   72.04    2.43
  -3  -3  -1   72.91    2.51
   3   3   1   71.29    2.50
   3   3   1   71.05    2.39
   3   3   1   73.35    2.50
   3   3   1   74.95    2.49
   3   3   1   69.46    2.48
  -4  -3  -1    1.96    1.15
   4   3   1    2.23    1.22
   4   3   1    0.61    0.82
   4   3   1    1.63    1.02
   4   3   1   -0.67    1.04
  -5  -3  -1    2.28    1.36
   5   3   1    3.77    1.23
   5   3   1    2.16    1.16
  -6  -3  -1    3.51    1.63
  -6  -3  -1    4.68    1.70
   6   3   1    2.81    1.54
  -7  -3  -1   -0.66    1.80
  -7  -3  -1    2.19    1.76
   7   3   1    2.31    1.58
  -8  -3  -1    1.09    2.41
  -8  -3  -1    5.49    2.15
  -8  -3  -1    1.35    1.99
   8   3   1    1.09    1.64
 -10   4   1   -0.36    1.68
 -10   4   1    2.17    1.67
 -10   4   1   -1.71    1.73
  -9   4   1   -0.25    1.60
  -9   4   1   -0.08    1.45
   8  -4  -1   14.83    1.57
  -8   4   1   12.09    1.67
  -8   4   1   11.04    1.77
   7  -4  -1    6.92    1.11
   7  -4  -1    7.83    1.19
  -7   4   1    7.39    1.33
  -7   4   1    8.56    1.51
   6  -4  -1   15.97    1.28
   6  -4  -1   13.28    1.08
   6  -4  -1   16.99    1.40
   6  -4  -1   15.79    1.25
  -6   4   1   17.69    1.37
  -6   4   1   14.41    1.32
  -6   4   1   17.15    1.38
  -6   4   1   16.57    1.52
   5  -4  -1   21.39    1.33
   5  -4  -1   21.91    1.32
   5  -4  -1   19.99    1.27
   5  -4  -1   20.48    1.43
   5  -4  -1   18.73    1.27
  -5   4   1   20.47    1.49
  -5   4   1   18.90    1.41
  -5   4   1   22.60    1.53
  -5   4   1   26.17    1.48
   4  -4  -1  131.15    3.30
   4  -4  -1  131.94    3.18
   4  -4  -1  136.02    3.40
   4  -4  -1  135.70    3.26
  -4   4   1  135.30    3.38
  -4   4   1  132.03    3.39
  -4   4   1  132.47    3.31
  -4   4   1  130.63    3.31
   3  -4  -1    3.37    0.63
   3  -4  -1    3.51    0.68
   3  -4  -1    4.76    0.77
   3  -4  -1    3.75    0.68
   3  -4  -1    3.80    0.40
   3  -4  -1    4.28    0.66
  -3   4   1    3.46    0.72
  -3   4   1    3.55    0.51
  -3   4   1    4.28    0.71
  -3   4   1    3.64    0.73
  -3   4   1    4.39    0.76
   2  -4  -1   37.96    1.35
   2  -4  -1   36.54    1.51
   2  -4  -1   34.81    1.43
   2  -4  -1   35.93    1.31
   2  -4  -1   35.80    1.39
  -2   4   1   36.21    1.39
  -2   4   1   34.80    0.86
  -2   4   1   37.82    1.45
  -2   4   1   35.89    1.47
  -2   4   1   34.05    1.45
   1  -4  -1   36.61    1.34
   1  -4  -1   41.13    1.44
   1  -4  -1   36.95    1.47
   1  -4  -1   41.31    1.58
   1  -4  -1   40.33    1.47
  -1   4   1   39.59    1.55
  -1   4   1   36.13    1.51
  -1   4   1   40.59    1.48
   0  -4  -1   86.51    2.54
   0  -4  -1   89.76    2.44
   0  -4  -1   86.86    2.38
   0  -4  -1   85.88    2.34
   0  -4  -1   84.56    2.38
   0   4   1   84.14    2.39
   0   4   1   83.18    2.42
   0   4   1   86.43    2.45
  -1  -4  -1   74.18    2.64
  -1  -4  -1   77.22    2.35
  -1  -4  -1   75.30    2.41
  -1  -4  -1   73.82    2.37
   1   4   1   81.39    2.48
   1   4   1   75.10    2.37
   1   4   1   77.43    2.60
  -2  -4  -1   22.18    1.52
  -2  -4  -1   25.20    1.63
  -2  -4  -1   21.81    1.62
   2   4   1   23.47    1.40
   2   4   1   26.47    1.74
   2   4   1   23.39    1.48
  -3  -4  -1   -0.99    1.35
  -3  -4  -1    0.10    1.09
  -3  -4  -1    0.24    0.80
   3   4   1   -0.56    0.78
   3   4   1    1.07    1.13
  -4  -4  -1   18.83    1.90
  -4  -4  -1   16.14    1.50
   4   4   1   17.44    1.58
   4   4   1   11.22    1.64
   4   4   1   14.70    1.49
  -5  -4  -1    7.08    1.40
  -5  -4  -1    4.46    1.93
   5   4   1    4.87    1.47
   5   4   1    3.32    1.30
  -6  -4  -1    4.01    1.75
  -6  -4  -1    2.30    1.45
  -6  -4  -1    0.71    1.66
   6   4   1   -0.41    1.28
  -7  -4  -1    0.81    2.28
  -7  -4  -1   -1.19    1.88
  -7  -4  -1   -0.35    1.82
   7   4   1   -0.77    1.58
 -10   5   1    2.28    1.70
 -10   5   1    4.29    1.86
 -10   5   1    1.36    1.40
   9  -5  -1   -0.29    1.50
  -9   5   1    0.79    1.21
  -9   5   1    0.12    1.52
   8  -5  -1   -1.90    1.00
  -8   5   1   -0.23    1.00
  -8   5   1    1.81    1.18
   7  -5  -1   17.46    1.32
   7  -5  -1   18.93    1.52
  -7   5   1   18.44    1.71
  -7   5   1   15.10    1.53
   6  -5  -1   12.16    1.12
   6  -5  -1   12.56    1.32
   6  -5  -1   11.67    1.27
   6  -5  -1   12.41    1.18
   6  -5  -1   13.30    1.14
  -6   5   1   12.62    1.30
  -6   5   1   13.39    1.27
  -6   5   1   12.89    1.29
  -6   5   1   13.85    1.30
   5  -5  -1   50.67    1.67
   5  -5  -1   49.00    1.88
   5  -5  -1   48.92    1.87
   5  -5  -1   49.50    1.78
  -5   5   1   46.13    1.91
  -5   5   1   55.10    2.03
  -5   5   1   53.87    2.05
  -5   5   1   48.50    2.03
   4  -5  -1   24.56    1.30
   4  -5  -1   26.36    1.49
   4  -5  -1   26.15    1.27
   4  -5  -1   24.62    1.25
   4  -5  -1   25.61    1.27
  -4   5   1   25.74    1.42
  -4   5   1   25.47    1.11
  -4   5   1   26.96    1.34
  -4   5   1   25.85    1.32
  -4   5   1   24.01    1.37
   3  -5  -1   12.34    1.04
   3  -5  -1   10.08    0.86
   3  -5  -1   11.27    0.86
   3  -5  -1    9.34    0.81
  -3   5   1   12.37    0.97
  -3   5   1    9.85    0.93
  -3   5   1   10.90    0.56
  -3   5   1   11.58    0.97
  -3   5   1   10.83    0.94
   2  -5  -1    6.95    0.80
   2  -5  -1    8.54    0.91
   2  -5  -1    7.89    0.79
   2  -5  -1    7.32    0.78
   2  -5  -1    7.13    0.80
  -2   5   1    8.44    0.87
  -2   5   1    7.87    0.95
  -2   5   1    6.58    0.86
  -2   5   1    6.73    0.84
   1  -5  -1   21.27    1.26
   1  -5  -1   20.57    1.28
   1  -5  -1   20.84    1.28
   1  -5  -1   22.75    1.37
   1  -5  -1   19.84    1.41
  -1   5   1   19.07    1.33
  -1   5   1   20.68    1.39
  -1   5   1   20.31    1.30
   0  -5  -1   78.21    2.50
   0  -5  -1   78.72    2.39
   0  -5  -1   78.66    2.44
   0  -5  -1   79.31    2.39
   0  -5  -1   80.30    2.40
   0   5   1   79.22    2.41
   0   5   1   77.86    2.49
   0   5   1   81.33    2.45
  -1  -5  -1    3.35    0.75
  -1  -5  -1    0.80    0.90
  -1  -5  -1    2.04    0.84
  -1  -5  -1    1.70    0.94
   1   5   1    1.83    0.90
   1   5   1    2.20    1.04
  -2  -5  -1    1.17    0.95
  -2  -5  -1    1.79    0.91
  -2  -5  -1   -0.16    1.28
  -2  -5  -1    0.64    1.06
   2   5   1   -0.51    0.95
   2   5   1    1.14    0.95
  -3  -5  -1   25.02    1.74
  -3  -5  -1   22.11    2.12
   3   5   1   25.48    1.95
   3   5   1   22.38    1.70
  -4  -5  -1    4.32    1.25
  -4  -5  -1    5.10    1.62
   4   5   1    0.92    1.49
  -5  -5  -1    7.91    1.83
  -5  -5  -1    3.73    1.73
   5   5   1    6.39    1.48
  -6  -5  -1    0.11    2.17
  -6  -5  -1    0.00    1.50
  -6  -5  -1   -1.07    1.78
   6   5   1    0.23    1.40
  -7  -5  -1    3.91    2.22
  -7  -5  -1    2.93    2.45
  -7  -5  -1    3.67    2.18
   7   5   1    1.73    1.54
 -10   6   1    0.59    1.86
 -10   6   1    1.15    1.46
 -10   6   1    1.36    1.61
   9  -6  -1    1.04    1.27
  -9   6   1    2.10    1.57
  -9   6   1    0.08    1.64
  -9   6   1    0.95    1.42
   8  -6  -1   10.16    1.57
  -8   6   1   10.60    1.68
  -8   6   1    8.12    1.51
  -8   6   1   11.77    1.67
   7  -6  -1    2.80    1.18
   7  -6  -1    4.02    0.93
  -7   6   1    1.87    1.16
  -7   6   1    3.01    1.07
  -7   6   1    2.36    1.13
   6  -6  -1    3.46    1.05
   6  -6  -1   -1.83    0.90
   6  -6  -1    0.30    0.82
   6  -6  -1    0.46    0.81
  -6   6   1   -0.08    0.91
  -6   6   1    1.83    0.99
  -6   6   1   -0.58    0.93
  -6   6   1   -0.30    0.86
  -6   6   1    0.85    1.06
   5  -6  -1   11.44    1.06
   5  -6  -1   13.43    1.21
   5  -6  -1   12.93    1.02
   5  -6  -1   12.66    0.93
   5  -6  -1   11.25    1.01
  -5   6   1   11.16    1.15
  -5   6   1   12.35    0.94
  -5   6   1   12.90    1.16
  -5   6   1   12.84    1.16
  -5   6   1   11.91    1.19
   4  -6  -1    0.69    0.39
   4  -6  -1    0.19    0.66
   4  -6  -1   -0.43    0.70
   4  -6  -1    0.38    0.72
   4  -6  -1   -0.19    0.69
  -4   6   1    0.50    0.76
  -4   6   1    0.90    0.90
  -4   6   1    1.48    0.78
  -4   6   1    0.53    0.44
  -4   6   1   -0.81    0.74
   3  -6  -1   10.86    0.90
   3  -6  -1    7.69    0.97
   3  -6  -1    9.41    0.91
   3  -6  -1    8.61    1.15
   3  -6  -1   10.40    0.88
  -3   6   1   11.61    1.02
  -3   6   1   10.26    1.01
  -3   6   1    9.26    0.91
  -3   6   1   10.04    0.98
   2  -6  -1  112.91    3.00
   2  -6  -1  110.38    2.91
   2  -6  -1  107.97    2.87
   2  -6  -1  105.59    3.07
  -2   6   1  107.06    3.07
  -2   6   1  115.06    3.04
  -2   6   1  111.06    3.05
  -2   6   1  109.34    2.97
   1  -6  -1   13.72    1.09
   1  -6  -1   15.53    1.20
   1  -6  -1   14.70    1.23
   1  -6  -1   12.85    1.09
   1  -6  -1   13.98    1.20
  -1   6   1   14.60    1.29
  -1   6   1   15.39    1.21
  -1   6   1   15.75    1.19
   0  -6  -1    2.25    0.88
   0  -6  -1    2.75    0.82
   0  -6  -1    1.63    0.94
   0  -6  -1    2.24    0.86
   0  -6  -1    1.04    1.13
   0   6   1    2.69    0.95
   0   6   1    1.61    0.90
   0   6   1    0.87    1.00
  -1  -6  -1    1.51    1.26
  -1  -6  -1    0.63    1.04
  -1  -6  -1    1.19    0.95
  -1  -6  -1    1.51    0.93
   1   6   1   -0.42    0.92
   1   6   1    1.99    1.00
  -2  -6  -1    9.77    1.47
  -2  -6  -1   11.16    1.50
   2   6   1   12.02    1.40
   2   6   1   12.59    1.60
  -3  -6  -1   13.20    1.96
  -3  -6  -1   12.46    1.70
   3   6   1    8.19    1.42
  -4  -6  -1   12.98    2.20
  -4  -6  -1   13.47    1.91
   4   6   1   10.81    1.62
  -5  -6  -1    0.10    2.05
  -5  -6  -1   -2.60    1.35
   5   6   1   -0.79    1.64
  -6  -6  -1    5.29    2.14
  -6  -6  -1    4.98    2.41
  -6  -6  -1    6.95    2.14
   6   6   1    2.89    1.66
 -10   7   1    1.43    1.80
 -10   7   1   -2.47    1.50
   9  -7  -1   19.01    1.79
  -9   7   1   21.36    1.98
  -9   7   1   19.72    1.97
   8  -7  -1    7.84    1.30
  -8   7   1    8.31    1.46
  -8   7   1    5.53    1.52
  -8   7   1    4.52    1.36
   7  -7  -1    4.09    1.06
  -7   7   1    3.50    1.23
  -7   7   1    3.25    1.19
  -7   7   1    2.68    1.27
   6  -7  -1    4.92    1.16
   6  -7  -1    2.85    0.85
   6  -7  -1    2.83    0.98
  -6   7   1    4.55    1.27
  -6   7   1    3.01    1.20
  -6   7   1    4.90    1.12
  -6   7   1    1.35    0.82
  -6   7   1    2.96    1.04
   5  -7  -1    5.85    0.97
   5  -7  -1    5.93    0.95
   5  -7  -1    6.42    0.82
  -5   7   1    5.69    0.65
  -5   7   1    6.23    1.19
  -5   7   1    6.32    1.08
  -5   7   1    6.34    1.07
  -5   7   1    5.04    1.03
   4  -7  -1   38.85    1.61
   4  -7  -1   38.30    1.92
   4  -7  -1   39.05    1.68
  -4   7   1   36.91    1.79
  -4   7   1   37.38    1.86
  -4   7   1   36.69    1.84
  -4   7   1   38.21    1.90
   3  -7  -1   65.89    2.37
   3  -7  -1   66.32    2.25
   3  -7  -1   66.71    2.14
   3  -7  -1   68.42    2.16
   3  -7  -1   66.42    2.31
  -3   7   1   66.99    2.30
  -3   7   1   65.65    2.36
  -3   7   1   70.25    2.43
  -3   7   1   67.91    2.25
   2  -7  -1   44.89    1.82
   2  -7  -1   44.79    2.14
   2  -7  -1   49.42    2.11
   2  -7  -1   47.38    1.95
   2  -7  -1   48.07    1.82
  -2   7   1   46.99    2.01
  -2   7   1   43.34    1.91
  -2   7   1   48.19    1.88
  -2   7   1   43.91    2.09
   1  -7  -1    0.62    0.69
   1  -7  -1   -0.24    1.09
   1  -7  -1    2.85    0.95
   1  -7  -1    1.60    0.86
   1  -7  -1    0.57    0.80
  -1   7   1    1.31    0.91
  -1   7   1    1.82    0.97
  -1   7   1    1.71    0.80
   0  -7  -1    1.02    1.26
   0  -7  -1    0.10    0.78
   0  -7  -1    3.66    1.10
   0  -7  -1    2.81    0.99
   0   7   1    1.34    0.84
   0   7   1    3.02    0.98
  -1  -7  -1    0.30    1.16
  -1  -7  -1   -0.12    1.10
   1   7   1   -0.73    1.04
  -2  -7  -1    2.34    1.57
  -2  -7  -1    3.75    1.42
   2   7   1    1.18    1.13
  -3  -7  -1    1.81    1.55
  -3  -7  -1   -2.72    1.66
   3   7   1    1.69    1.61
  -4  -7  -1    4.15    2.02
  -4  -7  -1    8.53    1.91
   4   7   1    4.33    1.82
  -5  -7  -1    3.30    2.05
  -5  -7  -1    6.92    2.36
   5   7   1    2.00    1.52
  10  -8  -1    4.65    1.99
 -10   8   1    5.25    1.88
 -10   8   1    3.55    1.62
   9  -8  -1    4.99    1.37
  -9   8   1    7.16    1.74
  -9   8   1    6.64    1.58
   8  -8  -1    4.19    1.44
  -8   8   1    3.17    1.39
  -8   8   1    0.90    1.41
   7  -8  -1    1.38    1.00
  -7   8   1    3.72    1.37
  -7   8   1    2.40    1.20
   6  -8  -1   -1.14    0.74
   6  -8  -1   -0.17    1.12
   6  -8  -1    0.46    0.86
  -6   8   1    1.52    1.19
  -6   8   1    0.07    1.05
   5  -8  -1   17.47    1.48
   5  -8  -1   14.89    1.08
   5  -8  -1   12.94    1.39
  -5   8   1   14.58    1.38
  -5   8   1   17.09    1.45
  -5   8   1   17.40    1.44
  -5   8   1   16.02    1.40
   4  -8  -1   18.13    1.47
   4  -8  -1   18.32    1.37
   4  -8  -1   19.35    1.72
   4  -8  -1   18.95    1.31
  -4   8   1   18.39    1.43
  -4   8   1   20.77    1.61
  -4   8   1   20.17    1.50
  -4   8   1   18.99    1.50
   3  -8  -1   47.29    2.09
   3  -8  -1   44.26    2.34
   3  -8  -1   47.63    1.93
   3  -8  -1   49.47    2.00
  -3   8   1   44.72    2.09
  -3   8   1   47.26    2.12
  -3   8   1   48.35    2.24
  -3   8   1   49.68    2.21
   2  -8  -1    2.17    0.94
   2  -8  -1    0.52    0.98
   2  -8  -1    1.19    1.00
   2  -8  -1    2.42    1.06
   2  -8  -1    2.54    1.09
  -2   8   1    2.73    1.03
  -2   8   1    4.46    1.26
  -2   8   1    1.54    1.05
  -2   8   1    3.13    1.07
   1  -8  -1    8.43    1.21
   1  -8  -1    9.19    1.15
   1  -8  -1    9.26    1.51
   1  -8  -1    8.39    1.22
  -1   8   1    7.46    1.27
  -1   8   1    7.12    1.26
  -1   8   1    8.30    1.09
   0  -8  -1    1.18    1.26
   0  -8  -1    1.80    1.19
   0  -8  -1    0.34    1.37
   0   8   1    2.15    1.31
  -1  -8  -1    1.39    1.32
  -1  -8  -1    0.15    1.24
   1   8   1    0.29    1.41
  -2  -8  -1    4.34    1.54
  -2  -8  -1    6.44    1.64
   2   8   1    4.48    1.70
  -3  -8  -1    0.88    1.63
  -3  -8  -1   -0.51    1.47
   3   8   1    0.70    1.38
  -4  -8  -1    5.43    1.90
  -4  -8  -1   10.83    2.22
   4   8   1    9.11    2.08
  -5  -8  -1    1.81    2.24
   5   8   1    3.67    1.66
  10  -9  -1    2.18    1.74
 -10   9   1    1.36    1.75
 -10   9   1    1.05    1.55
   9  -9  -1    5.29    1.40
  -9   9   1    3.56    1.72
  -9   9   1    5.35    1.60
   8  -9  -1    0.10    1.36
  -8   9   1    0.76    1.46
  -8   9   1   -0.54    1.47
   7  -9  -1    3.72    1.13
  -7   9   1    6.05    1.35
  -7   9   1    4.17    1.23
   6  -9  -1   14.85    1.48
  -6   9   1   13.33    1.48
  -6   9   1   18.95    1.76
   5  -9  -1   11.53    1.28
   5  -9  -1   10.10    0.99
  -5   9   1    9.55    1.54
  -5   9   1    9.63    1.35
   4  -9  -1   10.41    1.61
   4  -9  -1    8.96    1.10
   4  -9  -1   10.40    1.28
  -4   9   1    8.88    1.32
  -4   9   1    8.25    1.40
   3  -9  -1   -0.64    0.80
   3  -9  -1    0.59    1.29
   3  -9  -1    2.15    1.18
  -3   9   1    0.51    0.87
  -3   9   1   -0.11    1.24
   2  -9  -1    9.70    1.28
   2  -9  -1    9.29    1.55
   2  -9  -1   10.21    1.18
  -2   9   1   12.38    1.46
  -2   9   1   10.66    1.39
   1  -9  -1   12.72    1.79
   1  -9  -1   16.08    1.70
   1  -9  -1   15.09    1.87
  -1   9   1   15.07    1.78
  -1   9   1   14.20    1.57
   0  -9  -1    4.84    1.39
   0  -9  -1    3.69    1.36
   0   9   1    6.03    1.58
  -1  -9  -1    0.91    1.67
   1   9   1    0.73    1.55
  -2  -9  -1   -1.54    1.72
   2   9   1    2.97    1.46
  -3  -9  -1    3.40    2.11
   3   9   1    0.50    1.81
  -4  -9  -1    7.86    2.39
   4   9   1    2.37    2.05
   9 -10  -1    2.29    1.33
  -9  10   1   -0.64    1.41
  -9  10   1   -1.26    1.58
   8 -10  -1    9.72    1.70
  -8  10   1   10.41    1.66
  -8  10   1    7.86    1.53
   7 -10  -1    6.72    1.55
  -7  10   1    6.39    1.38
  -7  10   1   10.66    1.71
   6 -10  -1   23.53    1.73
  -6  10   1   20.71    1.75
  -6  10   1   20.85    1.85
   5 -10  -1   -0.75    0.97
  -5  10   1    0.38    1.14
  -5  10   1    1.82    1.36
   4 -10  -1    2.18    0.99
   4 -10  -1    8.16    1.51
   4 -10  -1    6.08    1.62
  -4  10   1    4.38    1.50
  -4  10   1    3.08    1.27
   3 -10  -1    4.85    1.55
   3 -10  -1    3.31    1.17
  -3  10   1    3.91    1.27
  -3  10   1    3.75    1.33
   2 -10  -1    4.72    1.40
   2 -10  -1    6.01    1.50
  -2  10   1    4.05    1.32
  -2  10   1    6.98    1.62
   1 -10  -1   10.72    1.87
  -1  10   1   11.36    1.59
   0 -10  -1    1.16    1.35
   0  10   1   -1.26    1.20
  -1 -10  -1   -0.20    1.43
   1  10   1    1.77    1.78
  -2 -10  -1    1.83    2.00
   2  10   1    5.61    1.99
  -3 -10  -1    4.26    2.25
   3  10   1    6.47    1.79
   9 -11  -1    1.88    1.63
  -9  11   1    1.29    1.46
   8 -11  -1   13.52    1.84
  -8  11   1   11.22    1.99
  -8  11   1   11.02    1.71
   7 -11  -1   11.75    1.75
  -7  11   1    5.53    1.50
  -7  11   1    9.81    1.83
   6 -11  -1    4.07    1.47
  -6  11   1    2.48    1.49
  -6  11   1    3.22    1.38
   5 -11  -1   10.71    1.45
  -5  11   1    9.43    1.54
  -5  11   1    8.05    1.70
   4 -11  -1    9.17    1.83
   4 -11  -1    6.38    1.31
  -4  11   1   12.32    1.87
  -4  11   1    5.07    1.45
   3 -11  -1    5.51    1.48
   3 -11  -1    5.33    1.61
  -3  11   1    3.86    1.23
  -3  11   1    5.32    1.43
   2 -11  -1   13.21    2.03
  -2  11   1   12.24    1.97
  -2  11   1   12.37    1.70
   1 -11  -1   -2.69    1.58
  -1  11   1   -2.10    1.55
   0 -11  -1    3.57    1.59
   0  11   1    2.50    1.79
  -1 -11  -1    9.54    2.17
   1  11   1   12.51    2.22
  -2 -11  -1   -2.54    1.59
   2  11   1   -0.53    1.63
   8 -12  -1   -0.43    1.54
  -8  12   1   -1.29    1.37
  -8  12   1    0.06    1.67
   7 -12  -1    1.39    1.50
  -7  12   1   -0.76    1.39
  -7  12   1   -1.29    1.55
   6 -12  -1    1.17    1.28
  -6  12   1   -1.27    1.24
  -6  12   1    0.71    1.36
   5 -12  -1    6.19    1.65
  -5  12   1    0.27    1.39
  -5  12   1    7.21    1.61
   4 -12  -1    1.32    1.69
  -4  12   1    2.33    1.43
  -4  12   1    3.40    1.76
   3 -12  -1    3.27    1.78
  -3  12   1    5.49    1.56
  -3  12   1    9.12    1.93
   2 -12  -1    0.36    1.74
  -2  12   1   -0.15    1.48
  -2  12   1    1.80    1.74
   1 -12  -1    3.12    1.82
  -1  12   1    2.86    1.89
   0 -12  -1    8.35    2.23
   0  12   1    8.66    2.17
   7 -13  -1    5.14    1.79
  -7  13   1    3.48    1.80
  -7  13   1    1.68    1.53
  -6  13   1   11.40    1.81
  -6  13   1   13.15    1.90
  -5  13   1    1.00    1.80
  -5  13   1    2.26    1.58
   4 -13  -1    1.73    1.86
  -4  13   1   -0.87    1.78
  -4  13   1    1.37    1.53
   3 -13  -1   -2.18    1.74
  -3  13   1    0.48    1.56
  -3  13   1    0.25    1.53
   2 -13  -1    7.33    2.11
  -2  13   1    7.35    2.12
   1 -13  -1    5.16    2.11
  -1  13   1    4.26    1.81
   4 -14  -1    9.13    2.21
  -3  14  -2    7.58    1.67
   3 -14   2    5.39    2.23
   3 -14   2    5.13    1.71
  -4  14  -2    4.48    1.75
   4 -14   2    4.01    1.59
   4 -14   2    5.98    2.21
  -5  14  -2    0.83    1.44
   5 -14   2    4.36    1.44
   0  13  -2    2.21    2.04
   0 -13   2    2.37    1.72
  -1  13  -2   -0.26    1.86
   1 -13   2   -0.41    1.96
  -2  13  -2   -0.60    1.42
  -2  13  -2    6.03    1.90
   2 -13   2   -5.02    1.75
   2 -13   2    3.16    1.61
  -3  13  -2   10.90    1.68
   3 -13   2    8.05    2.19
   3 -13   2    7.82    1.72
  -4  13  -2   11.09    1.65
   4 -13   2   10.63    2.28
   4 -13   2    6.41    1.53
  -5  13  -2    3.21    1.37
   5 -13   2    3.20    1.35
  -6  13  -2    0.89    1.45
   6 -13   2    0.83    1.22
  -7  13  -2    0.99    1.31
   7 -13   2    1.15    1.32
   1  12  -2    0.08    1.92
  -1 -12   2    1.68    1.81
  -1 -12   2   -0.13    1.64
   0  12  -2    1.16    1.79
   0 -12   2    2.25    1.98
  -1  12  -2   -1.61    1.63
   1 -12   2   -1.29    1.51
   1 -12   2    0.35    1.25
  -2  12  -2    0.41    1.47
  -2  12  -2    0.20    1.52
   2 -12   2   -0.58    1.84
   2 -12   2    2.53    1.46
  -3  12  -2    3.92    1.61
  -3  12  -2    3.22    1.33
   3 -12   2    4.84    1.42
   3 -12   2    5.47    1.68
  -4  12  -2    2.64    1.24
   4 -12   2    0.10    1.21
   4 -12   2    0.34    1.89
  -5  12  -2   -1.38    1.10
   5 -12   2    1.77    1.17
  -6  12  -2    0.34    1.13
   6 -12   2    1.19    1.10
  -7  12  -2    7.20    1.44
   7 -12   2    7.62    1.43
  -8  12  -2    0.28    1.45
   8 -12   2   -1.71    1.17
   3  11  -2    1.84    2.13
  -3 -11   2    5.68    1.99
  -3 -11   2    3.08    2.13
   2  11  -2    2.92    1.99
  -2 -11   2   -1.12    1.62
  -2 -11   2    0.97    1.97
   1  11  -2   -0.59    1.38
  -1 -11   2    1.88    1.91
   0  11  -2    1.33    1.32
   0 -11   2    1.24    1.83
   0 -11   2    1.59    1.26
  -1  11  -2    0.60    1.49
  -1  11  -2    2.24    1.28
   1 -11   2    1.49    1.73
   1 -11   2    0.81    1.14
  -2  11  -2   11.74    1.76
  -2  11  -2   10.73    1.59
   2 -11   2    8.49    1.46
   2 -11   2    8.23    1.97
  -3  11  -2    7.73    1.28
  -3  11  -2    5.60    1.44
   3 -11   2    5.34    1.57
   3 -11   2    3.96    1.81
   3 -11   2    8.96    1.38
  -4  11  -2    3.91    1.52
  -4  11  -2    4.09    1.16
   4 -11   2    0.02    1.75
   4 -11   2    2.28    1.30
   4 -11   2    4.28    1.18
  -5  11  -2    4.11    1.32
   5 -11   2    5.64    1.16
   5 -11   2    4.98    1.34
  -6  11  -2   11.04    1.41
   6 -11   2    9.32    1.29
   6 -11   2   10.59    1.57
  -7  11  -2    0.16    1.11
   7 -11   2    1.30    1.08
  -8  11  -2    0.27    1.40
   8 -11   2    1.09    1.10
   4  10  -2    2.65    2.11
  -4 -10   2    4.61    2.09
  -4 -10   2    1.75    2.20
   3  10  -2    3.52    2.01
  -3 -10   2    0.24    1.56
  -3 -10   2    0.61    1.75
   2  10  -2    2.70    1.46
  -2 -10   2    6.14    1.95
   1  10  -2    3.73    1.41
  -1 -10   2    1.50    1.47
  -1 -10   2    0.40    1.40
   0  10  -2    2.43    1.51
   0 -10   2    3.41    1.15
   0 -10   2    4.07    1.81
  -1  10  -2    5.19    1.20
  -1  10  -2    1.45    1.31
   1 -10   2    4.23    1.66
   1 -10   2    3.90    1.30
  -2  10  -2   -1.56    0.97
  -2  10  -2    0.65    1.21
   2 -10   2    2.13    1.62
   2 -10   2    2.80    1.14
   2 -10   2    0.56    0.96
  -3  10  -2    3.74    1.07
  -3  10  -2    5.99    1.31
  -3  10  -2    4.28    1.25
   3 -10   2    6.42    1.18
   3 -10   2    3.77    1.04
   3 -10   2    5.84    1.45
  -4  10  -2   22.72    1.66
  -4  10  -2   23.87    1.90
  -4  10  -2   23.47    1.91
   4 -10   2   20.89    1.49
   4 -10   2   23.99    2.31
   4 -10   2   22.80    1.72
  -5  10  -2   14.07    1.44
   5 -10   2   15.44    1.50
   5 -10   2   12.60    1.26
  -6  10  -2    5.87    1.16
   6 -10   2    6.91    1.24
   6 -10   2    6.47    1.29
  -7  10  -2    1.72    1.13
   7 -10   2    1.22    1.00
   7 -10   2   -0.22    0.99
  -8  10  -2   -0.06    1.36
   8 -10   2    0.17    1.19
  -9  10  -2    4.60    1.51
   9 -10   2    8.72    1.52
   5   9  -2    4.21    1.96
   5   9  -2   -0.01    1.99
  -5  -9   2    1.10    1.84
  -5  -9   2    3.07    2.18
   4   9  -2    3.52    1.98
  -4  -9   2    2.14    1.91
  -4  -9   2    3.81    1.76
   3   9  -2    6.76    1.93
  -3  -9   2    5.75    1.92
  -3  -9   2    3.38    1.70
   2   9  -2   11.29    1.88
  -2  -9   2   10.23    1.71
   1   9  -2   10.84    1.53
  -1  -9   2   10.08    1.59
  -1  -9   2   11.39    1.47
  -1  -9   2   10.98    1.81
   0   9  -2    7.29    1.46
   0  -9   2    6.97    1.18
   0  -9   2    7.82    1.71
   0  -9   2    6.53    1.00
  -1   9  -2    0.10    0.96
  -1   9  -2   -0.16    1.11
  -1   9  -2    0.50    0.96
   1  -9   2   -1.00    1.02
   1  -9   2    0.60    0.63
   1  -9   2   -0.35    1.03
   1  -9   2    1.01    1.44
  -2   9  -2    0.37    0.88
  -2   9  -2   -0.58    0.85
  -2   9  -2    0.88    1.06
   2  -9   2   -0.94    0.92
   2  -9   2   -0.43    0.94
   2  -9   2    1.48    1.47
  -3   9  -2    9.15    1.06
  -3   9  -2    9.96    1.10
  -3   9  -2    9.55    1.20
  -3   9  -2    9.66    1.26
   3  -9   2    9.04    1.16
   3  -9   2    9.14    1.10
   3  -9   2    9.39    1.46
  -4   9  -2   14.50    1.29
  -4   9  -2   12.41    1.17
  -4   9  -2   15.12    1.23
  -4   9  -2   15.15    1.34
   4  -9   2   17.18    1.35
   4  -9   2   14.77    1.19
  -5   9  -2    3.34    1.06
  -5   9  -2    1.90    1.00
  -5   9  -2    3.65    1.07
  -5   9  -2    1.63    0.99
   5  -9   2    2.20    0.98
   5  -9   2    2.20    0.88
  -6   9  -2    1.60    0.98
   6  -9   2    0.93    1.07
   6  -9   2    0.32    0.85
  -7   9  -2    5.42    1.19
   7  -9   2    7.16    1.12
   7  -9   2    7.73    1.38
  -8   9  -2    6.04    1.49
   8  -9   2    9.84    1.43
  -9   9  -2    1.80    1.35
   9  -9   2    3.81    1.42
   5   8  -2    2.55    1.58
   5   8  -2    1.27    1.80
  -5  -8   2    3.02    1.71
  -5  -8   2    1.00    1.71
  -5  -8   2    1.26    1.93
   4   8  -2   -0.67    1.72
  -4  -8   2   -0.92    1.40
  -4  -8   2    0.63    1.73
  -4  -8   2   -2.54    1.37
   3   8  -2   11.29    1.64
  -3  -8   2   10.44    1.83
  -3  -8   2   12.79    2.02
  -3  -8   2   13.14    1.59
   2   8  -2   11.50    1.74
  -2  -8   2   11.58    1.38
  -2  -8   2   10.94    1.59
  -2  -8   2   12.59    1.35
  -2  -8   2    8.59    1.57
   1   8  -2    7.34    1.48
  -1  -8   2    7.96    1.12
  -1  -8   2    6.52    1.17
  -1  -8   2    8.20    1.10
  -1  -8   2    7.36    1.13
  -1  -8   2    6.52    1.48
   0   8  -2    4.19    1.04
   0   8  -2    2.66    1.00
   0   8  -2    4.48    1.03
   0  -8   2    0.53    0.83
   0  -8   2    2.04    1.08
   0  -8   2    2.81    0.66
   0  -8   2    3.99    1.12
   0  -8   2    3.27    0.82
  -1   8  -2   24.88    1.57
  -1   8  -2   24.85    1.61
  -1   8  -2   26.39    1.73
   1  -8   2   27.26    1.55
   1  -8   2   24.20    1.78
   1  -8   2   24.07    1.15
   1  -8   2   25.54    1.05
   1  -8   2   25.50    1.57
  -2   8  -2   22.59    1.56
  -2   8  -2   23.68    1.54
  -2   8  -2   23.45    1.46
   2  -8   2   22.61    1.57
   2  -8   2   25.71    1.55
   2  -8   2   20.83    0.90
   2  -8   2   21.25    1.84
  -3   8  -2   -0.15    0.81
  -3   8  -2   -0.12    0.71
  -3   8  -2    0.58    0.70
  -3   8  -2    0.72    0.81
   3  -8   2    0.28    0.73
   3  -8   2   -0.14    1.28
   3  -8   2    0.08    0.75
  -4   8  -2    3.51    0.90
  -4   8  -2    4.31    0.84
  -4   8  -2    4.33    0.93
  -4   8  -2    2.58    0.86
   4  -8   2    2.94    0.85
   4  -8   2    2.73    0.77
  -5   8  -2   21.88    1.58
  -5   8  -2   21.41    1.64
  -5   8  -2   22.99    1.60
  -5   8  -2   26.42    1.60
   5  -8   2   20.07    1.38
   5  -8   2   22.56    1.77
  -6   8  -2   12.91    1.31
  -6   8  -2   18.43    1.58
  -6   8  -2   16.62    1.58
  -6   8  -2   15.29    1.38
   6  -8   2   18.75    1.43
   6  -8   2   16.74    1.40
  -7   8  -2   21.85    1.72
   7  -8   2   22.23    1.68
   7  -8   2   21.88    1.68
  -8   8  -2    7.18    1.49
   8  -8   2   11.27    1.49
  -9   8  -2   -0.16    1.31
   9  -8   2   -0.47    1.25
   6   7  -2   -2.29    1.73
   6   7  -2    2.20    1.65
  -6  -7   2    2.44    1.68
  -6  -7   2    0.37    1.81
  -6  -7   2   -1.04    1.62
   5   7  -2    1.27    1.75
   5   7  -2   -1.48    1.31
  -5  -7   2   -3.36    1.74
  -5  -7   2    2.55    1.56
  -5  -7   2    0.75    1.63
   4   7  -2   10.16    1.91
  -4  -7   2   14.43    1.71
  -4  -7   2    9.78    1.95
  -4  -7   2   13.69    1.76
   3   7  -2    7.95    1.43
  -3  -7   2    8.19    1.45
  -3  -7   2    8.91    1.51
  -3  -7   2    7.89    1.59
  -3  -7   2    8.11    1.38
   2   7  -2    7.90    1.46
  -2  -7   2    2.86    1.17
  -2  -7   2    5.71    1.05
  -2  -7   2    3.37    1.08
  -2  -7   2    5.56    1.13
  -2  -7   2    5.55    1.24
  -2  -7   2    3.05    1.32
   1   7  -2    7.62    1.30
   1   7  -2    9.75    1.07
  -1  -7   2    8.70    0.98
  -1  -7   2    6.44    1.03
  -1  -7   2    7.02    1.03
  -1  -7   2    8.99    1.18
  -1  -7   2    6.71    1.19
   0   7  -2   14.00    1.17
   0   7  -2   14.10    1.16
   0   7  -2   15.05    1.31
   0  -7   2   14.85    1.07
   0  -7   2   12.59    1.08
   0  -7   2   14.26    1.14
   0  -7   2   12.15    0.99
   0  -7   2   15.50    1.25
  -1   7  -2   35.73    1.58
  -1   7  -2   35.48    1.62
  -1   7  -2   40.62    1.76
   1  -7   2   38.59    1.71
   1  -7   2   37.73    1.57
   1  -7   2   38.77    1.20
  -2   7  -2   16.47    1.18
  -2   7  -2   14.41    1.04
  -2   7  -2   14.07    1.10
   2  -7   2   13.15    0.57
   2  -7   2   14.03    1.16
   2  -7   2   13.35    0.99
  -3   7  -2    2.76    0.76
  -3   7  -2    3.43    0.75
  -3   7  -2    3.81    0.76
  -3   7  -2    3.54    0.76
   3  -7   2    2.44    0.68
   3  -7   2    3.42    0.69
   3  -7   2    2.82    0.47
   3  -7   2   -0.28    0.93
  -4   7  -2   25.01    1.45
  -4   7  -2   29.65    1.41
  -4   7  -2   27.94    1.38
  -4   7  -2   23.77    1.38
   4  -7   2   26.35    1.30
   4  -7   2   27.58    1.54
  -5   7  -2   24.76    1.53
  -5   7  -2   22.30    1.38
  -5   7  -2   20.01    1.46
  -5   7  -2   19.90    1.40
   5  -7   2   22.27    1.46
   5  -7   2   22.74    1.32
  -6   7  -2   38.23    1.85
  -6   7  -2   40.15    2.01
  -6   7  -2   40.03    2.00
  -6   7  -2   39.45    1.91
   6  -7   2   35.08    1.74
   6  -7   2   36.29    1.98
  -7   7  -2    3.21    1.06
   7  -7   2    1.70    1.17
   7  -7   2    3.50    1.03
   7  -7   2    2.53    1.00
  -8   7  -2    1.01    1.14
   8  -7   2    1.86    1.15
  -9   7  -2    3.52    1.61
   9  -7   2    5.23    1.54
   7   6  -2    2.40    1.62
  -7  -6   2   -1.88    2.15
  -7  -6   2   -0.44    1.91
  -7  -6   2   -0.31    2.06
   6   6  -2    3.49    1.78
   6   6  -2    0.44    1.49
  -6  -6   2    2.35    1.87
  -6  -6   2   -0.58    1.91
  -6  -6   2   -3.07    1.73
   5   6  -2    5.97    1.47
   5   6  -2   11.48    1.91
  -5  -6   2    6.84    1.93
  -5  -6   2    7.13    1.64
  -5  -6   2    7.71    1.53
  -5  -6   2    8.72    1.88
   4   6  -2    0.54    1.49
  -4  -6   2    2.39    1.32
  -4  -6   2    1.06    1.52
  -4  -6   2    1.51    1.15
  -4  -6   2    2.02    1.23
   3   6  -2    3.48    1.40
  -3  -6   2    3.26    1.12
  -3  -6   2    4.19    1.31
  -3  -6   2    5.22    1.48
  -3  -6   2    3.22    1.25
  -3  -6   2    3.06    1.17
   2   6  -2   -0.61    1.11
   2   6  -2    0.65    0.94
  -2  -6   2    0.81    0.86
  -2  -6   2    1.36    0.84
  -2  -6   2    0.42    1.05
  -2  -6   2    0.95    0.89
  -2  -6   2   -0.32    0.89
  -2  -6   2    0.87    0.94
  -2  -6   2    1.47    0.88
   1   6  -2   10.62    1.22
   1   6  -2   11.88    1.12
  -1  -6   2   11.68    1.03
  -1  -6   2    9.35    0.93
  -1  -6   2   10.94    1.16
  -1  -6   2   11.52    0.95
  -1  -6   2    9.84    0.96
   0   6  -2    6.11    0.86
   0   6  -2    7.76    0.89
   0   6  -2    9.90    1.01
   0  -6   2    8.67    0.76
   0  -6   2    8.36    0.93
   0  -6   2    7.57    0.89
   0  -6   2    7.55    0.74
   0  -6   2    7.26    0.69
  -1   6  -2    7.48    0.75
  -1   6  -2    6.95    0.84
  -1   6  -2    7.47    0.82
   1  -6   2    7.84    0.79
   1  -6   2    8.09    0.60
   1  -6   2    5.94    0.77
   1  -6   2    7.09    0.53
  -2   6  -2    0.48    0.90
  -2   6  -2    1.70    0.60
  -2   6  -2    0.21    0.57
  -2   6  -2    1.46    0.58
   2  -6   2   -0.50    0.51
   2  -6   2    0.25    0.49
   2  -6   2    1.31    0.40
   2  -6   2    1.16    0.59
  -3   6  -2   31.64    1.26
  -3   6  -2   30.91    1.23
  -3   6  -2   31.05    1.45
  -3   6  -2   32.84    1.29
  -3   6  -2   30.78    1.33
   3  -6   2   30.13    1.25
   3  -6   2   30.48    1.23
  -4   6  -2   37.25    1.45
  -4   6  -2   33.56    1.38
  -4   6  -2   36.22    1.49
  -4   6  -2   36.14    1.45
  -4   6  -2   36.98    1.42
   4  -6   2   34.97    1.41
   4  -6   2   34.21    1.36
  -5   6  -2   37.31    1.66
  -5   6  -2   38.46    1.67
  -5   6  -2   37.20    1.37
  -5   6  -2   39.26    1.63
  -5   6  -2   43.54    1.73
   5  -6   2   42.22    1.84
   5  -6   2   39.97    1.70
  -6   6  -2    1.88    0.96
  -6   6  -2   -0.54    0.80
  -6   6  -2   -1.27    0.91
  -6   6  -2    0.16    0.94
   6  -6   2    0.61    0.89
   6  -6   2    0.13    0.92
  -7   6  -2   -0.13    1.11
  -7   6  -2    1.00    1.02
   7  -6   2   -0.17    1.08
   7  -6   2   -0.14    0.91
   7  -6   2   -1.29    1.08
  -8   6  -2    9.98    1.65
   8  -6   2   13.17    1.51
  -9   6  -2    5.51    1.51
   9  -6   2    5.64    1.49
   7   5  -2   -0.82    1.81
  -7  -5   2    0.05    1.93
  -7  -5   2    1.89    1.88
  -7  -5   2    0.04    1.77
   6   5  -2    4.82    1.74
   6   5  -2    0.04    1.72
  -6  -5   2    4.90    1.89
  -6  -5   2    5.36    1.58
  -6  -5   2    2.92    1.65
  -6  -5   2    4.17    2.05
   5   5  -2    3.55    1.35
   5   5  -2    5.26    1.57
  -5  -5   2    4.42    1.69
  -5  -5   2    2.07    1.33
  -5  -5   2    1.61    1.78
  -5  -5   2    3.10    1.46
   4   5  -2    4.10    1.25
  -4  -5   2    2.63    1.47
  -4  -5   2    5.88    1.44
  -4  -5   2    4.07    1.27
  -4  -5   2    3.89    1.64
  -4  -5   2    3.94    1.30
   3   5  -2   12.80    1.53
   3   5  -2   15.38    1.40
  -3  -5   2   12.54    1.26
  -3  -5   2   13.30    1.31
  -3  -5   2   15.70    1.37
  -3  -5   2   10.20    1.41
  -3  -5   2   12.01    1.49
  -3  -5   2   12.75    1.31
   2   5  -2    6.92    1.15
   2   5  -2    6.88    1.03
   2   5  -2    6.70    0.61
  -2  -5   2    6.92    0.94
  -2  -5   2    5.44    0.98
  -2  -5   2    5.44    1.05
  -2  -5   2    5.81    1.05
  -2  -5   2    7.97    1.03
  -2  -5   2    5.60    0.91
   1   5  -2    0.52    0.71
   1   5  -2    2.35    0.87
  -1  -5   2   -0.25    0.58
  -1  -5   2   -1.29    0.74
  -1  -5   2    0.66    0.84
  -1  -5   2    0.63    0.69
  -1  -5   2    0.13    0.77
  -1  -5   2    0.03    0.60
  -1  -5   2    0.89    0.77
   0   5  -2    0.54    0.67
   0   5  -2   -0.51    0.53
   0   5  -2    0.88    0.65
   0  -5   2    0.56    0.54
   0  -5   2   -1.23    0.87
   0  -5   2   -0.79    0.61
   0  -5   2   -0.59    0.54
   0  -5   2    0.25    0.45
   0  -5   2   -0.30    0.50
   0  -5   2   -0.31    0.44
  -1   5  -2    8.08    0.80
  -1   5  -2    9.25    0.70
  -1   5  -2    9.14    0.68
  -1   5  -2    7.63    1.12
   1  -5   2    6.96    0.62
   1  -5   2    8.45    0.65
   1  -5   2    7.24    0.51
   1  -5   2    8.01    0.70
   1  -5   2    7.95    0.49
   1  -5   2    6.71    0.92
  -2   5  -2   96.06    2.32
  -2   5  -2   97.71    2.68
  -2   5  -2   95.60    2.35
  -2   5  -2   95.49    2.25
  -2   5  -2   95.57    2.34
   2  -5   2   98.17    2.31
   2  -5   2   94.57    2.01
   2  -5   2   91.92    2.27
   2  -5   2   90.84    2.31
  -3   5  -2   19.73    0.95
  -3   5  -2   19.93    0.95
  -3   5  -2   19.12    0.89
  -3   5  -2   19.60    0.98
  -3   5  -2   20.06    1.18
   3  -5   2   18.70    0.97
   3  -5   2   21.88    0.97
  -4   5  -2   32.38    1.35
  -4   5  -2   32.68    1.30
  -4   5  -2   32.61    1.34
  -4   5  -2   33.41    1.31
  -4   5  -2   32.38    1.31
   4  -5   2   32.28    1.32
   4  -5   2   32.90    1.27
  -5   5  -2    0.33    0.78
  -5   5  -2    2.66    0.83
  -5   5  -2    1.53    0.81
  -5   5  -2    2.58    0.92
   5  -5   2    1.02    0.86
   5  -5   2    2.79    0.70
  -6   5  -2    3.46    1.05
  -6   5  -2    3.98    0.97
  -6   5  -2    3.09    1.05
  -6   5  -2    4.30    1.03
   6  -5   2    4.79    1.01
   6  -5   2    4.26    1.04
   6  -5   2    3.81    0.91
  -7   5  -2    0.19    1.19
  -7   5  -2    1.43    1.17
   7  -5   2   -1.60    0.96
   7  -5   2   -0.14    1.10
   7  -5   2   -0.18    1.13
  -8   5  -2    8.57    1.61
  -8   5  -2   10.92    1.65
   8  -5   2    9.25    1.50
  -9   5  -2    3.56    1.49
   9  -5   2    4.80    1.52
   8   4  -2    0.37    1.85
  -8  -4   2    0.20    1.86
  -8  -4   2    1.19    1.91
  -8  -4   2    0.24    1.69
  -8  -4   2   -1.03    2.04
   7   4  -2    3.16    1.77
   7   4  -2    0.48    1.87
  -7  -4   2   -0.62    1.91
  -7  -4   2   -0.34    1.70
  -7  -4   2   -1.36    1.75
  -7  -4   2    1.74    1.42
   6   4  -2    5.34    1.61
   6   4  -2    1.03    1.60
  -6  -4   2    1.19    1.46
  -6  -4   2    3.15    1.94
  -6  -4   2    0.23    1.43
  -6  -4   2    1.55    1.59
   5   4  -2    2.86    1.52
   5   4  -2    3.79    1.41
  -5  -4   2    4.26    1.39
  -5  -4   2    2.34    1.41
  -5  -4   2    1.85    1.55
  -5  -4   2    3.38    1.24
   4   4  -2    4.23    1.15
   4   4  -2    4.10    1.15
  -4  -4   2    2.45    1.24
  -4  -4   2    3.02    1.18
  -4  -4   2    4.71    1.21
  -4  -4   2    1.61    1.28
  -4  -4   2    3.89    1.12
  -4  -4   2    3.11    1.40
   3   4  -2   13.12    1.23
   3   4  -2   11.29    1.24
   3   4  -2   10.71    1.11
  -3  -4   2   10.36    1.20
  -3  -4   2   13.64    1.23
  -3  -4   2   14.91    1.40
  -3  -4   2   12.63    1.34
  -3  -4   2   13.53    1.16
  -3  -4   2   12.28    1.14
  -3  -4   2   13.43    1.22
   2   4  -2   23.72    1.45
   2   4  -2   23.68    1.35
   2   4  -2   22.29    0.95
  -2  -4   2   25.08    1.69
  -2  -4   2   24.67    1.38
  -2  -4   2   23.15    1.31
  -2  -4   2   24.20    1.45
  -2  -4   2   24.09    1.51
  -2  -4   2   23.71    1.34
   1   4  -2    4.04    0.72
   1   4  -2    4.05    0.81
  -1  -4   2    3.09    0.75
  -1  -4   2    1.56    0.53
  -1  -4   2    4.14    0.68
  -1  -4   2    2.97    0.60
  -1  -4   2    3.94    0.75
  -1  -4   2    4.39    1.05
  -1  -4   2    4.06    0.59
   0   4  -2   20.32    1.00
   0   4  -2   20.88    1.43
   0   4  -2   19.26    0.98
   0   4  -2   21.18    1.07
   0  -4   2   18.95    0.93
   0  -4   2   19.79    0.80
   0  -4   2   19.39    0.90
   0  -4   2   19.53    0.83
   0  -4   2   19.70    1.24
  -1   4  -2   53.53    1.43
  -1   4  -2   53.68    1.43
  -1   4  -2   51.03    1.79
  -1   4  -2   52.99    1.35
  -1   4  -2   52.39    1.36
   1  -4   2   52.01    1.22
   1  -4   2   54.93    1.44
   1  -4   2   53.75    1.47
   1  -4   2   55.58    1.94
   1  -4   2   55.96    1.36
  -2   4  -2  159.49    3.49
  -2   4  -2  158.95    3.78
  -2   4  -2  161.48    3.47
  -2   4  -2  163.23    3.42
  -2   4  -2  160.03    3.40
   2  -4   2  162.06    3.50
   2  -4   2  166.44    3.44
  -3   4  -2   43.53    1.29
  -3   4  -2   42.73    1.35
  -3   4  -2   45.88    1.34
  -3   4  -2   43.18    1.31
  -3   4  -2   44.57    1.35
   3  -4   2   43.23    1.31
   3  -4   2   45.10    1.33
  -4   4  -2    1.31    0.62
  -4   4  -2   -0.49    0.69
  -4   4  -2    1.02    0.61
  -4   4  -2    0.32    0.60
   4  -4   2   -0.37    0.53
   4  -4   2    0.32    0.52
  -5   4  -2   48.61    1.81
  -5   4  -2   49.17    1.83
  -5   4  -2   49.94    1.93
  -5   4  -2   50.73    1.85
   5  -4   2   50.46    1.85
   5  -4   2   48.82    1.91
   5  -4   2   49.80    1.89
  -6   4  -2    0.81    1.00
  -6   4  -2    0.75    1.02
  -6   4  -2   -0.82    0.91
  -6   4  -2   -0.65    0.85
   6  -4   2    1.24    0.99
   6  -4   2    1.10    0.95
   6  -4   2    0.19    0.72
  -7   4  -2   10.45    1.50
  -7   4  -2    5.94    1.42
   7  -4   2    8.08    1.39
   7  -4   2    7.77    1.23
   7  -4   2   10.79    1.21
  -8   4  -2    4.09    1.53
  -8   4  -2   -0.59    1.44
   8  -4   2    0.89    1.32
  -9   4  -2    1.11    1.42
   9  -4   2    2.41    1.52
   8   3  -2    2.62    1.84
  -8  -3   2    3.07    1.81
  -8  -3   2    3.81    1.58
  -8  -3   2    4.62    1.97
  -8  -3   2    6.65    1.80
   7   3  -2   -1.54    1.51
   7   3  -2    1.07    1.54
  -7  -3   2   -0.10    1.60
  -7  -3   2    5.36    1.84
  -7  -3   2    0.03    1.52
  -7  -3   2    0.58    1.52
   6   3  -2    2.33    1.27
   6   3  -2   -0.28    1.41
  -6  -3   2    0.56    1.22
  -6  -3   2    0.76    1.37
  -6  -3   2    1.39    1.52
   5   3  -2   39.84    2.26
   5   3  -2   37.25    2.56
   5   3  -2   40.84    2.30
  -5  -3   2   35.54    2.19
  -5  -3   2   45.49    2.32
  -5  -3   2   40.34    2.24
  -5  -3   2   39.30    2.74
   4   3  -2    2.03    1.00
   4   3  -2    2.51    1.18
   4   3  -2    1.80    1.07
   4   3  -2    2.38    0.90
  -4  -3   2    1.18    0.96
  -4  -3   2    1.41    1.01
  -4  -3   2    2.48    1.02
  -4  -3   2    2.00    1.10
  -4  -3   2    1.05    0.94
   3   3  -2   30.61    1.50
   3   3  -2   30.76    1.75
   3   3  -2   27.92    1.78
  -3  -3   2   30.25    1.70
  -3  -3   2   31.33    1.74
  -3  -3   2   27.76    1.55
  -3  -3   2   29.34    1.51
  -3  -3   2   29.83    1.58
  -3  -3   2   28.00    1.65
  -3  -3   2   32.75    1.89
   2   3  -2   -0.67    0.55
   2   3  -2   -0.18    0.80
   2   3  -2    0.24    0.43
  -2  -3   2   -0.53    0.75
  -2  -3   2   -1.02    0.64
  -2  -3   2   -0.94    0.62
  -2  -3   2    0.53    0.71
  -2  -3   2   -1.01    0.78
  -2  -3   2    0.39    0.69
  -2  -3   2    0.05    0.76
   1   3  -2    0.05    0.74
   1   3  -2    0.29    0.58
   1   3  -2    0.83    0.66
  -1  -3   2    0.31    0.49
  -1  -3   2    0.95    0.49
  -1  -3   2   -0.33    0.64
  -1  -3   2    0.97    0.62
  -1  -3   2    0.46    0.50
  -1  -3   2    0.61    0.81
  -1  -3   2   -0.11    0.67
   0   3  -2   47.98    1.27
   0   3  -2   47.80    1.75
   0   3  -2   50.78    1.35
   0   3  -2   51.89    1.43
   0   3  -2   49.31    1.34
   0  -3   2   50.68    1.38
   0  -3   2   48.54    1.28
   0  -3   2   48.79    1.15
   0  -3   2   49.88    1.30
   0  -3   2   50.00    1.17
   0  -3   2   53.06    1.35
   0  -3   2   49.78    1.46
  -1   3  -2   63.62    1.87
  -1   3  -2   56.02    1.31
  -1   3  -2   56.72    1.24
   1  -3   2   54.15    1.60
  -2   3  -2   19.75    0.67
  -2   3  -2   20.47    0.71
  -2   3  -2   20.08    0.58
  -2   3  -2   18.40    0.73
  -2   3  -2   19.97    0.60
   2  -3   2   19.80    0.75
  -3   3  -2   11.88    0.77
  -3   3  -2   11.24    0.80
  -3   3  -2   11.04    0.68
  -3   3  -2   11.13    0.77
  -3   3  -2   11.41    0.90
   3  -3   2   11.20    0.76
  -4   3  -2    0.43    0.65
  -4   3  -2    0.27    0.64
  -4   3  -2    0.28    0.57
  -4   3  -2   -0.15    0.56
   4  -3   2    0.39    0.69
   4  -3   2   -0.17    0.57
   4  -3   2    0.30    0.58
  -5   3  -2   30.00    1.61
  -5   3  -2   26.70    1.62
  -5   3  -2   29.39    1.55
  -5   3  -2   30.63    1.67
   5  -3   2   28.27    1.43
   5  -3   2   29.57    1.42
   5  -3   2   30.09    1.61
   5  -3   2   28.48    1.64
   5  -3   2   29.21    1.00
  -6   3  -2    0.83    1.13
  -6   3  -2    1.71    1.13
  -6   3  -2    1.82    1.06
  -6   3  -2    0.36    1.08
   6  -3   2    1.88    1.02
   6  -3   2    1.80    1.02
   6  -3   2    2.20    1.09
   6  -3   2    1.62    0.82
  -7   3  -2    0.36    1.32
  -7   3  -2    1.69    1.34
   7  -3   2    2.41    1.20
   7  -3   2    1.31    1.27
  -8   3  -2    0.12    1.50
  -8   3  -2   -0.80    1.32
   8  -3   2   -1.56    1.28
  -9   3  -2    2.13    1.79
  -9   3  -2    1.66    1.51
   9  -3   2   -2.50    1.52
  -9  -2   2    4.21    2.18
  -9  -2   2    5.12    2.03
  -9  -2   2    5.31    2.62
  -9  -2   2    5.49    1.96
  -8  -2   2    0.55    1.65
  -8  -2   2   -1.20    1.77
  -8  -2   2    1.66    2.07
   7   2  -2   -0.99    1.41
   7   2  -2    2.16    1.60
  -7  -2   2    0.43    1.34
  -7  -2   2    0.09    1.44
   6   2  -2    3.03    1.43
   6   2  -2    2.89    1.37
  -6  -2   2    1.34    1.32
  -6  -2   2    2.67    1.26
   5   2  -2   12.24    1.24
   5   2  -2   13.59    1.42
   5   2  -2   11.77    1.52
   5   2  -2   10.97    1.33
  -5  -2   2   12.92    1.28
  -5  -2   2   11.25    1.23
  -5  -2   2   11.84    1.54
  -5  -2   2   11.56    1.36
   4   2  -2    8.26    1.19
   4   2  -2   10.30    1.18
   4   2  -2    9.90    1.15
   4   2  -2    9.93    1.14
  -4  -2   2    7.44    1.03
  -4  -2   2    8.89    1.29
  -4  -2   2   10.56    1.15
  -4  -2   2    9.79    1.01
   3   2  -2    4.42    0.80
   3   2  -2    6.21    0.93
   3   2  -2    6.20    1.04
   3   2  -2    5.01    0.89
  -3  -2   2    6.81    0.92
  -3  -2   2    5.82    0.88
  -3  -2   2    5.14    0.96
  -3  -2   2    6.82    0.80
  -3  -2   2    4.15    0.85
  -3  -2   2    6.28    0.86
   2   2  -2   49.20    1.67
   2   2  -2   51.05    1.75
   2   2  -2   50.22    1.71
  -2  -2   2   53.48    1.88
  -2  -2   2   52.39    1.60
  -2  -2   2   49.90    1.69
  -2  -2   2   39.79    1.54
  -2  -2   2   49.33    1.61
  -2  -2   2   49.69    1.64
  -2  -2   2   51.57    1.81
   1   2  -2   17.67    0.98
   1   2  -2   16.86    0.89
   1   2  -2   17.35    0.95
   1   2  -2   19.59    1.03
  -1  -2   2   16.63    1.02
  -1  -2   2   15.57    1.20
  -1  -2   2   19.05    0.96
  -1  -2   2   16.97    0.94
  -1  -2   2   18.05    0.95
  -1  -2   2   16.56    0.92
  -1  -2   2   16.79    0.79
  -1  -2   2   17.52    0.92
   0   2  -2  130.04    2.77
   0   2  -2  128.58    3.16
   0   2  -2  133.89    2.73
   0   2  -2  129.96    2.67
   0   2  -2  134.60    2.68
   0   2  -2  129.12    2.72
   0  -2   2  136.15    3.10
   0  -2   2  140.74    3.02
   1  -2   2    2.04    0.63
  -2   2  -2    0.45    0.29
  -2   2  -2    0.97    0.31
  -2   2  -2    0.20    0.34
   2  -2   2   -0.02    0.32
  -3   2  -2   36.17    1.21
  -3   2  -2   36.09    1.27
   3  -2   2   35.27    0.87
   3  -2   2   34.28    1.20
   3  -2   2   35.06    1.29
   3  -2   2   32.21    1.26
  -4   2  -2   14.44    1.12
  -4   2  -2   14.82    1.08
  -4   2  -2   14.30    1.17
   4  -2   2   14.96    1.05
   4  -2   2   15.27    1.14
   4  -2   2   16.46    0.83
   4  -2   2   15.06    1.16
  -5   2  -2   12.32    1.15
  -5   2  -2   12.92    1.20
  -5   2  -2   11.93    1.25
  -5   2  -2   11.59    1.25
   5  -2   2   11.78    1.12
   5  -2   2   11.77    0.97
   5  -2   2   14.22    1.18
   5  -2   2   12.32    1.18
  -6   2  -2   10.10    1.27
  -6   2  -2    8.98    1.18
  -6   2  -2    6.66    1.39
  -6   2  -2    9.51    1.42
   6  -2   2    9.30    1.13
   6  -2   2    9.48    1.21
   6  -2   2    8.26    1.31
   6  -2   2    9.59    1.27
  -7   2  -2    4.42    1.42
  -7   2  -2   -0.72    1.22
   7  -2   2    0.60    1.27
  -8   2  -2    8.84    1.68
  -8   2  -2    8.70    1.80
   8  -2   2   11.53    1.77
  -9   2  -2    3.21    1.68
  -9   2  -2    4.82    1.96
   9  -2   2    1.48    2.15
  -9  -1   2    0.91    1.80
  -9  -1   2    0.84    1.93
  -9  -1   2    0.41    1.77
  -8  -1   2    0.54    1.51
  -8  -1   2    2.89    1.55
  -8  -1   2   -1.58    1.92
   7   1  -2    4.50    1.44
   7   1  -2    0.80    1.18
  -7  -1   2    2.36    1.43
  -7  -1   2    1.97    1.59
   6   1  -2    0.51    1.15
   6   1  -2    1.68    1.33
   6   1  -2    3.67    1.27
  -6  -1   2    1.46    1.14
  -6  -1   2    3.80    1.31
   5   1  -2    7.99    1.13
   5   1  -2    7.67    1.31
   5   1  -2    7.96    1.17
   5   1  -2    7.86    1.23
  -5  -1   2    5.87    1.15
  -5  -1   2    7.97    1.18
  -5  -1   2    8.16    0.67
  -5  -1   2    8.43    1.20
   4   1  -2    0.02    0.85
   4   1  -2    2.11    0.91
   4   1  -2   -0.53    0.74
   4   1  -2    0.44    0.98
  -4  -1   2    0.02    0.84
  -4  -1   2    1.10    0.82
  -4  -1   2    0.26    0.85
  -4  -1   2   -0.16    0.82
  -4  -1   2    0.96    0.98
   3   1  -2   69.51    2.15
   3   1  -2   70.04    2.13
   3   1  -2   69.68    2.17
   3   1  -2   71.04    2.16
  -3  -1   2   68.86    2.13
  -3  -1   2   63.40    1.70
  -3  -1   2   68.77    2.14
  -3  -1   2   68.71    2.11
  -3  -1   2   68.67    2.09
  -3  -1   2   71.90    2.42
  -3  -1   2   68.43    2.14
  -3  -1   2   69.27    2.11
   2   1  -2 1000.00   19.62
   2   1  -2  996.89   19.66
   2   1  -2  959.30   19.63
   2   1  -2  962.35   19.57
   2   1  -2  990.28   19.64
   2   1  -2  969.92   19.76
  -2  -1   2  937.80   19.62
  -2  -1   2  878.42   19.44
  -2  -1   2  990.07   19.66
  -2  -1   2  981.88   19.61
  -2  -1   2  984.37   19.59
  -2  -1   2  973.84   19.56
  -2  -1   2  994.14   19.60
  -2  -1   2  955.82   19.62
  -2  -1   2  979.94   19.70
   1   1  -2  376.30    7.66
   1   1  -2  376.83    7.73
   1   1  -2  373.90    7.66
   1   1  -2  380.10    7.67
   1   1  -2  378.62    7.90
  -1  -1   2  375.39    7.78
  -1  -1   2  361.92    7.64
  -1  -1   2  379.68    7.60
  -1  -1   2  371.88    7.62
  -1  -1   2  380.56    7.66
  -1  -1   2  373.13    7.70
  -1  -1   2  360.49    7.65
  -1  -1   2  383.91    7.74
  -1  -1   2  369.32    7.63
  -1  -1   2  381.35    7.71
   0  -1   2   10.87    0.74
   0  -1   2    9.09    0.74
   0  -1   2    9.62    0.78
   0  -1   2    9.70    0.41
  -1   1  -2    9.49    0.83
   1  -1   2    9.66    0.78
   1  -1   2    8.74    0.49
   1  -1   2    9.81    0.50
  -2   1  -2    5.04    0.69
  -2   1  -2    3.70    0.53
  -2   1  -2    4.28    0.50
   2  -1   2    4.34    0.54
   2  -1   2    4.52    0.33
   2  -1   2    3.55    0.45
  -3   1  -2    2.77    0.69
  -3   1  -2    2.05    0.68
   3  -1   2    3.06    0.63
   3  -1   2    2.70    0.67
   3  -1   2    1.97    0.45
   3  -1   2    2.46    0.57
  -4   1  -2   52.38    1.84
  -4   1  -2   54.41    1.89
   4  -1   2   51.87    1.90
   4  -1   2   53.73    1.64
   4  -1   2   54.70    1.86
   4  -1   2   51.42    1.95
   4  -1   2   51.73    1.54
  -5   1  -2   -0.98    0.83
  -5   1  -2   -1.02    0.87
  -5   1  -2    1.26    0.90
   5  -1   2   -0.69    0.71
   5  -1   2   -0.37    0.74
   5  -1   2    0.43    0.93
   5  -1   2   -0.65    0.91
  -6   1  -2    6.06    1.30
  -6   1  -2    3.83    1.33
   6  -1   2    4.52    1.11
   6  -1   2    5.44    1.17
  -7   1  -2    5.63    1.48
  -7   1  -2    5.04    1.57
   7  -1   2    7.01    1.36
  -8   1  -2    0.83    1.52
  -8   1  -2   -0.19    1.59
   8  -1   2    0.09    1.55
  -9   1  -2   -0.13    1.84
  -9   1  -2   -0.09    1.71
  -9   0   2    5.23    1.87
  -9   0   2    1.04    1.91
  -9   0   2    4.61    1.80
  -8   0   2    4.05    1.79
  -8   0   2    2.74    1.56
   7   0  -2    1.24    1.25
  -7   0   2    1.16    1.08
  -7   0   2    2.61    1.50
   6   0  -2    0.25    1.11
   6   0  -2    1.44    1.08
   6   0  -2    0.65    1.09
  -6   0   2    0.72    1.09
  -6   0   2    1.06    1.14
  -6   0   2   -0.44    1.04
   5   0  -2    2.77    1.01
   5   0  -2    2.96    0.98
   5   0  -2    0.97    0.88
   5   0  -2    2.93    0.92
   5   0  -2    2.31    1.05
   5   0  -2    1.46    0.98
  -5   0   2    2.57    0.99
  -5   0   2    1.65    0.96
  -5   0   2    2.38    0.98
   4   0  -2   20.65    1.35
   4   0  -2   18.98    1.39
   4   0  -2   18.52    1.44
   4   0  -2   18.49    1.41
   4   0  -2   20.66    1.38
  -4   0   2   18.30    1.35
  -4   0   2   17.75    1.18
  -4   0   2   18.65    1.41
   3   0  -2  108.41    2.85
   3   0  -2  109.80    2.88
   3   0  -2  110.98    2.78
   3   0  -2  107.42    2.88
  -3   0   2  112.06    3.03
  -3   0   2  110.77    2.87
  -3   0   2  110.65    3.07
  -3   0   2  107.50    2.85
  -3   0   2  115.31    2.89
  -3   0   2  112.86    2.88
  -3   0   2  110.33    2.81
   2   0  -2  482.56   10.01
   2   0  -2  465.89   10.04
   2   0  -2  500.24   10.08
   2   0  -2  479.29   10.02
   2   0  -2  471.93   10.02
   2   0  -2  474.97   10.03
  -2   0   2  483.61   10.01
  -2   0   2  487.09   10.04
  -2   0   2  488.22   10.03
  -2   0   2  492.67   10.07
  -2   0   2  502.38   10.19
  -2   0   2  489.78    9.99
  -2   0   2  513.99   10.06
  -2   0   2  478.58   10.00
  -2   0   2  502.35   10.12
   1   0  -2   26.74    0.94
   1   0  -2   26.22    0.90
   1   0  -2   27.19    1.01
   1   0  -2   25.58    0.97
  -1   0   2   28.20    1.03
  -1   0   2   27.25    0.79
  -1   0   2   26.79    0.84
  -1   0   2   26.98    0.92
  -1   0   2   27.18    0.86
  -1   0   2   25.96    0.89
  -1   0   2   25.31    0.99
  -1   0   2   27.76    1.18
  -1   0   2   25.49    0.86
   0   0  -2   -0.26    0.28
   0   0  -2    0.76    0.32
   0   0  -2   -0.23    0.34
   0   0  -2    0.98    0.69
   0   0   2   -0.52    0.53
   0   0   2   -0.06    0.27
   0   0   2    0.70    0.34
   0   0   2    0.39    0.29
   0   0   2    1.40    0.72
   0   0   2    0.84    0.36
   0   0   2   -0.33    0.28
  -1   0  -2   58.42    1.54
  -1   0  -2   56.84    1.45
  -1   0  -2   62.80    1.66
   1   0   2   60.54    1.51
   1   0   2   56.63    1.80
   1   0   2   58.99    1.46
   1   0   2   57.70    1.41
   1   0   2   57.72    1.68
   1   0   2   59.44    1.36
   1   0   2   58.86    1.44
   1   0   2   62.74    1.50
  -2   0  -2    3.71    0.59
  -2   0  -2    3.07    0.60
  -2   0  -2    3.39    0.68
   2   0   2    2.87    0.50
   2   0   2    3.95    0.58
   2   0   2    3.62    0.62
   2   0   2    3.23    0.62
   2   0   2    3.40    0.51
   2   0   2    3.03    0.62
  -3   0  -2   24.03    1.24
  -3   0  -2   23.48    1.11
  -3   0  -2   24.17    1.30
   3   0   2   23.09    1.37
   3   0   2   26.41    1.26
   3   0   2   25.95    1.22
   3   0   2   20.62    1.18
   3   0   2   23.59    1.20
   3   0   2   25.32    1.10
  -4   0  -2    0.16    0.79
  -4   0  -2    2.14    0.86
   4   0   2    0.86    0.84
   4   0   2    1.31    0.74
   4   0   2   -0.45    0.68
   4   0   2    2.32    0.71
   4   0   2    1.71    0.73
   4   0   2    1.89    0.91
  -5   0  -2    6.32    1.13
  -5   0  -2    3.53    1.07
   5   0   2    5.12    0.98
   5   0   2    7.04    1.24
   5   0   2    6.93    1.00
   5   0   2    5.25    1.21
   5   0   2    7.23    1.19
  -6   0  -2   95.68    3.34
  -6   0  -2   91.55    3.25
   6   0   2   94.95    3.45
  -7   0  -2    5.85    1.48
  -7   0  -2    7.28    1.60
   7   0   2    8.25    1.47
  -8   0  -2    0.42    1.61
  -8   0  -2    0.82    1.43
 -10   1   2   -0.90    1.82
 -10   1   2    1.74    2.00
 -10   1   2    0.69    1.89
  -9   1   2    8.04    1.74
  -9   1   2    7.57    2.19
  -9   1   2    5.70    1.56
  -8   1   2   -1.76    1.23
  -8   1   2   -0.57    1.40
   7  -1  -2    0.97    1.09
   7  -1  -2    2.28    1.19
  -7   1   2    1.14    1.26
  -7   1   2   -1.00    1.36
   6  -1  -2    6.76    1.18
   6  -1  -2    5.53    1.12
  -6   1   2    6.60    1.21
  -6   1   2    5.48    1.24
  -6   1   2    6.81    1.20
  -6   1   2    5.94    1.42
   5  -1  -2    5.54    0.92
   5  -1  -2    6.67    0.89
   5  -1  -2    7.70    1.02
   5  -1  -2    8.15    1.05
   5  -1  -2    6.40    1.00
  -5   1   2    6.75    1.10
  -5   1   2    5.57    1.20
  -5   1   2    5.31    1.04
  -5   1   2    6.89    0.91
   4  -1  -2   45.97    1.80
   4  -1  -2   43.48    1.76
   4  -1  -2   44.67    1.74
   4  -1  -2   45.58    1.66
   4  -1  -2   47.45    1.79
   4  -1  -2   42.32    1.68
  -4   1   2   45.09    1.80
  -4   1   2   42.91    1.79
  -4   1   2   44.40    1.75
  -4   1   2   43.01    1.75
   3  -1  -2   79.87    2.03
   3  -1  -2   78.73    2.17
   3  -1  -2   75.47    2.13
   3  -1  -2   76.84    2.22
   3  -1  -2   76.96    2.12
   3  -1  -2   75.79    2.20
  -3   1   2   76.36    2.14
  -3   1   2   76.10    2.15
  -3   1   2   77.17    2.21
  -3   1   2   80.17    2.16
  -3   1   2   76.50    2.21
   2  -1  -2    3.19    0.78
   2  -1  -2    3.39    0.62
   2  -1  -2    4.11    0.72
   2  -1  -2    5.09    0.74
  -2   1   2    4.16    0.71
  -2   1   2    4.02    0.78
  -2   1   2    4.82    0.67
  -2   1   2    3.95    0.67
  -2   1   2    3.73    0.70
  -2   1   2    4.01    0.68
   1  -1  -2  160.75    3.44
   1  -1  -2  161.59    3.50
   1  -1  -2  157.79    3.41
   1  -1  -2  159.81    3.47
  -1   1   2  156.01    3.42
  -1   1   2  154.70    3.44
  -1   1   2  158.80    3.41
  -1   1   2  160.46    3.46
  -1   1   2  155.84    3.44
  -1   1   2  158.57    3.46
  -1   1   2  156.80    3.20
  -1   1   2  157.04    3.48
   0  -1  -2   78.20    1.98
   0  -1  -2   79.30    1.97
   0  -1  -2   77.47    1.92
   0   1   2   78.99    1.95
   0   1   2   82.14    2.03
   0   1   2   78.89    1.91
   0   1   2   81.78    1.91
   0   1   2   75.98    1.93
   0   1   2   79.62    1.93
  -1  -1  -2   32.48    1.26
  -1  -1  -2   32.10    1.19
   1   1   2   33.03    1.20
   1   1   2   32.80    1.20
   1   1   2   33.38    1.15
   1   1   2   30.30    1.19
   1   1   2   30.69    1.16
  -2  -1  -2    6.25    0.76
  -2  -1  -2    5.33    0.68
   2   1   2    4.86    0.64
   2   1   2    5.78    0.82
   2   1   2    5.81    0.75
   2   1   2    4.46    0.77
   2   1   2    4.38    0.79
  -3  -1  -2    3.66    0.82
  -3  -1  -2    3.37    0.82
   3   1   2    4.14    0.75
   3   1   2    2.38    0.84
   3   1   2    3.62    0.84
   3   1   2    1.05    0.77
   3   1   2    3.02    0.68
   3   1   2    3.52    0.75
  -4  -1  -2   36.05    1.87
  -4  -1  -2   33.98    1.80
   4   1   2   33.34    1.73
   4   1   2   33.91    1.62
   4   1   2   34.48    1.62
   4   1   2   31.63    1.70
   4   1   2   34.14    1.77
   4   1   2   30.75    1.72
  -5  -1  -2   30.21    2.02
   5   1   2   34.38    2.22
   5   1   2   32.11    1.74
   5   1   2   30.24    1.87
  -6  -1  -2   15.36    1.70
  -6  -1  -2   15.47    1.87
   6   1   2   15.35    1.56
   6   1   2   14.69    1.62
  -7  -1  -2    0.68    1.64
  -7  -1  -2   -0.70    1.45
  -8  -1  -2   -0.75    1.69
  -8  -1  -2    2.31    1.88
 -10   2   2    1.53    1.80
 -10   2   2    1.98    1.97
 -10   2   2    3.97    1.87
  -9   2   2    2.32    1.97
  -9   2   2    1.64    1.62
  -9   2   2    1.61    1.78
  -8   2   2    1.99    1.44
  -8   2   2    0.54    1.23
   7  -2  -2   11.19    1.40
   7  -2  -2   14.91    1.45
   7  -2  -2    9.12    1.26
  -7   2   2   11.46    1.47
  -7   2   2    9.80    1.48
   6  -2  -2   51.99    2.15
   6  -2  -2   51.65    2.13
   6  -2  -2   49.12    2.23
   6  -2  -2   53.29    2.19
  -6   2   2   47.33    2.11
  -6   2   2   49.78    2.38
  -6   2   2   52.64    2.30
  -6   2   2   50.63    2.31
   5  -2  -2    3.27    0.80
   5  -2  -2    2.11    0.93
   5  -2  -2    3.76    0.90
   5  -2  -2    4.10    0.93
   5  -2  -2    4.04    0.86
   5  -2  -2    2.69    0.86
  -5   2   2    4.25    0.95
  -5   2   2    3.25    0.88
  -5   2   2    3.37    0.98
  -5   2   2    3.12    0.96
   4  -2  -2   46.12    1.77
   4  -2  -2   46.22    1.67
   4  -2  -2   43.49    1.62
   4  -2  -2   48.10    1.69
   4  -2  -2   50.07    1.74
   4  -2  -2   44.01    1.73
  -4   2   2   46.37    1.74
  -4   2   2   45.75    1.79
  -4   2   2   46.16    1.78
  -4   2   2   46.60    1.94
  -4   2   2   44.05    1.74
   3  -2  -2   89.12    2.37
   3  -2  -2   88.33    2.39
   3  -2  -2   87.54    2.32
   3  -2  -2   85.55    2.32
   3  -2  -2   83.87    2.00
   3  -2  -2   83.42    2.29
  -3   2   2   86.70    2.28
  -3   2   2   84.71    2.37
  -3   2   2   88.42    2.34
  -3   2   2   89.74    2.40
  -3   2   2   86.32    2.39
   2  -2  -2   16.74    0.99
   2  -2  -2   16.78    1.06
   2  -2  -2   15.28    0.95
   2  -2  -2   14.02    0.93
  -2   2   2   14.12    1.01
  -2   2   2   15.32    0.90
  -2   2   2   15.14    1.10
  -2   2   2   15.80    1.10
  -2   2   2   15.54    0.94
   1  -2  -2  135.52    3.09
   1  -2  -2  125.79    3.02
   1  -2  -2  129.75    3.06
   1  -2  -2  133.85    3.06
   1  -2  -2  131.94    2.87
  -1   2   2  131.60    3.01
  -1   2   2  130.19    2.94
  -1   2   2  131.50    3.08
  -1   2   2  129.29    3.01
  -1   2   2  136.78    3.02
  -1   2   2  128.68    3.03
   0  -2  -2    8.44    0.79
   0  -2  -2    9.24    0.75
   0  -2  -2    8.96    0.76
   0  -2  -2    7.00    0.77
   0   2   2    8.95    0.75
   0   2   2    8.63    0.76
   0   2   2    9.55    0.83
   0   2   2    8.32    0.73
   0   2   2    8.46    0.69
   0   2   2    8.38    0.83
  -1  -2  -2   10.35    0.83
  -1  -2  -2   11.03    0.90
  -1  -2  -2   10.25    0.87
   1   2   2    8.63    0.81
   1   2   2   11.65    0.89
   1   2   2   11.38    0.85
   1   2   2   10.71    0.86
  -2  -2  -2    1.56    0.78
  -2  -2  -2    1.61    0.79
   2   2   2    2.37    0.72
   2   2   2    2.60    0.71
   2   2   2    2.31    0.81
   2   2   2    2.93    0.52
   2   2   2    1.93    0.77
  -3  -2  -2    9.33    0.99
  -3  -2  -2    9.10    1.08
   3   2   2    9.36    0.98
   3   2   2    8.13    0.95
   3   2   2    9.55    1.01
   3   2   2   10.21    1.14
   3   2   2   10.16    0.97
   3   2   2    8.75    1.07
  -4  -2  -2    7.17    1.21
  -4  -2  -2    6.35    1.23
   4   2   2    7.82    1.13
   4   2   2    6.95    1.23
   4   2   2    6.42    1.05
   4   2   2    6.89    1.03
  -5  -2  -2    6.91    1.43
   5   2   2    9.31    1.34
   5   2   2   11.04    1.36
   5   2   2    7.38    1.41
  -6  -2  -2   -1.78    1.53
  -6  -2  -2    0.70    1.43
   6   2   2   -1.72    1.24
  -7  -2  -2    5.45    1.78
  -7  -2  -2    7.29    1.65
   7   2   2    5.50    1.71
  -8  -2  -2    3.36    2.00
  -8  -2  -2    4.97    2.09
 -10   3   2   -1.01    1.88
 -10   3   2   -3.61    1.56
 -10   3   2   -1.45    1.98
  -9   3   2    1.00    1.50
  -9   3   2    2.28    1.45
  -9   3   2   -0.86    1.76
  -8   3   2    1.88    1.37
  -8   3   2    0.74    1.62
  -8   3   2   -0.31    1.45
   7  -3  -2   30.78    2.04
   7  -3  -2   31.54    1.92
   7  -3  -2   35.95    1.98
  -7   3   2   33.89    2.30
  -7   3   2   35.46    2.17
   6  -3  -2    6.13    1.07
   6  -3  -2    6.13    1.03
   6  -3  -2    8.21    1.10
   6  -3  -2    7.25    1.07
   6  -3  -2    7.97    1.20
  -6   3   2    6.23    1.31
  -6   3   2    6.96    1.04
  -6   3   2    8.65    1.17
  -6   3   2    7.34    1.20
  -6   3   2    6.46    1.01
   5  -3  -2   -0.68    0.65
   5  -3  -2    0.08    0.79
   5  -3  -2    0.21    0.70
   5  -3  -2    0.42    0.79
   5  -3  -2   -0.47    0.74
   5  -3  -2    0.66    0.71
  -5   3   2   -0.59    0.75
  -5   3   2   -1.60    0.91
  -5   3   2    0.11    0.84
  -5   3   2    0.67    0.86
  -5   3   2    1.38    0.75
   4  -3  -2    0.83    0.74
   4  -3  -2    2.15    0.67
   4  -3  -2    1.79    0.59
   4  -3  -2    0.88    0.75
   4  -3  -2    1.31    0.82
  -4   3   2    1.86    0.65
  -4   3   2    2.27    0.75
  -4   3   2    3.45    0.84
  -4   3   2    0.82    0.76
  -4   3   2    2.67    0.80
   3  -3  -2    7.53    0.77
   3  -3  -2    9.35    0.78
   3  -3  -2    8.58    0.86
   3  -3  -2    9.06    0.83
   3  -3  -2    8.47    0.79
  -3   3   2    8.32    0.74
  -3   3   2    6.94    0.76
  -3   3   2    9.19    0.78
  -3   3   2    7.73    0.93
  -3   3   2    8.87    0.88
   2  -3  -2   17.02    1.19
   2  -3  -2   15.85    0.99
   2  -3  -2   15.47    1.21
   2  -3  -2   18.20    1.10
   2  -3  -2   14.87    0.92
  -2   3   2   16.34    1.02
  -2   3   2   17.13    0.84
  -2   3   2   15.42    1.09
  -2   3   2   15.98    1.14
   1  -3  -2  133.53    3.20
   1  -3  -2  135.40    3.13
   1  -3  -2  137.16    3.24
  -1   3   2  134.03    3.13
  -1   3   2  132.50    3.01
  -1   3   2  133.52    3.22
  -1   3   2  130.78    3.20
  -1   3   2  129.51    3.21
  -1   3   2  140.01    3.44
   0  -3  -2    0.80    0.72
   0  -3  -2    0.08    0.58
   0  -3  -2    0.99    0.71
   0  -3  -2    0.93    0.63
   0   3   2    0.20    0.65
   0   3   2    1.28    0.69
   0   3   2    1.32    0.64
   0   3   2    0.27    0.56
   0   3   2    0.53    0.58
  -1  -3  -2   15.46    1.23
  -1  -3  -2   15.38    1.10
  -1  -3  -2   12.69    1.10
  -1  -3  -2   14.38    1.07
   1   3   2   14.10    1.05
   1   3   2   13.81    1.05
   1   3   2   13.46    1.05
   1   3   2   14.33    1.10
  -2  -3  -2   30.85    1.49
  -2  -3  -2   27.28    1.53
  -2  -3  -2   29.19    1.46
   2   3   2   28.11    1.67
   2   3   2   31.00    1.62
   2   3   2   31.79    1.57
   2   3   2   27.47    1.52
   2   3   2   29.45    1.16
  -3  -3  -2   32.12    1.72
  -3  -3  -2   34.54    1.92
   3   3   2   36.97    1.80
   3   3   2   32.41    1.96
   3   3   2   29.31    1.73
  -4  -3  -2   -0.41    1.14
   4   3   2    1.54    1.01
   4   3   2    1.15    1.01
   4   3   2    0.24    1.00
   4   3   2    0.48    0.94
  -5  -3  -2    2.15    1.37
   5   3   2    3.09    1.41
  -6  -3  -2    1.41    1.60
   6   3   2    4.36    1.52
  -7  -3  -2    4.65    1.88
  -7  -3  -2    3.03    1.89
   7   3   2    0.35    1.52
 -10   4   2    0.06    1.80
 -10   4   2    1.98    1.96
 -10   4   2   -0.99    1.33
  -9   4   2    2.46    1.74
  -9   4   2   -0.38    1.19
  -9   4   2    4.15    1.77
   8  -4  -2   16.06    1.48
   8  -4  -2   19.08    1.73
  -8   4   2   19.11    1.65
  -8   4   2   20.53    2.01
  -8   4   2   22.83    2.11
   7  -4  -2    6.35    1.17
   7  -4  -2    9.19    1.16
  -7   4   2    9.17    1.38
  -7   4   2    7.53    1.28
  -7   4   2    6.51    1.26
   6  -4  -2    2.32    0.91
   6  -4  -2    2.54    0.90
   6  -4  -2    3.11    0.93
   6  -4  -2    2.77    0.89
   6  -4  -2    1.90    0.87
  -6   4   2    2.45    0.88
  -6   4   2    1.81    1.03
  -6   4   2    3.26    1.00
  -6   4   2    2.60    1.14
  -6   4   2    0.08    0.96
   5  -4  -2   18.39    1.45
   5  -4  -2   15.87    1.30
   5  -4  -2   16.86    1.29
   5  -4  -2   17.99    1.36
  -5   4   2   15.67    1.25
  -5   4   2   19.29    1.48
  -5   4   2   17.54    1.37
  -5   4   2   18.91    1.40
  -5   4   2   18.20    1.41
   4  -4  -2   33.58    1.44
   4  -4  -2   30.62    1.37
   4  -4  -2   31.25    1.48
   4  -4  -2   31.69    1.53
   4  -4  -2   32.39    1.63
  -4   4   2   32.81    1.61
  -4   4   2   33.84    1.58
  -4   4   2   33.09    1.60
  -4   4   2   34.86    1.44
  -4   4   2   34.57    1.41
   3  -4  -2   11.36    0.95
   3  -4  -2   12.07    1.05
   3  -4  -2    9.78    0.84
   3  -4  -2   10.88    0.95
   3  -4  -2   10.98    0.91
  -3   4   2   10.94    0.95
  -3   4   2   10.34    0.87
  -3   4   2   10.71    0.77
  -3   4   2   11.93    1.09
  -3   4   2   10.82    0.94
   2  -4  -2    0.10    0.67
   2  -4  -2    0.48    0.65
   2  -4  -2    1.07    0.61
   2  -4  -2    0.91    0.72
   2  -4  -2    0.33    0.65
  -2   4   2    1.88    0.72
  -2   4   2    0.90    0.42
  -2   4   2    0.76    0.81
  -2   4   2    1.40    0.72
  -2   4   2    0.60    0.62
   1  -4  -2   47.17    1.67
   1  -4  -2   48.91    1.71
   1  -4  -2   46.79    1.69
   1  -4  -2   48.19    1.62
   1  -4  -2   47.14    1.64
  -1   4   2   45.35    1.65
  -1   4   2   47.39    1.74
  -1   4   2   45.95    1.67
   0  -4  -2   44.69    1.72
   0  -4  -2   44.91    1.63
   0  -4  -2   46.99    1.67
   0   4   2   45.99    1.80
   0   4   2   43.52    1.63
   0   4   2   45.23    1.62
   0   4   2   42.67    1.72
  -1  -4  -2   18.51    1.37
  -1  -4  -2   18.58    1.27
  -1  -4  -2   17.28    1.41
  -1  -4  -2   18.26    1.37
   1   4   2   16.69    1.22
   1   4   2   18.39    1.33
   1   4   2   18.35    1.42
   1   4   2   19.64    1.52
  -2  -4  -2   46.42    2.35
  -2  -4  -2   49.32    2.06
  -2  -4  -2   46.54    2.10
  -2  -4  -2   47.72    2.09
   2   4   2   47.80    1.54
   2   4   2   48.36    2.03
   2   4   2   47.45    2.03
   2   4   2   45.34    2.01
  -3  -4  -2    1.26    1.46
  -3  -4  -2    0.73    1.14
   3   4   2    2.36    1.07
   3   4   2    3.07    1.27
  -4  -4  -2    1.51    1.42
  -4  -4  -2    0.71    1.31
   4   4   2    0.69    1.07
   4   4   2    0.27    1.30
  -5  -4  -2    1.08    1.61
  -5  -4  -2   -0.37    1.48
   5   4   2    1.42    1.23
  -6  -4  -2    9.44    2.04
  -6  -4  -2    4.80    1.90
   6   4   2    6.63    1.74
  -7  -4  -2    2.45    2.02
  -7  -4  -2   -0.29    1.59
  -7  -4  -2    3.24    2.44
   7   4   2    0.84    1.61
 -10   5   2    1.51    1.86
 -10   5   2    3.60    1.91
 -10   5   2    0.77    1.65
  -9   5   2    3.44    1.69
  -9   5   2    5.05    1.59
  -9   5   2    7.77    1.82
   8  -5  -2   15.02    1.57
   8  -5  -2   15.21    1.49
  -8   5   2   13.24    1.67
  -8   5   2   12.03    1.72
  -8   5   2   10.75    1.73
   7  -5  -2    0.14    0.90
   7  -5  -2    1.87    1.00
   7  -5  -2   -0.16    0.91
  -7   5   2    0.05    1.11
  -7   5   2    0.87    1.17
  -7   5   2   -0.88    1.21
   6  -5  -2    3.07    0.90
   6  -5  -2    3.18    0.89
   6  -5  -2    2.67    0.92
   6  -5  -2    2.37    0.88
   6  -5  -2    3.38    1.05
  -6   5   2    2.18    1.04
  -6   5   2    4.18    1.07
  -6   5   2    5.35    1.06
  -6   5   2    3.46    1.01
  -6   5   2    2.74    1.08
   5  -5  -2   20.28    1.42
   5  -5  -2   21.59    1.62
   5  -5  -2   20.16    1.36
   5  -5  -2   20.34    1.36
   5  -5  -2   20.24    1.56
  -5   5   2   22.88    1.58
  -5   5   2   19.84    1.57
  -5   5   2   20.92    1.35
  -5   5   2   22.60    1.60
  -5   5   2   20.60    1.51
   4  -5  -2   22.90    1.36
   4  -5  -2   24.16    1.36
   4  -5  -2   25.34    1.33
   4  -5  -2   24.81    1.39
   4  -5  -2   17.86    1.38
  -4   5   2   20.85    1.41
  -4   5   2   22.42    1.51
  -4   5   2   24.35    1.40
  -4   5   2   24.82    1.49
  -4   5   2   23.18    1.08
   3  -5  -2    8.96    0.91
   3  -5  -2    9.09    0.88
   3  -5  -2   10.88    0.95
   3  -5  -2    9.60    0.98
   3  -5  -2    9.81    0.95
   3  -5  -2    9.15    0.89
  -3   5   2    8.73    0.88
  -3   5   2   10.06    0.91
  -3   5   2   10.74    1.12
  -3   5   2    8.01    0.64
  -3   5   2    9.91    0.97
   2  -5  -2   19.23    1.26
   2  -5  -2   19.81    1.25
   2  -5  -2   18.90    1.37
   2  -5  -2   15.96    1.23
   2  -5  -2   18.71    1.29
  -2   5   2   19.50    1.36
  -2   5   2   20.40    1.39
  -2   5   2   19.04    1.18
  -2   5   2   18.19    1.12
  -2   5   2   17.18    0.72
   1  -5  -2   29.93    1.49
   1  -5  -2   28.02    1.46
   1  -5  -2   29.00    1.50
   1  -5  -2   28.85    1.40
   1  -5  -2   30.76    1.54
  -1   5   2   29.58    1.52
  -1   5   2   30.73    1.48
  -1   5   2   32.98    1.58
   0  -5  -2   54.46    2.11
   0  -5  -2   61.05    2.21
   0  -5  -2   60.65    2.14
   0  -5  -2   56.89    2.02
   0   5   2   57.28    2.12
   0   5   2   60.81    2.21
  -1  -5  -2   12.02    1.40
  -1  -5  -2   12.26    1.16
  -1  -5  -2   13.77    1.24
   1   5   2   11.02    1.35
   1   5   2   12.27    1.22
  -2  -5  -2   34.63    2.28
  -2  -5  -2   37.52    2.15
   2   5   2   38.80    2.03
   2   5   2   36.36    1.99
   2   5   2   35.18    1.42
  -3  -5  -2   10.89    1.82
  -3  -5  -2    7.75    1.49
   3   5   2    8.78    1.54
  -4  -5  -2    2.25    1.47
  -4  -5  -2   -0.68    1.42
   4   5   2    0.97    1.35
   4   5   2    1.45    1.46
  -5  -5  -2    2.38    1.70
  -5  -5  -2    2.64    2.07
   5   5   2    2.68    1.37
  -6  -5  -2   -2.02    2.09
  -6  -5  -2   -1.58    1.81
   6   5   2   -1.33    1.66
 -10   6   2    2.84    1.87
 -10   6   2    8.01    2.02
 -10   6   2    4.56    1.71
  -9   6   2    3.06    1.52
  -9   6   2    4.61    1.67
  -9   6   2    0.35    1.54
   8  -6  -2   21.65    1.73
  -8   6   2   17.13    1.78
  -8   6   2   19.07    1.80
  -8   6   2   16.90    1.91
   7  -6  -2   -0.21    0.94
   7  -6  -2    4.06    1.10
   7  -6  -2    3.19    1.09
  -7   6   2    1.48    1.20
  -7   6   2    3.21    1.31
  -7   6   2    3.41    1.28
   6  -6  -2   25.79    1.56
   6  -6  -2   20.15    1.57
   6  -6  -2   22.07    1.54
   6  -6  -2   21.23    1.58
   6  -6  -2   22.94    1.64
  -6   6   2   23.19    1.64
  -6   6   2   23.88    1.79
  -6   6   2   24.35    1.43
  -6   6   2   22.22    1.78
  -6   6   2   22.37    1.77
   5  -6  -2   68.22    2.37
   5  -6  -2   70.67    2.45
   5  -6  -2   70.81    2.33
   5  -6  -2   69.05    2.30
   5  -6  -2   69.68    2.54
  -5   6   2   67.59    2.54
  -5   6   2   69.52    2.05
  -5   6   2   71.09    2.47
  -5   6   2   66.36    2.35
  -5   6   2   68.71    2.49
   4  -6  -2    1.11    0.78
   4  -6  -2    0.82    0.69
   4  -6  -2    0.74    0.72
   4  -6  -2    0.88    0.85
  -4   6   2    0.31    0.41
  -4   6   2    2.02    0.82
  -4   6   2    1.17    0.70
  -4   6   2    0.14    0.82
  -4   6   2    0.67    0.88
   3  -6  -2    1.10    0.73
   3  -6  -2    0.67    0.80
   3  -6  -2   -1.53    0.78
   3  -6  -2    0.06    0.83
   3  -6  -2    0.74    0.67
  -3   6   2    0.06    0.28
  -3   6   2   -0.62    0.77
  -3   6   2    0.49    0.82
  -3   6   2   -0.29    0.84
  -3   6   2    0.32    0.77
   2  -6  -2   27.34    1.50
   2  -6  -2   23.77    1.37
   2  -6  -2   26.74    1.48
   2  -6  -2   26.44    1.47
   2  -6  -2   25.08    1.48
  -2   6   2   27.60    1.45
  -2   6   2   26.28    1.53
  -2   6   2   26.51    1.56
  -2   6   2   25.69    1.50
   1  -6  -2   47.33    1.95
   1  -6  -2   46.20    1.91
   1  -6  -2   45.29    1.99
   1  -6  -2   42.10    1.95
   1  -6  -2   44.97    1.89
  -1   6   2   45.19    1.90
  -1   6   2   49.63    1.96
  -1   6   2   48.52    2.01
   0  -6  -2   19.70    1.43
   0  -6  -2   20.95    1.68
   0  -6  -2   18.37    1.35
   0  -6  -2   19.04    1.59
   0   6   2   18.78    1.41
   0   6   2   19.14    1.54
  -1  -6  -2   -1.04    1.12
  -1  -6  -2    2.53    1.24
   1   6   2   -0.66    0.94
   1   6   2    1.48    1.06
  -2  -6  -2    8.87    1.33
  -2  -6  -2    8.56    1.70
   2   6   2    8.73    1.54
  -3  -6  -2    2.62    1.49
  -3  -6  -2    1.75    1.69
   3   6   2   -0.43    1.44
  -4  -6  -2    3.55    1.95
  -4  -6  -2    4.81    1.46
   4   6   2    5.14    1.46
  -5  -6  -2   -0.10    1.69
  -5  -6  -2    0.26    1.51
   5   6   2   -0.62    1.64
  -6  -6  -2    1.04    2.30
  -6  -6  -2   -3.04    1.99
  -6  -6  -2    1.29    2.05
   6   6   2   -2.48    1.44
 -10   7   2    5.40    1.76
 -10   7   2    0.67    1.74
  -9   7   2   -0.22    1.48
  -9   7   2    0.88    1.19
   8  -7  -2    3.39    1.20
  -8   7   2    1.58    1.13
  -8   7   2    0.93    1.32
   7  -7  -2    1.47    1.03
   7  -7  -2    1.43    1.00
   7  -7  -2    0.55    0.97
  -7   7   2    0.56    1.20
  -7   7   2    1.66    0.94
  -7   7   2    0.00    1.04
   6  -7  -2    0.26    0.93
   6  -7  -2    0.50    0.92
   6  -7  -2    0.06    1.10
  -6   7   2   -0.08    1.15
  -6   7   2    3.40    1.14
  -6   7   2    0.84    0.87
  -6   7   2    0.58    0.97
   5  -7  -2   16.00    1.19
   5  -7  -2   13.69    1.33
   5  -7  -2   12.96    1.36
   5  -7  -2   15.51    1.27
  -5   7   2   14.44    1.31
  -5   7   2   12.61    0.92
  -5   7   2   12.16    1.29
  -5   7   2   14.92    1.35
  -5   7   2   14.53    1.39
   4  -7  -2   16.56    1.41
   4  -7  -2   16.85    1.20
   4  -7  -2   18.34    1.45
   4  -7  -2   16.87    1.37
  -4   7   2   16.88    1.36
  -4   7   2   18.82    1.40
  -4   7   2   18.52    1.55
  -4   7   2   17.04    1.39
   3  -7  -2   56.24    2.10
   3  -7  -2   60.51    2.35
   3  -7  -2   56.80    2.26
   3  -7  -2   61.46    2.13
   3  -7  -2   52.81    2.16
  -3   7   2   55.04    2.18
  -3   7   2   56.07    2.11
  -3   7   2   58.64    2.32
  -3   7   2   59.17    2.22
   2  -7  -2   42.32    1.87
   2  -7  -2   45.69    2.12
   2  -7  -2   44.45    1.97
   2  -7  -2   45.76    1.92
  -2   7   2   41.34    2.02
  -2   7   2   39.19    1.84
  -2   7   2   42.79    2.13
  -2   7   2   41.70    1.85
   1  -7  -2   12.33    1.30
   1  -7  -2   12.68    1.30
   1  -7  -2   11.71    1.21
   1  -7  -2   11.78    1.37
  -1   7   2   12.52    1.31
  -1   7   2   13.23    1.17
  -1   7   2   10.64    1.10
  -1   7   2   13.51    1.34
   0  -7  -2   11.79    1.53
   0  -7  -2   14.76    1.60
   0  -7  -2   14.70    1.49
   0   7   2   13.14    1.52
   0   7   2   11.48    1.37
  -1  -7  -2    3.24    1.45
  -1  -7  -2    4.15    1.39
   1   7   2    5.26    1.44
  -2  -7  -2   30.01    2.20
  -2  -7  -2   31.46    2.56
   2   7   2   28.10    2.16
  -3  -7  -2   21.66    2.38
  -3  -7  -2   29.70    2.37
   3   7   2   24.09    2.25
  -4  -7  -2   -2.82    1.71
  -4  -7  -2   -1.44    1.57
   4   7   2   -0.57    1.67
  -5  -7  -2    0.07    1.97
  -5  -7  -2   -0.29    2.15
   5   7   2   -2.04    1.71
 -10   8   2   -0.45    1.71
 -10   8   2    0.35    1.30
  -9   8   2    4.92    1.61
  -9   8   2    2.42    1.62
   8  -8  -2   12.46    1.80
  -8   8   2   11.49    1.68
  -8   8   2   16.64    1.91
   7  -8  -2   10.92    1.57
   7  -8  -2   10.78    1.38
  -7   8   2    9.22    1.62
  -7   8   2   10.55    1.52
   6  -8  -2    0.36    0.81
   6  -8  -2    0.02    1.12
  -6   8   2    0.67    1.09
  -6   8   2    0.36    1.22
   5  -8  -2   19.48    1.50
   5  -8  -2   21.07    1.65
  -5   8   2   19.87    1.64
  -5   8   2   19.10    1.57
   4  -8  -2   19.92    1.63
   4  -8  -2   18.41    1.50
   4  -8  -2   22.88    1.54
   4  -8  -2   21.10    1.71
  -4   8   2   17.87    1.63
  -4   8   2   18.86    1.55
  -4   8   2   20.01    1.55
   3  -8  -2   36.41    2.02
   3  -8  -2   31.55    1.82
   3  -8  -2   32.61    1.88
   3  -8  -2   31.33    1.76
  -3   8   2   33.73    1.97
  -3   8   2   30.88    2.07
  -3   8   2   30.77    1.73
   2  -8  -2   18.72    1.56
   2  -8  -2   15.37    1.34
   2  -8  -2   20.40    1.51
   2  -8  -2   13.78    1.53
  -2   8   2   16.64    1.39
  -2   8   2   18.39    1.68
  -2   8   2   16.96    1.38
   1  -8  -2    1.34    1.16
   1  -8  -2    0.36    1.23
  -1   8   2    0.02    1.25
  -1   8   2    1.41    0.94
   0  -8  -2    7.05    1.56
   0  -8  -2    8.57    1.48
   0   8   2    6.66    1.29
  -1  -8  -2   10.30    1.68
  -1  -8  -2    5.37    1.67
   1   8   2    8.21    1.71
  -2  -8  -2   -0.80    1.33
  -2  -8  -2    0.30    1.63
   2   8   2    3.37    1.67
  -3  -8  -2    4.46    1.96
  -3  -8  -2    4.69    1.94
   3   8   2    5.50    1.62
  -4  -8  -2    2.06    2.10
  -4  -8  -2    1.64    1.98
   4   8   2    1.41    1.86
 -10   9   2    0.59    1.64
 -10   9   2    0.58    1.80
  -9   9   2   12.25    1.87
  -9   9   2   11.75    2.00
   8  -9  -2    0.67    1.41
  -8   9   2    0.54    1.47
  -8   9   2   -1.92    1.29
   7  -9  -2   -0.67    1.05
  -7   9   2    2.12    1.43
  -7   9   2    2.57    1.26
   6  -9  -2    8.63    1.19
   6  -9  -2    8.86    1.34
  -6   9   2   10.94    1.46
  -6   9   2   10.05    1.45
   5  -9  -2    7.10    1.19
   5  -9  -2    5.96    1.14
  -5   9   2    7.22    1.28
  -5   9   2    5.48    1.29
   4  -9  -2   12.92    1.28
   4  -9  -2   14.48    1.63
   4  -9  -2   15.64    1.60
  -4   9   2   12.38    1.47
  -4   9   2   16.04    1.57
   3  -9  -2    2.66    1.30
   3  -9  -2    0.87    1.06
   3  -9  -2    1.03    1.23
  -3   9   2    1.62    1.14
  -3   9   2    2.51    1.20
   2  -9  -2   -0.29    1.11
   2  -9  -2    1.23    1.20
   2  -9  -2    0.07    1.23
  -2   9   2   -0.39    1.07
  -2   9   2    3.25    1.20
   1  -9  -2   16.25    1.67
   1  -9  -2   17.92    1.72
  -1   9   2   16.68    1.65
  -1   9   2   14.47    1.66
   0  -9  -2   11.17    1.60
   0  -9  -2   12.29    1.69
   0   9   2   10.34    1.76
  -1  -9  -2   20.81    2.28
  -1  -9  -2   20.62    2.12
   1   9   2   16.66    2.10
  -2  -9  -2    0.97    1.70
  -2  -9  -2    2.04    1.88
   2   9   2   -0.50    1.67
  -3  -9  -2    2.17    1.67
   3   9   2   -0.28    1.83
 -10  10   2    1.38    1.66
  -9  10   2    0.06    1.46
  -9  10   2    2.91    1.79
   8 -10  -2    2.06    1.56
  -8  10   2    4.10    1.46
  -8  10   2    1.76    1.59
   7 -10  -2    7.86    1.41
  -7  10   2    3.97    1.62
  -7  10   2    5.43    1.47
   6 -10  -2   18.93    1.87
  -6  10   2   15.89    1.77
  -6  10   2   21.12    2.02
   5 -10  -2    1.62    1.14
  -5  10   2    1.15    1.41
  -5  10   2    1.45    1.25
   4 -10  -2    0.69    1.37
   4 -10  -2    0.97    1.35
  -4  10   2    1.44    1.27
  -4  10   2   -0.07    1.16
   3 -10  -2   -0.73    1.37
  -3  10   2    1.05    1.19
  -3  10   2   -0.06    1.24
   2 -10  -2   21.36    2.09
  -2  10   2   20.84    1.93
  -2  10   2   20.69    1.88
   1 -10  -2   14.16    1.93
  -1  10   2   17.57    2.01
   0 -10  -2    6.91    1.61
   0  10   2    6.33    1.57
  -1 -10  -2    0.41    1.73
   1  10   2    1.52    1.83
  -2 -10  -2    5.77    2.08
   2  10   2    1.27    1.93
  -9  11   2    5.81    1.68
  -9  11   2    6.54    1.69
  -8  11   2   12.84    2.06
  -8  11   2    8.81    1.75
   7 -11  -2    0.24    1.58
  -7  11   2    2.41    1.44
  -7  11   2   -0.17    1.57
   6 -11  -2    6.81    1.42
  -6  11   2    3.57    1.45
  -6  11   2    2.44    1.38
  -5  11   2    0.11    1.56
  -5  11   2    3.67    1.45
   4 -11  -2   -2.83    1.35
  -4  11   2    3.22    1.40
  -4  11   2    2.78    1.64
   3 -11  -2    6.36    1.47
  -3  11   2   10.87    1.92
  -3  11   2    6.44    1.58
   2 -11  -2    6.16    1.75
  -2  11   2    1.84    1.51
  -2  11   2    3.82    1.48
   1 -11  -2   -1.29    1.61
  -1  11   2    0.79    1.68
   0 -11  -2    1.50    1.49
   0  11   2   -1.41    1.71
  -1 -11  -2    6.84    2.06
   1  11   2    5.75    1.99
  -8  12   2    0.39    1.76
  -8  12   2    3.64    1.62
  -7  12   2   12.52    1.67
  -7  12   2   14.33    2.12
  -6  12   2   -1.09    1.31
  -6  12   2    2.20    1.48
  -5  12   2    0.81    1.22
  -5  12   2    2.12    1.46
   4 -12  -2    5.00    1.75
  -4  12   2    3.59    1.31
  -4  12   2    3.25    1.77
   3 -12  -2   11.63    2.00
  -3  12   2    7.56    1.71
  -3  12   2    8.45    1.75
   2 -12  -2    1.86    1.42
  -2  12   2    1.46    1.52
   1 -12  -2    0.59    1.41
  -1  12   2    1.67    1.91
   0 -12  -2    4.68    2.08
   0  12   2    5.94    2.10
  -7  13   2   -0.27    1.80
  -7  13   2    1.19    1.64
  -6  13   2    4.18    1.68
  -6  13   2    0.96    1.86
  -5  13   2   13.12    2.00
  -5  13   2   13.96    2.02
   4 -13  -2    4.44    1.83
  -4  13   2    1.57    1.59
  -4  13   2    0.88    1.58
   3 -13  -2    1.78    1.52
  -3  13   2    1.33    1.69
  -3  13   2    2.49    1.98
   2 -13  -2    9.10    1.90
  -2  13   2    5.81    2.09
  -3  14  -3    2.78    1.47
   3 -14   3    1.44    1.75
   3 -14   3    0.72    1.45
  -4  14  -3    2.24    1.41
   4 -14   3    0.11    1.26
   4 -14   3    4.90    2.28
   0  13  -3    3.22    2.09
   0 -13   3    4.40    2.12
  -1  13  -3    4.78    1.89
   1 -13   3    0.51    2.00
   1 -13   3    2.28    1.68
  -2  13  -3    1.79    1.57
   2 -13   3   -1.16    1.95
   2 -13   3    0.30    1.18
  -3  13  -3    2.03    1.54
   3 -13   3    5.46    1.40
   3 -13   3    2.28    1.98
  -4  13  -3    9.29    1.67
   4 -13   3   10.71    2.35
   4 -13   3    6.70    1.37
  -5  13  -3    0.50    1.22
   5 -13   3    0.08    1.08
  -6  13  -3   -0.04    1.17
   6 -13   3    1.14    1.12
  -2 -12   3   -1.39    2.06
   1  12  -3    4.63    1.68
  -1 -12   3    0.99    1.56
   0  12  -3   -1.35    1.71
   0 -12   3   -1.80    1.75
   0 -12   3    0.60    1.28
  -1  12  -3    1.03    1.65
   1 -12   3    0.46    1.51
   1 -12   3    3.59    1.50
  -2  12  -3    8.32    1.44
   2 -12   3    5.05    2.00
   2 -12   3    5.85    1.48
  -3  12  -3   13.52    1.58
   3 -12   3   14.16    1.53
   3 -12   3   10.62    2.18
  -4  12  -3    9.30    1.38
   4 -12   3    5.47    1.63
   4 -12   3    9.58    1.43
   4 -12   3    3.35    2.03
  -5  12  -3   -0.66    1.21
   5 -12   3    0.56    1.26
   5 -12   3   -0.71    1.10
  -6  12  -3    0.88    1.15
   6 -12   3    3.06    1.10
   6 -12   3    3.01    1.51
  -7  12  -3   11.23    1.48
   7 -12   3   10.88    1.23
   3  11  -3    5.32    1.81
  -3 -11   3    8.38    2.01
  -3 -11   3    5.78    1.89
   2  11  -3    1.63    1.57
  -2 -11   3   -2.50    1.79
  -2 -11   3    2.64    1.60
   1  11  -3    1.96    1.74
  -1 -11   3    2.93    1.54
  -1 -11   3   -0.07    1.76
   0  11  -3    1.70    1.61
   0 -11   3    1.92    1.38
   0 -11   3    0.26    1.19
   0 -11   3    2.73    1.32
  -1  11  -3    7.12    1.59
  -1  11  -3    4.69    1.31
   1 -11   3    8.75    1.47
   1 -11   3    8.07    1.63
  -2  11  -3   17.65    1.84
  -2  11  -3   18.38    1.70
   2 -11   3   15.17    1.91
   2 -11   3   14.71    1.52
   2 -11   3   22.18    1.85
  -3  11  -3   16.46    1.59
   3 -11   3   15.71    1.44
   3 -11   3   14.87    2.12
   3 -11   3   18.30    1.68
  -4  11  -3    1.40    1.14
   4 -11   3    0.41    1.16
   4 -11   3    0.31    1.04
  -5  11  -3    4.90    1.12
   5 -11   3    3.89    1.06
   5 -11   3    5.32    1.28
  -6  11  -3    3.15    1.10
   6 -11   3    5.16    1.24
   6 -11   3    4.07    1.04
  -7  11  -3    0.16    1.08
   7 -11   3    2.74    1.31
   7 -11   3    0.01    0.93
  -8  11  -3    1.28    1.19
   8 -11   3    2.52    0.99
   4  10  -3    4.81    2.12
  -4 -10   3    0.99    2.07
  -4 -10   3   -1.29    1.82
   3  10  -3   -0.76    1.51
  -3 -10   3    0.81    1.63
  -3 -10   3    1.94    1.64
   2  10  -3   -2.28    1.64
  -2 -10   3    0.45    1.39
  -2 -10   3   -2.86    1.57
   1  10  -3   -1.32    1.53
  -1 -10   3    2.89    1.24
  -1 -10   3   -0.64    1.53
  -1 -10   3   -0.63    1.39
   0  10  -3   18.26    1.90
   0 -10   3   14.72    1.38
   0 -10   3   17.26    1.74
   0 -10   3   14.75    1.79
  -1  10  -3    6.75    1.42
  -1  10  -3    5.83    1.16
   1 -10   3    4.31    1.10
   1 -10   3    6.36    1.26
   1 -10   3    3.60    0.96
   1 -10   3    3.02    1.29
  -2  10  -3    1.89    1.01
  -2  10  -3    4.62    1.27
  -2  10  -3    4.07    1.21
   2 -10   3    0.72    1.22
   2 -10   3    1.82    1.10
   2 -10   3    2.38    1.04
  -3  10  -3    0.27    1.01
  -3  10  -3    1.05    0.91
  -3  10  -3    2.20    1.53
  -3  10  -3    0.25    1.16
   3 -10   3    0.73    0.85
   3 -10   3    1.71    1.04
   3 -10   3   -0.98    1.36
  -4  10  -3    0.73    1.01
   4 -10   3    1.38    0.92
   4 -10   3    0.71    0.97
  -5  10  -3   12.27    1.31
   5 -10   3   15.77    1.15
   5 -10   3   14.26    1.38
  -6  10  -3    7.51    1.26
   6 -10   3    9.36    1.16
   6 -10   3    6.23    1.26
  -7  10  -3   -0.23    1.16
   7 -10   3    0.46    1.03
   7 -10   3    1.02    1.19
  -8  10  -3    4.25    1.44
   8 -10   3    3.13    1.03
   5   9  -3    2.88    1.91
   5   9  -3    0.56    2.00
  -5  -9   3    0.09    2.16
  -5  -9   3   -0.22    1.87
   4   9  -3    2.33    1.89
  -4  -9   3    0.10    1.76
  -4  -9   3    4.55    2.13
   3   9  -3   -2.61    1.59
  -3  -9   3    0.04    1.54
  -3  -9   3    2.18    1.80
   2   9  -3    2.61    1.61
  -2  -9   3    5.21    1.71
  -2  -9   3   -0.39    1.26
   1   9  -3   16.07    1.80
  -1  -9   3   16.71    1.79
  -1  -9   3   13.68    1.64
  -1  -9   3   13.72    1.58
   0   9  -3   26.58    2.09
   0  -9   3   27.07    2.10
   0  -9   3   27.45    1.90
   0  -9   3   26.24    2.05
  -1   9  -3    2.27    1.12
  -1   9  -3    3.47    0.98
  -1   9  -3    1.86    0.93
   1  -9   3    1.40    1.36
   1  -9   3    1.52    0.89
   1  -9   3    2.85    1.00
  -2   9  -3    1.82    0.99
  -2   9  -3    0.58    0.85
  -2   9  -3    2.39    0.99
   2  -9   3    3.62    0.97
   2  -9   3    2.22    0.88
   2  -9   3    1.28    1.30
  -3   9  -3   17.41    1.36
  -3   9  -3   19.78    1.48
  -3   9  -3   17.78    1.38
  -3   9  -3   16.87    1.32
   3  -9   3   17.89    1.29
   3  -9   3   15.90    1.23
   3  -9   3   18.58    1.72
  -4   9  -3   12.66    1.17
  -4   9  -3   13.12    1.17
   4  -9   3   13.05    1.01
   4  -9   3   12.04    1.22
  -5   9  -3    4.63    1.04
   5  -9   3    6.67    0.84
   5  -9   3    7.58    1.05
  -6   9  -3    7.12    1.19
   6  -9   3    9.00    1.03
   6  -9   3    8.36    1.31
  -7   9  -3    0.86    0.97
   7  -9   3    2.51    0.92
   7  -9   3    1.32    1.12
  -8   9  -3    5.42    1.24
   8  -9   3    9.58    1.22
   8  -9   3    6.73    1.44
  -9   9  -3    3.88    1.36
   9  -9   3    3.68    1.31
   9  -9   3    1.83    1.17
   6   8  -3    1.82    2.00
  -6  -8   3    0.10    2.03
  -6  -8   3    2.04    2.29
  -6  -8   3   -1.41    1.74
   5   8  -3    2.07    1.91
   5   8  -3   -1.57    1.69
  -5  -8   3    2.37    1.67
  -5  -8   3    0.14    1.45
  -5  -8   3   -2.55    1.57
   4   8  -3   -0.61    1.38
  -4  -8   3    0.73    1.43
  -4  -8   3   -1.70    1.56
  -4  -8   3   -1.29    1.51
   3   8  -3   -0.16    1.25
  -3  -8   3   -0.76    1.39
  -3  -8   3   -0.44    1.39
  -3  -8   3    0.44    1.20
   2   8  -3   21.51    1.80
  -2  -8   3   23.04    1.78
  -2  -8   3   21.18    1.60
  -2  -8   3   21.74    1.80
  -2  -8   3   25.32    1.92
  -2  -8   3   22.05    2.21
   1   8  -3   15.22    1.61
   1   8  -3   19.04    1.52
  -1  -8   3   16.50    1.42
  -1  -8   3   18.35    1.38
  -1  -8   3   18.52    1.76
  -1  -8   3   19.29    1.48
  -1  -8   3   18.19    1.35
  -1  -8   3   17.17    1.26
  -1  -8   3   19.81    1.59
   0   8  -3    2.06    1.07
   0   8  -3    0.75    0.88
   0   8  -3    0.75    0.89
   0  -8   3    1.92    0.60
   0  -8   3    1.58    0.67
   0  -8   3    0.71    0.95
   0  -8   3    1.98    1.29
   0  -8   3    1.74    0.99
   0  -8   3    0.90    0.69
  -1   8  -3    5.12    0.99
  -1   8  -3    5.27    1.04
  -1   8  -3    8.12    0.97
   1  -8   3    5.66    0.98
   1  -8   3    5.50    0.93
   1  -8   3    6.76    0.70
   1  -8   3    5.72    1.12
  -2   8  -3   18.15    1.37
  -2   8  -3   19.25    1.33
  -2   8  -3   19.76    1.39
   2  -8   3   18.41    1.53
   2  -8   3   16.13    1.24
   2  -8   3   17.49    1.35
   2  -8   3   20.16    0.95
   2  -8   3   18.91    0.68
  -3   8  -3    2.52    0.79
  -3   8  -3    3.74    0.79
  -3   8  -3    3.93    0.82
  -3   8  -3    2.03    0.76
   3  -8   3    2.75    1.20
   3  -8   3    3.09    0.75
   3  -8   3    3.90    0.75
  -4   8  -3    4.04    0.91
  -4   8  -3    5.63    1.20
  -4   8  -3    4.75    0.84
  -4   8  -3    6.39    0.90
  -4   8  -3    6.17    0.88
   4  -8   3    4.39    0.77
   4  -8   3    5.65    0.92
  -5   8  -3   22.48    1.44
  -5   8  -3   23.11    1.50
   5  -8   3   27.86    1.53
   5  -8   3   22.47    1.34
  -6   8  -3   10.08    1.17
   6  -8   3   10.48    1.03
   6  -8   3    9.16    1.15
  -7   8  -3   12.55    1.42
   7  -8   3   11.73    1.41
   7  -8   3   13.12    1.20
  -8   8  -3    4.88    1.28
   8  -8   3    2.42    1.36
   8  -8   3    5.46    1.20
   8  -8   3    4.77    1.03
  -9   8  -3    2.82    1.35
   9  -8   3    2.23    1.20
   9  -8   3    1.93    1.27
   6   7  -3    0.16    1.96
   6   7  -3    2.93    1.56
  -6  -7   3    0.07    1.55
  -6  -7   3    1.52    1.44
  -6  -7   3   -0.51    2.10
   5   7  -3    2.38    1.68
   5   7  -3    3.04    1.85
  -5  -7   3   -1.81    1.62
  -5  -7   3    3.84    2.02
  -5  -7   3    0.93    1.34
   4   7  -3    6.92    1.72
  -4  -7   3    3.98    1.61
  -4  -7   3    4.80    1.28
  -4  -7   3    5.62    1.67
   3   7  -3    7.41    1.59
  -3  -7   3    4.55    1.75
  -3  -7   3    6.68    1.35
  -3  -7   3    6.77    1.36
  -3  -7   3    7.73    1.46
   2   7  -3   10.70    1.32
   2   7  -3   10.56    1.52
  -2  -7   3   11.36    1.40
  -2  -7   3   12.05    1.58
  -2  -7   3   11.70    1.34
  -2  -7   3    9.44    1.13
  -2  -7   3   12.10    1.19
   1   7  -3    1.59    1.07
   1   7  -3   -2.21    0.82
  -1  -7   3    1.11    1.00
  -1  -7   3    1.13    1.09
  -1  -7   3   -0.48    0.92
  -1  -7   3    1.24    0.78
  -1  -7   3    0.55    0.70
  -1  -7   3   -0.30    0.75
  -1  -7   3   -0.40    0.74
   0   7  -3   20.63    1.48
   0   7  -3   21.76    1.40
   0   7  -3   20.39    1.33
   0  -7   3   20.12    1.28
   0  -7   3   21.52    1.35
   0  -7   3   18.38    1.44
   0  -7   3   19.29    1.20
   0  -7   3   20.23    1.05
   0  -7   3   22.05    1.69
  -1   7  -3   16.84    1.12
  -1   7  -3   18.72    1.24
  -1   7  -3   18.17    1.18
   1  -7   3   17.78    1.04
   1  -7   3   17.17    1.29
   1  -7   3   16.49    1.22
   1  -7   3   18.84    0.94
  -2   7  -3   11.91    0.98
  -2   7  -3    9.29    1.33
  -2   7  -3   12.51    1.02
  -2   7  -3   10.40    0.85
   2  -7   3   11.22    0.86
   2  -7   3   10.71    0.87
   2  -7   3   10.84    0.83
  -3   7  -3    5.13    0.78
  -3   7  -3    3.51    0.65
  -3   7  -3    3.47    0.65
  -3   7  -3    4.73    1.06
  -3   7  -3    3.88    0.74
   3  -7   3    3.03    0.62
   3  -7   3    4.52    0.63
  -4   7  -3    1.27    0.89
  -4   7  -3   -0.71    0.69
  -4   7  -3    2.00    0.72
  -4   7  -3    1.63    0.74
  -4   7  -3    0.62    0.62
   4  -7   3    1.20    0.57
   4  -7   3    0.94    0.58
  -5   7  -3    1.07    0.77
  -5   7  -3    1.82    0.86
  -5   7  -3    2.12    0.86
   5  -7   3    2.77    0.89
   5  -7   3    1.10    0.65
  -6   7  -3   32.45    1.73
  -6   7  -3   32.01    2.34
   6  -7   3   36.68    1.84
   6  -7   3   29.14    1.57
  -7   7  -3   10.20    1.36
   7  -7   3   12.30    1.15
   7  -7   3   10.00    1.37
   7  -7   3   11.22    1.40
  -8   7  -3    1.67    1.33
   8  -7   3   -0.28    0.95
   8  -7   3    2.15    1.34
   8  -7   3    0.09    1.08
  -9   7  -3    4.72    1.61
   9  -7   3    4.78    1.38
   7   6  -3    1.22    1.96
   7   6  -3   -3.01    1.81
  -7  -6   3   -2.09    1.95
  -7  -6   3    0.15    1.82
  -7  -6   3    0.62    1.93
   6   6  -3    2.61    1.75
   6   6  -3    2.46    1.87
  -6  -6   3    0.21    1.77
  -6  -6   3   -0.85    1.43
  -6  -6   3   -2.41    1.99
   5   6  -3    1.61    1.67
   5   6  -3    3.71    1.35
  -5  -6   3    6.59    1.75
  -5  -6   3    1.97    1.62
  -5  -6   3    3.14    1.94
   4   6  -3   15.40    1.85
  -4  -6   3   13.79    1.74
  -4  -6   3   11.25    1.71
  -4  -6   3   11.82    1.71
  -4  -6   3   15.45    1.73
   3   6  -3   10.97    1.56
   3   6  -3   11.54    1.59
  -3  -6   3   11.62    1.58
  -3  -6   3   10.71    1.30
  -3  -6   3   12.70    1.28
  -3  -6   3   15.15    1.40
  -3  -6   3   13.40    1.47
  -3  -6   3   14.17    1.40
   2   6  -3    3.22    1.00
   2   6  -3    4.30    1.15
  -2  -6   3    3.12    0.87
  -2  -6   3    2.48    0.88
  -2  -6   3    1.63    1.14
  -2  -6   3    2.88    0.86
  -2  -6   3    2.55    1.03
  -2  -6   3    0.02    0.65
  -2  -6   3    3.58    1.04
   1   6  -3   41.67    1.79
   1   6  -3   42.06    1.88
  -1  -6   3   39.16    1.68
  -1  -6   3   42.98    1.60
  -1  -6   3   40.31    2.01
  -1  -6   3   44.43    1.87
  -1  -6   3   44.30    1.75
  -1  -6   3   43.40    1.55
  -1  -6   3   42.28    1.69
  -1  -6   3   40.87    1.48
   0   6  -3   30.72    1.40
   0   6  -3   30.13    1.42
   0   6  -3   33.64    1.47
   0  -6   3   32.39    1.34
   0  -6   3   33.54    1.05
   0  -6   3   32.23    1.36
   0  -6   3   34.10    1.37
   0  -6   3   32.47    1.76
   0  -6   3   31.30    1.44
   0  -6   3   32.70    1.08
  -1   6  -3   34.79    1.39
  -1   6  -3   34.96    1.29
  -1   6  -3   35.82    1.34
  -1   6  -3   33.37    1.83
   1  -6   3   34.17    0.93
   1  -6   3   35.10    1.29
   1  -6   3   34.85    1.94
   1  -6   3   36.12    1.29
   1  -6   3   35.64    1.31
   1  -6   3   35.24    0.97
  -2   6  -3    3.17    0.99
  -2   6  -3    2.69    0.52
  -2   6  -3    3.07    0.60
  -2   6  -3    1.80    0.49
  -2   6  -3    2.15    0.53
   2  -6   3    3.13    0.52
   2  -6   3    1.83    0.59
   2  -6   3    1.89    0.51
   2  -6   3    1.31    0.90
  -3   6  -3    3.70    0.55
  -3   6  -3    3.14    0.55
  -3   6  -3    2.74    0.56
  -3   6  -3    3.57    0.99
  -3   6  -3    3.48    0.61
  -3   6  -3    4.04    0.58
   3  -6   3    2.96    0.52
   3  -6   3    3.22    0.50
  -4   6  -3    1.93    0.65
  -4   6  -3    3.30    0.61
  -4   6  -3    2.69    0.68
  -4   6  -3    3.52    0.86
  -4   6  -3    2.59    0.66
   4  -6   3    2.65    0.59
   4  -6   3    2.00    0.54
  -5   6  -3   19.25    1.27
  -5   6  -3   20.41    1.33
  -5   6  -3   19.12    1.33
  -5   6  -3   21.04    1.36
  -5   6  -3   20.44    1.27
   5  -6   3   19.58    1.32
   5  -6   3   21.11    1.20
  -6   6  -3    3.20    0.98
  -6   6  -3    2.81    0.98
   6  -6   3    2.18    0.76
   6  -6   3    2.79    0.94
   6  -6   3    1.67    1.04
  -7   6  -3   -0.19    0.96
   7  -6   3   -1.40    1.03
   7  -6   3    0.93    1.08
   7  -6   3    0.06    0.84
   7  -6   3   -0.01    1.00
  -8   6  -3    0.45    1.34
   8  -6   3    3.10    1.06
   8  -6   3    0.67    1.24
  -9   6  -3    1.44    1.40
   9  -6   3    2.28    1.28
   7   5  -3    0.74    1.85
   7   5  -3    2.16    1.58
  -7  -5   3    0.19    1.90
  -7  -5   3   -0.35    1.58
  -7  -5   3    0.11    2.16
   6   5  -3    4.43    1.67
   6   5  -3    4.29    1.84
  -6  -5   3    6.41    1.82
  -6  -5   3    0.98    1.73
  -6  -5   3    4.03    2.01
  -6  -5   3    5.24    1.83
   5   5  -3    9.37    1.75
   5   5  -3    6.68    1.35
  -5  -5   3    7.95    1.65
  -5  -5   3    8.18    1.72
  -5  -5   3    9.30    1.72
  -5  -5   3    5.15    1.43
   4   5  -3    2.13    1.39
  -4  -5   3    3.59    1.41
  -4  -5   3    4.51    1.18
  -4  -5   3    4.29    1.17
  -4  -5   3    5.17    1.41
  -4  -5   3    4.87    1.60
   3   5  -3    0.20    0.93
   3   5  -3    0.42    0.97
  -3  -5   3   -1.10    1.03
  -3  -5   3   -0.74    1.05
  -3  -5   3    0.47    1.13
  -3  -5   3   -1.35    0.84
  -3  -5   3   -0.12    0.84
  -3  -5   3   -0.95    0.91
  -3  -5   3    0.21    1.10
   2   5  -3    1.06    0.79
   2   5  -3    1.51    0.83
  -2  -5   3    1.35    1.19
  -2  -5   3    1.48    0.67
  -2  -5   3    2.88    0.74
  -2  -5   3    2.35    0.75
  -2  -5   3    2.61    0.82
  -2  -5   3    1.71    0.91
  -2  -5   3    0.24    0.73
   1   5  -3   34.47    1.54
   1   5  -3   34.32    1.49
  -1  -5   3   34.90    1.29
  -1  -5   3   34.04    1.39
  -1  -5   3   35.60    1.18
  -1  -5   3   36.26    1.52
  -1  -5   3   35.28    1.34
  -1  -5   3   33.51    1.88
  -1  -5   3   33.97    1.43
   0   5  -3   48.32    1.63
   0   5  -3   49.31    1.53
   0   5  -3   50.76    2.12
   0   5  -3   50.14    1.54
   0  -5   3   46.85    2.07
   0  -5   3   51.14    1.67
   0  -5   3   49.74    1.55
   0  -5   3   49.72    1.61
   0  -5   3   49.32    1.17
   0  -5   3   49.80    1.15
   0  -5   3   48.05    1.43
  -1   5  -3   73.50    1.89
  -1   5  -3   74.33    1.79
  -1   5  -3   72.28    1.84
  -1   5  -3   72.72    2.50
  -1   5  -3   72.74    1.79
   1  -5   3   72.09    1.80
   1  -5   3   73.84    2.37
   1  -5   3   72.73    1.86
   1  -5   3   74.11    2.00
  -2   5  -3   30.40    1.55
  -2   5  -3   29.95    0.96
  -2   5  -3   28.70    0.86
  -2   5  -3   27.84    0.87
  -2   5  -3   29.33    0.94
   2  -5   3   29.23    1.75
   2  -5   3   26.71    1.20
   2  -5   3   29.00    0.92
   2  -5   3   29.07    0.88
  -3   5  -3   18.34    0.87
  -3   5  -3   17.30    1.20
  -3   5  -3   18.26    0.87
  -3   5  -3   18.22    0.87
  -3   5  -3   18.47    0.77
  -3   5  -3   18.01    0.79
   3  -5   3   17.25    0.79
   3  -5   3   19.57    0.84
  -4   5  -3   52.75    1.68
  -4   5  -3   54.65    1.68
  -4   5  -3   53.84    1.66
  -4   5  -3   56.37    1.71
   4  -5   3   52.67    1.60
   4  -5   3   57.13    1.73
  -5   5  -3    0.81    0.73
  -5   5  -3    2.09    0.79
  -5   5  -3    2.01    0.79
  -5   5  -3    2.81    0.81
   5  -5   3    1.15    0.82
   5  -5   3    1.55    0.68
  -6   5  -3    1.42    1.00
  -6   5  -3    2.37    1.00
  -6   5  -3    1.10    0.94
  -6   5  -3    1.16    0.98
   6  -5   3    2.36    0.80
   6  -5   3    1.18    0.76
   6  -5   3    2.01    0.95
   6  -5   3    0.80    0.88
  -7   5  -3   11.64    1.48
   7  -5   3   12.63    1.29
   7  -5   3   11.81    1.42
   7  -5   3    9.94    1.20
   7  -5   3   13.08    1.46
  -8   5  -3    9.56    1.65
   8  -5   3   12.27    1.62
  -9   5  -3    4.28    1.57
   9  -5   3    7.96    1.54
   8   4  -3    1.09    1.95
  -8  -4   3    2.09    2.32
  -8  -4   3    3.01    2.08
  -8  -4   3    3.57    2.12
   7   4  -3    7.84    1.64
   7   4  -3   11.25    1.95
  -7  -4   3    6.15    1.80
  -7  -4   3    8.29    2.30
  -7  -4   3   11.13    2.08
  -7  -4   3    4.62    1.98
   6   4  -3   24.75    2.10
   6   4  -3   24.28    2.25
  -6  -4   3   24.84    1.99
  -6  -4   3   20.24    2.19
  -6  -4   3   23.85    2.49
  -6  -4   3   21.17    2.17
   5   4  -3    1.10    1.30
   5   4  -3    0.12    1.18
  -5  -4   3    1.31    1.21
  -5  -4   3    1.06    1.33
  -5  -4   3   -0.24    1.34
  -5  -4   3   -0.48    1.41
   4   4  -3   -0.26    1.17
   4   4  -3   -0.46    0.99
  -4  -4   3    1.32    1.00
  -4  -4   3   -0.48    1.01
  -4  -4   3   -0.04    0.94
  -4  -4   3    0.99    1.40
  -4  -4   3    0.70    1.15
  -4  -4   3    1.79    1.00
   3   4  -3   11.67    1.19
   3   4  -3    9.34    1.30
  -3  -4   3   11.96    1.06
  -3  -4   3   10.82    1.28
  -3  -4   3   11.03    1.05
  -3  -4   3    8.81    1.30
  -3  -4   3    9.09    1.42
  -3  -4   3    9.00    1.16
  -3  -4   3   10.84    1.08
   2   4  -3   15.66    0.99
   2   4  -3   15.99    1.33
   2   4  -3   15.99    1.26
  -2  -4   3   16.55    1.25
  -2  -4   3   15.62    1.14
  -2  -4   3   16.32    1.14
  -2  -4   3   15.13    1.08
  -2  -4   3   16.86    1.31
  -2  -4   3   14.14    1.12
  -2  -4   3   15.83    1.01
   1   4  -3   41.66    2.03
   1   4  -3   42.38    1.53
   1   4  -3   43.38    1.56
  -1  -4   3   41.13    1.62
  -1  -4   3   43.94    1.39
  -1  -4   3   45.81    1.37
  -1  -4   3   44.90    1.89
  -1  -4   3   42.56    1.49
  -1  -4   3   42.77    1.23
   0   4  -3    2.00    0.43
   0   4  -3    1.92    0.46
   0   4  -3    2.96    0.58
   0   4  -3    2.12    0.49
   0   4  -3    2.21    1.01
   0  -4   3    2.35    0.36
   0  -4   3    2.07    0.64
   0  -4   3    2.99    0.93
   0  -4   3    2.37    0.33
   0  -4   3    1.95    0.43
  -1   4  -3   37.64    0.92
  -1   4  -3   37.97    1.58
  -1   4  -3   36.97    1.00
   1  -4   3   34.87    1.34
   1  -4   3   35.82    1.68
   1  -4   3   36.33    1.00
  -2   4  -3   74.66    1.60
  -2   4  -3   73.69    1.69
   2  -4   3   72.61    2.12
  -3   4  -3   32.62    1.03
  -3   4  -3   33.48    1.10
  -3   4  -3   33.50    1.05
  -3   4  -3   34.15    0.99
  -3   4  -3   33.16    1.12
   3  -4   3   31.15    1.02
  -4   4  -3   13.46    1.03
  -4   4  -3   15.62    0.99
  -4   4  -3   16.90    1.00
  -4   4  -3   14.22    1.10
   4  -4   3   14.63    0.96
  -5   4  -3   12.36    1.08
  -5   4  -3   13.66    1.12
  -5   4  -3   12.90    1.10
  -5   4  -3   13.68    1.23
   5  -4   3   13.66    0.99
   5  -4   3   13.12    1.17
   5  -4   3   14.41    1.08
   5  -4   3   11.39    0.96
  -6   4  -3    3.05    1.09
  -6   4  -3    1.42    1.04
  -6   4  -3    2.63    1.21
  -6   4  -3   -0.38    1.06
   6  -4   3    1.58    0.87
   6  -4   3    1.49    0.96
   6  -4   3    2.10    1.02
   6  -4   3    0.50    0.81
  -7   4  -3   15.27    1.66
  -7   4  -3   13.57    1.49
   7  -4   3   17.94    1.51
   7  -4   3   12.53    1.33
   7  -4   3   14.30    1.59
  -8   4  -3    4.01    1.39
   8  -4   3    4.64    1.39
  -9   4  -3    4.27    1.60
   9  -4   3    6.32    1.61
   8   3  -3    6.00    1.62
  -8  -3   3    2.56    1.72
  -8  -3   3    3.41    1.75
  -8  -3   3    7.66    2.32
  -8  -3   3    5.74    2.08
   7   3  -3    1.09    1.33
   7   3  -3    1.13    1.62
  -7  -3   3    0.21    1.96
  -7  -3   3    0.28    1.43
  -7  -3   3   -0.64    1.64
  -7  -3   3    0.45    1.46
   6   3  -3    8.52    1.60
   6   3  -3   10.93    1.57
  -6  -3   3   10.32    1.64
  -6  -3   3    9.10    1.53
  -6  -3   3    8.77    1.48
  -6  -3   3    9.49    1.95
   5   3  -3    7.60    1.53
   5   3  -3    8.22    1.40
   5   3  -3    6.61    1.32
  -5  -3   3    6.33    1.24
  -5  -3   3    7.65    1.57
  -5  -3   3   10.66    1.73
  -5  -3   3    8.84    1.31
  -5  -3   3    8.13    1.15
   4   3  -3    9.71    1.26
   4   3  -3    9.24    1.13
   4   3  -3    8.59    1.20
   4   3  -3   12.04    1.27
  -4  -3   3    7.36    1.05
  -4  -3   3   10.84    1.20
  -4  -3   3    7.92    1.29
  -4  -3   3    8.38    1.22
  -4  -3   3   10.82    1.04
  -4  -3   3   10.45    1.18
  -4  -3   3   10.83    1.35
   3   3  -3   14.85    1.16
   3   3  -3   11.99    1.23
  -3  -3   3   13.15    1.08
  -3  -3   3   13.70    1.05
  -3  -3   3   15.66    1.27
  -3  -3   3   15.30    1.39
  -3  -3   3   12.90    1.14
  -3  -3   3   14.77    1.26
  -3  -3   3   12.06    1.01
   2   3  -3    5.54    0.68
   2   3  -3    4.22    0.86
   2   3  -3    4.64    0.76
   2   3  -3    4.49    1.03
  -2  -3   3    5.77    1.01
  -2  -3   3    4.76    0.69
  -2  -3   3    5.99    1.00
  -2  -3   3    3.47    0.67
  -2  -3   3    5.11    0.73
  -2  -3   3    3.77    0.83
  -2  -3   3    4.64    0.65
   1   3  -3   12.42    0.92
   1   3  -3   13.33    1.17
   1   3  -3   13.28    0.90
   1   3  -3   14.45    0.87
   1   3  -3   12.72    0.98
  -1  -3   3   13.31    0.81
  -1  -3   3   15.97    1.18
  -1  -3   3   14.41    1.18
  -1  -3   3   15.01    0.89
  -1  -3   3   14.14    0.77
  -1  -3   3   13.86    0.76
   0   3  -3   25.20    0.81
   0   3  -3   26.25    0.77
   0   3  -3   26.85    0.77
   0   3  -3   26.71    0.71
   0   3  -3   25.30    1.40
   0   3  -3   26.31    0.71
   0  -3   3   25.87    1.22
   0  -3   3   26.78    0.69
   0  -3   3   26.75    0.68
   1  -3   3  227.49    4.93
   1  -3   3  217.47    5.03
   2  -3   3  260.03    5.91
   2  -3   3  275.23    5.43
  -3   3  -3    0.16    0.40
  -3   3  -3    0.22    0.39
  -3   3  -3    0.46    0.43
   3  -3   3    0.25    0.41
   3  -3   3   -0.16    0.42
  -4   3  -3   -0.27    0.61
  -4   3  -3    0.06    0.61
  -4   3  -3   -0.06    0.61
   4  -3   3   -0.13    0.54
   4  -3   3    0.08    0.55
   4  -3   3    0.31    0.63
  -5   3  -3   16.69    1.41
  -5   3  -3   20.18    1.41
  -5   3  -3   18.50    1.34
  -5   3  -3   19.86    1.49
   5  -3   3   17.20    1.38
   5  -3   3   19.82    1.33
   5  -3   3   17.14    1.36
  -6   3  -3    5.06    1.34
  -6   3  -3    5.36    1.24
  -6   3  -3    5.36    1.16
  -6   3  -3    2.51    1.05
   6  -3   3    4.44    1.02
   6  -3   3    3.92    1.04
   6  -3   3    2.78    1.04
   6  -3   3    4.67    1.02
  -7   3  -3   20.42    1.74
  -7   3  -3   23.56    1.93
   7  -3   3   21.52    1.70
   7  -3   3   24.10    2.03
   7  -3   3   22.46    1.93
  -8   3  -3   -0.25    1.35
   8  -3   3    2.99    1.43
  -9   3  -3    1.48    1.56
   9  -3   3   -3.55    1.49
  -9  -2   3   -0.58    1.79
  -9  -2   3    2.94    1.73
  -9  -2   3    0.12    2.13
  -9  -2   3   -1.29    2.25
  -8  -2   3    1.24    1.60
  -8  -2   3    0.34    1.50
  -8  -2   3    0.94    1.63
   7   2  -3    1.21    1.59
   7   2  -3   -2.01    1.48
  -7  -2   3   -0.80    1.65
  -7  -2   3    1.70    1.60
  -7  -2   3    2.56    1.48
   6   2  -3    2.58    1.20
   6   2  -3    2.76    1.35
  -6  -2   3    1.65    1.40
  -6  -2   3    2.72    1.25
  -6  -2   3    0.84    1.26
   5   2  -3    9.51    1.36
   5   2  -3    6.08    1.08
   5   2  -3    7.49    1.45
  -5  -2   3    8.39    1.35
  -5  -2   3    9.89    1.29
  -5  -2   3    9.63    1.27
  -5  -2   3   10.83    1.29
  -5  -2   3    8.55    1.21
   4   2  -3    7.97    1.08
   4   2  -3    6.21    1.07
   4   2  -3    8.07    1.27
   4   2  -3    4.81    1.09
  -4  -2   3    7.33    1.01
  -4  -2   3    7.43    1.01
  -4  -2   3    8.38    0.60
  -4  -2   3    7.00    0.99
  -4  -2   3    8.00    1.07
  -4  -2   3    5.20    1.29
  -4  -2   3    4.96    0.92
  -4  -2   3    5.99    1.10
   3   2  -3   39.45    1.65
   3   2  -3   37.68    1.55
   3   2  -3   37.82    1.84
   3   2  -3   36.33    1.91
   3   2  -3   36.28    1.79
  -3  -2   3   41.31    1.65
  -3  -2   3   39.94    1.60
  -3  -2   3   40.21    1.58
  -3  -2   3   39.32    1.77
  -3  -2   3   40.91    1.28
  -3  -2   3   39.37    1.78
  -3  -2   3   36.94    1.74
  -3  -2   3   41.33    1.56
  -3  -2   3   40.40    1.84
   2   2  -3    1.04    0.68
   2   2  -3    2.02    0.62
   2   2  -3   -0.24    0.62
   2   2  -3   -0.76    0.95
  -2  -2   3    0.04    0.63
  -2  -2   3    0.98    0.55
  -2  -2   3   -0.51    0.45
  -2  -2   3    2.01    0.70
  -2  -2   3    0.92    0.63
  -2  -2   3    1.57    0.68
  -2  -2   3    0.25    0.70
  -2  -2   3    2.25    0.90
  -2  -2   3    0.70    0.73
  -2  -2   3    0.40    0.65
   1   2  -3   67.98    1.70
   1   2  -3   67.83    1.74
   1   2  -3   69.01    1.75
   1   2  -3   68.58    1.97
  -1  -2   3   68.15    1.72
  -1  -2   3   64.94    2.00
  -1  -2   3   69.15    1.75
  -1  -2   3   68.24    1.58
  -1  -2   3   65.31    2.04
  -1  -2   3   68.91    1.68
  -1  -2   3   69.84    1.71
  -1  -2   3   66.72    1.93
  -1  -2   3   69.93    1.59
   0   2  -3   19.90    1.34
   0   2  -3   20.90    0.55
   0  -2   3   21.89    1.08
   0  -2   3   23.11    1.13
   1  -2   3   56.93    1.85
  -2   2  -3    8.73    0.44
  -2   2  -3    7.05    0.41
  -2   2  -3    7.47    0.52
   2  -2   3    8.51    0.60
   2  -2   3    8.61    0.60
  -3   2  -3    0.14    0.52
  -3   2  -3    0.80    0.51
   3  -2   3   -0.33    0.44
   3  -2   3   -0.53    0.54
   3  -2   3   -0.33    0.43
  -4   2  -3   63.99    2.02
  -4   2  -3   67.12    2.08
   4  -2   3   65.32    2.04
   4  -2   3   66.32    2.09
   4  -2   3   65.00    2.05
  -5   2  -3   18.45    1.39
  -5   2  -3   16.05    1.21
  -5   2  -3   18.57    1.53
   5  -2   3   16.76    1.28
   5  -2   3   15.42    1.22
   5  -2   3   16.27    0.71
   5  -2   3   16.48    1.28
  -6   2  -3    1.62    1.06
  -6   2  -3    0.04    1.05
  -6   2  -3    1.54    1.20
   6  -2   3   -0.21    1.06
   6  -2   3    1.38    1.09
   6  -2   3   -1.46    0.97
   6  -2   3    0.66    0.94
  -7   2  -3    0.24    1.36
  -7   2  -3   -0.09    1.24
   7  -2   3    1.31    1.28
  -8   2  -3    0.99    1.43
  -8   2  -3    2.44    1.65
   8  -2   3    4.17    1.57
  -9   2  -3    2.65    1.68
   9  -2   3    4.34    1.80
  -9  -1   3    3.09    1.73
  -9  -1   3    0.69    1.79
  -9  -1   3    1.77    1.88
  -8  -1   3   -0.58    1.72
  -8  -1   3    1.10    1.26
  -8  -1   3   -2.22    1.41
   7   1  -3    1.33    1.41
  -7  -1   3    2.08    1.41
  -7  -1   3    1.09    1.41
  -7  -1   3    0.93    1.59
   6   1  -3   10.24    1.39
   6   1  -3   10.80    1.43
   6   1  -3   14.19    1.56
  -6  -1   3   11.23    1.55
  -6  -1   3   11.90    1.47
  -6  -1   3   11.33    1.46
  -6  -1   3    8.03    1.52
   5   1  -3   12.78    1.33
   5   1  -3   17.27    1.56
   5   1  -3   12.85    1.35
   5   1  -3   12.50    1.27
  -5  -1   3   14.76    1.30
  -5  -1   3   14.30    1.51
  -5  -1   3   12.99    1.29
  -5  -1   3   14.96    0.97
  -5  -1   3   12.54    1.55
  -5  -1   3   14.90    1.35
   4   1  -3   58.89    2.16
   4   1  -3   63.34    2.32
   4   1  -3   57.18    2.28
   4   1  -3   57.84    2.17
   4   1  -3   59.99    2.20
  -4  -1   3   61.32    2.13
  -4  -1   3   59.97    2.04
  -4  -1   3   57.40    2.06
  -4  -1   3   58.48    2.42
  -4  -1   3   59.40    2.29
  -4  -1   3   60.81    2.12
  -4  -1   3   57.53    2.11
  -4  -1   3   60.57    1.74
   3   1  -3    7.01    0.80
   3   1  -3    6.05    0.92
   3   1  -3    6.97    1.02
   3   1  -3    7.62    0.92
   3   1  -3    9.12    1.00
   3   1  -3    7.38    0.98
  -3  -1   3    7.59    0.87
  -3  -1   3    7.83    0.84
  -3  -1   3    7.00    0.81
  -3  -1   3    9.49    1.02
  -3  -1   3    8.39    0.86
  -3  -1   3    6.92    0.77
  -3  -1   3    7.25    0.75
  -3  -1   3    8.27    1.12
  -3  -1   3    8.29    0.86
   2   1  -3   64.35    1.87
   2   1  -3   66.83    1.86
   2   1  -3   68.25    1.91
   2   1  -3   68.39    1.92
  -2  -1   3   66.27    1.84
  -2  -1   3   66.25    1.90
  -2  -1   3   63.37    1.96
  -2  -1   3   65.37    1.83
  -2  -1   3   69.63    1.96
  -2  -1   3   68.07    2.18
  -2  -1   3   66.10    1.89
  -2  -1   3   68.50    1.77
  -2  -1   3   66.71    1.82
  -2  -1   3   66.24    1.88
   1   1  -3   59.00    1.56
   1   1  -3   61.19    1.58
   1   1  -3   56.51    1.85
   1   1  -3   62.07    1.55
  -1  -1   3   59.96    1.82
  -1  -1   3   63.32    1.92
  -1  -1   3   60.70    1.50
  -1  -1   3   60.75    1.49
  -1  -1   3   61.62    1.61
  -1  -1   3   61.65    1.60
  -1  -1   3   61.91    1.44
  -1  -1   3   59.90    1.43
  -1  -1   3   60.89    1.50
   0   1  -3  105.92    2.23
   0  -1   3  103.73    2.71
   0  -1   3  111.49    2.28
   0  -1   3  105.64    2.78
  -1   1  -3    9.73    0.49
  -1   1  -3    9.22    0.45
   1  -1   3    9.20    0.87
   1  -1   3    9.62    0.56
  -2   1  -3   20.44    0.83
  -2   1  -3   21.48    0.87
  -2   1  -3   21.35    0.91
   2  -1   3   21.20    0.91
   2  -1   3   21.57    0.85
   2  -1   3   23.09    0.97
  -3   1  -3   11.01    0.86
  -3   1  -3   10.80    0.85
   3  -1   3   10.02    0.57
   3  -1   3   11.41    0.87
   3  -1   3   11.98    0.96
   3  -1   3   11.48    0.59
   3  -1   3   12.83    0.99
  -4   1  -3   52.11    1.87
  -4   1  -3   53.02    2.02
   4  -1   3   55.03    1.97
   4  -1   3   50.17    1.52
   4  -1   3   56.44    2.03
   4  -1   3   53.20    1.98
  -5   1  -3   48.98    2.06
  -5   1  -3   46.17    2.20
   5  -1   3   42.63    2.01
   5  -1   3   47.72    1.55
   5  -1   3   46.46    2.11
   5  -1   3   48.06    2.19
  -6   1  -3    2.56    1.21
  -6   1  -3    2.07    1.26
   6  -1   3    2.70    1.24
  -7   1  -3    3.64    1.55
  -7   1  -3    0.26    1.31
   7  -1   3    3.79    1.49
  -8   1  -3    8.79    1.76
  -8   1  -3   10.81    1.97
   8  -1   3    7.70    1.81
 -10   0   3    0.79    2.06
 -10   0   3    0.43    1.91
 -10   0   3    2.65    2.30
  -9   0   3    1.93    1.53
  -9   0   3   -3.06    1.80
  -9   0   3   -0.29    1.68
  -8   0   3    2.68    1.40
  -8   0   3   -0.58    1.42
  -8   0   3    1.74    1.52
   7   0  -3    5.59    1.48
  -7   0   3    6.55    1.61
  -7   0   3    5.99    1.24
  -7   0   3    3.71    1.43
   6   0  -3   11.61    1.42
   6   0  -3   11.25    1.77
   6   0  -3   12.95    1.43
  -6   0   3   11.52    1.41
  -6   0   3   12.85    1.40
  -6   0   3   14.18    1.56
  -6   0   3   14.73    1.48
   5   0  -3    2.98    0.99
   5   0  -3    0.87    0.99
   5   0  -3    2.51    1.08
  -5   0   3    0.71    1.22
  -5   0   3    0.04    0.78
  -5   0   3    1.16    0.90
  -5   0   3    1.79    0.96
   4   0  -3    3.79    0.90
   4   0  -3    3.81    0.85
   4   0  -3    4.99    0.87
   4   0  -3    4.35    0.95
  -4   0   3    5.63    0.99
  -4   0   3    3.90    0.89
  -4   0   3    3.79    0.72
  -4   0   3    3.93    0.90
  -4   0   3    5.54    0.93
  -4   0   3    4.29    0.83
  -4   0   3    2.32    0.75
  -4   0   3    3.85    0.88
   3   0  -3  182.54    4.21
   3   0  -3  183.63    4.26
   3   0  -3  182.92    4.19
   3   0  -3  176.36    4.15
   3   0  -3  175.21    4.17
  -3   0   3  182.93    4.16
  -3   0   3  177.09    4.16
  -3   0   3  175.93    4.06
  -3   0   3  177.92    4.27
  -3   0   3  177.37    4.24
  -3   0   3  172.22    4.15
  -3   0   3  178.99    4.22
  -3   0   3  181.50    4.17
   2   0  -3  118.25    2.82
   2   0  -3  119.38    2.80
   2   0  -3  119.67    2.85
  -2   0   3  118.21    2.84
  -2   0   3  112.23    2.76
  -2   0   3  116.55    2.79
  -2   0   3  115.48    2.77
  -2   0   3  119.18    3.00
  -2   0   3  114.45    2.79
  -2   0   3  122.60    2.83
  -2   0   3  118.19    2.73
   1   0  -3   13.72    0.87
   1   0  -3   16.06    0.92
   1   0  -3   15.11    0.53
   1   0  -3   16.76    0.85
  -1   0   3   14.82    0.65
  -1   0   3   12.81    1.02
  -1   0   3   14.64    0.54
  -1   0   3   14.80    0.82
  -1   0   3   16.41    0.79
  -1   0   3   15.32    0.71
  -1   0   3   15.46    1.12
  -1   0   3   16.77    0.92
  -1   0   3   14.88    0.74
  -1   0   3   15.04    0.75
   0   0  -3   15.01    0.77
   0   0  -3   15.28    0.71
   0   0  -3   15.14    0.71
   0   0  -3   14.45    0.64
   0   0   3   15.29    0.54
   0   0   3   15.37    0.78
   0   0   3   15.29    0.68
   0   0   3   14.49    1.05
   0   0   3   16.08    1.30
   0   0   3   14.53    0.61
   0   0   3   15.16    0.54
  -1   0  -3    9.66    0.78
  -1   0  -3    9.99    0.71
   1   0   3    9.92    0.54
   1   0   3    8.75    0.92
   1   0   3    9.00    0.68
   1   0   3    9.44    0.64
   1   0   3    9.69    0.56
   1   0   3   11.47    0.93
   1   0   3    9.10    0.63
  -2   0  -3    8.19    0.72
  -2   0  -3    8.90    0.77
   2   0   3    8.36    0.74
   2   0   3    8.65    0.70
   2   0   3   10.22    0.75
   2   0   3    9.78    0.77
   2   0   3    8.81    0.73
  -3   0  -3   84.83    2.40
  -3   0  -3   90.32    2.54
   3   0   3   86.13    2.32
   3   0   3   89.69    2.26
   3   0   3   88.76    2.55
   3   0   3   85.09    2.12
   3   0   3   86.82    2.50
   3   0   3   84.81    2.42
  -4   0  -3    2.18    0.91
  -4   0  -3    2.67    0.99
   4   0   3    1.89    0.90
   4   0   3    0.51    0.74
   4   0   3    1.14    0.74
   4   0   3    2.63    0.67
   4   0   3    2.20    0.77
  -5   0  -3    0.37    0.98
  -5   0  -3    0.32    1.14
   5   0   3    1.42    1.10
   5   0   3    0.07    0.72
   5   0   3    1.11    1.11
   5   0   3   -0.42    1.02
  -6   0  -3    2.37    1.27
  -6   0  -3   -1.55    1.28
   6   0   3   -0.61    1.27
  -7   0  -3    0.60    1.41
  -7   0  -3   -0.86    1.54
   7   0   3    0.46    1.49
  -8   0  -3    3.77    1.62
  -8   0  -3    7.05    1.81
 -10   1   3   -0.07    1.92
 -10   1   3    0.80    1.72
 -10   1   3    3.42    1.85
  -9   1   3    3.13    1.82
  -9   1   3    0.04    1.65
  -9   1   3    1.07    1.59
  -8   1   3    2.23    1.47
  -8   1   3    2.83    1.51
  -8   1   3    2.59    1.64
   7  -1  -3   42.87    2.37
  -7   1   3   42.86    2.84
  -7   1   3   36.27    2.38
  -7   1   3   40.18    2.61
   6  -1  -3   -0.16    1.00
   6  -1  -3    1.46    1.18
   6  -1  -3   -0.35    1.06
  -6   1   3    1.41    1.11
  -6   1   3    0.28    0.63
  -6   1   3   -0.64    1.15
  -6   1   3   -0.36    0.82
  -6   1   3    0.20    1.07
   5  -1  -3    6.41    0.99
   5  -1  -3    5.80    1.03
   5  -1  -3    7.35    0.99
   5  -1  -3    7.26    1.07
  -5   1   3    5.08    1.01
  -5   1   3    3.15    1.01
  -5   1   3    7.04    1.20
  -5   1   3    5.51    0.91
   4  -1  -3   22.32    1.43
   4  -1  -3   20.27    1.35
   4  -1  -3   21.85    1.16
   4  -1  -3   21.08    1.40
  -4   1   3   21.13    1.51
  -4   1   3   21.03    1.43
  -4   1   3   19.72    1.35
  -4   1   3   21.03    1.34
  -4   1   3   20.49    1.40
  -4   1   3   21.04    1.22
   3  -1  -3    3.35    0.66
   3  -1  -3    3.96    0.81
   3  -1  -3    4.22    0.78
   3  -1  -3    3.07    0.69
   3  -1  -3    4.31    0.81
  -3   1   3    3.15    0.91
  -3   1   3    4.66    0.77
  -3   1   3    3.24    0.71
  -3   1   3    4.46    0.69
  -3   1   3    3.47    0.64
  -3   1   3    4.11    0.75
  -3   1   3    2.34    0.85
   2  -1  -3   11.10    0.91
   2  -1  -3   11.65    0.85
   2  -1  -3   10.59    0.82
   2  -1  -3   10.99    0.84
  -2   1   3   11.67    0.87
  -2   1   3   11.13    0.89
  -2   1   3   11.08    0.79
  -2   1   3   10.76    0.83
  -2   1   3   11.82    0.85
  -2   1   3   11.41    0.78
  -2   1   3    9.63    0.80
   1  -1  -3    1.12    0.57
   1  -1  -3    1.82    0.57
   1  -1  -3    1.68    0.57
  -1   1   3    1.38    0.53
  -1   1   3    1.93    0.52
  -1   1   3    0.24    0.73
  -1   1   3    1.09    0.52
  -1   1   3    1.84    0.50
  -1   1   3    2.42    0.50
  -1   1   3    1.73    0.56
   0  -1  -3   59.00    1.60
   0  -1  -3   59.80    1.66
   0  -1  -3   58.76    1.72
   0   1   3   60.00    1.60
   0   1   3   58.60    1.65
   0   1   3   60.14    1.61
   0   1   3   59.88    1.65
   0   1   3   61.62    1.95
   0   1   3   56.02    1.80
   0   1   3   60.05    1.61
  -1  -1  -3  173.80    3.96
  -1  -1  -3  173.29    3.88
   1   1   3  178.39    3.94
   1   1   3  174.89    3.88
   1   1   3  168.38    3.92
   1   1   3  181.21    3.84
   1   1   3  173.11    3.83
   1   1   3  163.11    3.99
  -2  -1  -3    0.76    0.66
  -2  -1  -3   -0.33    0.63
   2   1   3    0.02    0.51
   2   1   3   -0.39    0.64
   2   1   3   -0.61    0.66
   2   1   3   -0.18    0.65
   2   1   3   -0.38    0.53
   2   1   3    0.46    0.54
  -3  -1  -3   16.15    1.32
  -3  -1  -3   21.74    1.46
   3   1   3   15.74    1.17
   3   1   3   17.36    1.26
   3   1   3   15.86    1.20
   3   1   3   14.65    1.10
   3   1   3   15.67    1.22
   3   1   3   16.05    1.08
  -4  -1  -3    0.91    0.98
  -4  -1  -3    0.28    0.97
   4   1   3    0.82    0.82
   4   1   3    0.29    0.70
   4   1   3    1.64    1.06
   4   1   3   -0.22    0.77
   4   1   3    0.28    0.90
  -5  -1  -3    0.70    1.14
   5   1   3    4.13    1.00
   5   1   3    3.76    1.32
   5   1   3    3.74    1.07
  -6  -1  -3    7.35    1.50
   6   1   3    3.36    1.49
   6   1   3    5.05    1.22
  -7  -1  -3    1.72    1.39
  -7  -1  -3   -1.02    1.47
  -8  -1  -3   -0.99    1.69
  -8  -1  -3    0.18    1.83
 -10   2   3    1.57    1.79
 -10   2   3    4.03    2.02
 -10   2   3    0.29    1.64
  -9   2   3    4.22    1.55
  -9   2   3    3.60    1.64
  -9   2   3    4.23    1.96
  -8   2   3    1.15    1.58
  -8   2   3    4.87    1.45
  -8   2   3    4.68    1.74
   7  -2  -3    1.13    1.18
   7  -2  -3    0.56    1.08
  -7   2   3    1.57    1.45
  -7   2   3    0.36    0.98
  -7   2   3    1.11    1.37
   6  -2  -3    3.61    1.06
   6  -2  -3    2.00    0.98
   6  -2  -3    2.05    0.91
   6  -2  -3    2.40    1.03
  -6   2   3    3.50    1.07
  -6   2   3    4.88    1.30
  -6   2   3    2.24    1.02
  -6   2   3    1.79    1.10
  -6   2   3    4.36    1.30
   5  -2  -3    9.93    1.14
   5  -2  -3   10.02    1.09
   5  -2  -3    9.75    1.06
   5  -2  -3    8.54    1.06
   5  -2  -3   10.63    1.08
   5  -2  -3    6.58    1.06
  -5   2   3    8.84    1.12
  -5   2   3    6.65    1.02
  -5   2   3    9.30    1.10
  -5   2   3    7.71    1.21
   4  -2  -3   39.53    1.54
   4  -2  -3   40.88    1.58
   4  -2  -3   40.94    1.59
   4  -2  -3   38.40    1.65
   4  -2  -3   39.76    1.70
   4  -2  -3   39.28    1.34
  -4   2   3   41.92    1.60
  -4   2   3   40.60    1.65
  -4   2   3   39.84    1.78
  -4   2   3   41.88    1.64
   3  -2  -3    8.72    0.82
   3  -2  -3    5.29    0.70
   3  -2  -3    9.08    0.91
   3  -2  -3    8.52    0.83
  -3   2   3    7.87    0.83
  -3   2   3    7.71    0.74
  -3   2   3    7.33    0.75
  -3   2   3   10.16    0.89
  -3   2   3    8.97    0.87
  -3   2   3    8.65    0.81
  -3   2   3    9.17    0.86
   2  -2  -3    4.30    0.75
   2  -2  -3    5.03    0.76
   2  -2  -3    3.36    0.66
   2  -2  -3    4.36    0.74
  -2   2   3    5.23    0.70
  -2   2   3    5.03    0.72
  -2   2   3    5.03    0.74
  -2   2   3    5.14    0.82
  -2   2   3    4.10    0.73
  -2   2   3    5.00    0.65
   1  -2  -3   62.62    1.79
   1  -2  -3   66.57    1.87
   1  -2  -3   68.23    1.60
   1  -2  -3   64.45    1.90
   1  -2  -3   65.17    1.89
  -1   2   3   64.85    1.92
  -1   2   3   66.09    1.83
  -1   2   3   67.73    1.88
  -1   2   3   65.48    1.91
  -1   2   3   66.42    1.90
  -1   2   3   68.54    1.82
   0  -2  -3  178.26    3.98
   0  -2  -3  176.57    4.08
   0  -2  -3  179.20    4.05
   0   2   3  180.58    4.03
   0   2   3  182.56    4.13
   0   2   3  174.76    4.02
   0   2   3  177.76    4.05
   0   2   3  176.78    4.12
  -1  -2  -3  172.05    4.12
  -1  -2  -3  182.73    4.19
   1   2   3  176.12    4.08
   1   2   3  180.85    4.15
   1   2   3  172.31    4.15
   1   2   3  178.17    4.08
   1   2   3  187.32    4.25
   1   2   3  174.69    4.17
  -2  -2  -3   10.22    1.04
  -2  -2  -3   11.72    1.04
   2   2   3    9.31    0.91
   2   2   3    9.85    0.96
   2   2   3    9.85    1.04
   2   2   3   12.61    1.07
   2   2   3   12.16    0.94
  -3  -2  -3   16.35    1.30
  -3  -2  -3   17.25    1.35
   3   2   3   16.64    1.21
   3   2   3   19.37    1.40
   3   2   3   17.82    1.46
   3   2   3   17.40    1.37
   3   2   3   19.60    1.51
  -4  -2  -3    6.61    1.27
   4   2   3    7.82    1.26
   4   2   3    7.88    1.18
   4   2   3    7.11    1.14
  -5  -2  -3    1.04    1.27
   5   2   3    0.36    1.12
   5   2   3    0.37    1.07
   5   2   3    2.68    1.20
  -6  -2  -3    2.68    1.51
   6   2   3    6.21    1.37
  -7  -2  -3    1.43    1.71
  -7  -2  -3    0.62    1.42
 -10   3   3    3.03    2.05
 -10   3   3    3.58    1.64
 -10   3   3    6.54    1.93
  -9   3   3    3.73    1.66
  -9   3   3    1.43    1.77
  -9   3   3    1.85    1.41
  -8   3   3    1.10    1.53
  -8   3   3   -0.45    1.22
  -8   3   3   -0.52    1.37
   7  -3  -3   18.84    1.59
   7  -3  -3   21.68    1.79
   7  -3  -3   17.58    1.52
  -7   3   3   18.68    1.81
  -7   3   3   17.84    1.64
  -7   3   3   19.84    1.56
   6  -3  -3   29.97    1.77
   6  -3  -3   31.34    1.86
   6  -3  -3   35.54    1.91
   6  -3  -3   37.99    1.96
  -6   3   3   33.31    1.76
  -6   3   3   33.03    1.86
  -6   3   3   33.84    1.78
  -6   3   3   36.44    2.01
  -6   3   3   30.91    1.87
   5  -3  -3   17.96    1.30
   5  -3  -3   15.25    1.20
   5  -3  -3   18.04    1.39
   5  -3  -3   18.00    1.31
   5  -3  -3   17.09    1.30
   5  -3  -3   17.56    1.27
  -5   3   3   17.38    1.33
  -5   3   3   19.16    1.41
  -5   3   3   16.75    1.27
  -5   3   3   15.87    1.27
  -5   3   3   18.24    1.33
   4  -3  -3    1.13    0.46
   4  -3  -3    1.14    0.75
   4  -3  -3   -0.01    0.79
   4  -3  -3    0.94    0.66
   4  -3  -3    0.89    0.70
   4  -3  -3    2.09    0.83
  -4   3   3   -0.79    0.76
  -4   3   3    0.69    0.83
  -4   3   3    0.72    0.78
  -4   3   3    0.48    0.71
   3  -3  -3    0.60    0.62
   3  -3  -3    1.30    0.84
   3  -3  -3    0.28    0.49
   3  -3  -3    1.52    0.79
   3  -3  -3    1.70    0.67
  -3   3   3    1.12    0.62
  -3   3   3    1.57    0.62
  -3   3   3    0.10    0.67
  -3   3   3   -0.14    0.42
  -3   3   3    0.42    0.71
  -3   3   3    1.11    0.73
   2  -3  -3   28.24    1.43
   2  -3  -3   31.43    1.35
   2  -3  -3   29.58    1.24
   2  -3  -3   29.19    1.05
   2  -3  -3   30.35    1.40
  -2   3   3   28.42    1.31
  -2   3   3   29.55    1.25
  -2   3   3   28.99    1.18
  -2   3   3   31.30    1.44
  -2   3   3   31.25    1.34
  -2   3   3   31.57    1.39
  -2   3   3   31.48    1.38
   1  -3  -3  207.77    4.84
   1  -3  -3  209.88    4.60
   1  -3  -3  214.84    4.82
   1  -3  -3  213.64    4.82
  -1   3   3  206.71    4.80
  -1   3   3  215.72    4.80
  -1   3   3  214.47    4.80
  -1   3   3  207.62    4.69
  -1   3   3  216.02    4.75
  -1   3   3  212.12    4.84
  -1   3   3  218.12    4.79
   0  -3  -3   70.42    2.17
   0  -3  -3   70.17    2.13
   0  -3  -3   69.40    2.06
   0  -3  -3   71.92    2.15
   0   3   3   70.23    2.06
   0   3   3   70.71    2.09
   0   3   3   65.52    2.09
   0   3   3   73.38    2.15
   0   3   3   70.26    2.12
  -1  -3  -3    2.55    0.80
  -1  -3  -3    3.11    0.87
  -1  -3  -3    2.53    0.82
   1   3   3    3.09    0.90
   1   3   3    2.38    0.76
   1   3   3    2.09    0.67
   1   3   3    1.99    0.72
   1   3   3    3.36    0.87
  -2  -3  -3    8.90    1.07
  -2  -3  -3    8.69    1.15
   2   3   3    7.43    0.95
   2   3   3    8.06    1.08
   2   3   3    9.36    0.84
   2   3   3    9.03    1.01
   2   3   3    7.81    1.14
  -3  -3  -3   16.49    1.45
  -3  -3  -3   13.93    1.43
   3   3   3   17.45    1.30
   3   3   3   16.08    1.50
  -4  -3  -3    1.22    1.06
   4   3   3    1.73    1.19
   4   3   3    2.63    1.02
   4   3   3   -0.15    1.29
  -5  -3  -3    5.21    1.49
   5   3   3    3.47    1.44
  -6  -3  -3   -0.38    1.27
   6   3   3    0.87    1.37
  -7  -3  -3    0.53    1.84
  -7  -3  -3    2.08    1.91
   7   3   3   -0.22    1.44
 -10   4   3   -1.79    1.58
 -10   4   3    1.09    1.56
 -10   4   3   -2.02    1.71
  -9   4   3    2.86    1.45
  -9   4   3    1.71    1.56
  -9   4   3    1.77    1.68
  -8   4   3   18.35    1.87
  -8   4   3   21.33    2.02
  -8   4   3   22.53    2.11
   7  -4  -3    9.35    1.30
   7  -4  -3    7.06    1.23
   7  -4  -3   10.45    1.29
  -7   4   3   10.43    1.34
  -7   4   3    6.85    1.34
  -7   4   3   10.65    1.57
   6  -4  -3   13.43    1.23
   6  -4  -3   11.19    1.25
   6  -4  -3   14.08    1.26
  -6   4   3   10.83    1.15
  -6   4   3    9.48    1.41
  -6   4   3   12.52    1.31
  -6   4   3   10.29    1.31
  -6   4   3   12.27    1.19
   5  -4  -3   18.74    1.38
   5  -4  -3   19.14    1.33
   5  -4  -3   17.16    1.40
   5  -4  -3   17.61    1.36
   5  -4  -3   21.83    1.50
  -5   4   3   16.45    1.29
  -5   4   3   18.13    1.34
  -5   4   3   19.11    1.58
  -5   4   3   16.43    1.38
  -5   4   3   17.84    1.37
   4  -4  -3   -0.55    0.80
   4  -4  -3   -0.38    0.66
   4  -4  -3   -0.05    0.81
   4  -4  -3   -0.63    0.73
   4  -4  -3   -0.05    0.65
  -4   4   3    0.96    0.79
  -4   4   3   -1.49    0.80
  -4   4   3   -0.25    0.90
  -4   4   3    1.70    0.64
  -4   4   3    0.61    0.80
   3  -4  -3   49.69    1.78
   3  -4  -3   50.20    1.87
   3  -4  -3   48.94    1.81
   3  -4  -3   51.43    1.97
   3  -4  -3   52.37    1.75
  -3   4   3   52.07    1.83
  -3   4   3   51.03    1.54
  -3   4   3   52.50    1.89
  -3   4   3   49.19    1.73
   2  -4  -3   69.19    2.18
   2  -4  -3   67.93    2.13
   2  -4  -3   67.12    1.87
   2  -4  -3   69.84    2.13
  -2   4   3   69.36    2.13
  -2   4   3   67.52    2.07
  -2   4   3   65.46    1.82
  -2   4   3   66.34    2.11
  -2   4   3   61.42    2.14
  -2   4   3   65.49    2.03
   1  -4  -3   65.00    2.11
   1  -4  -3   66.92    2.01
   1  -4  -3   66.53    2.16
   1  -4  -3   64.90    2.10
  -1   4   3   65.80    2.13
  -1   4   3   67.56    2.07
  -1   4   3   68.03    2.15
  -1   4   3   68.71    1.91
  -1   4   3   65.58    2.04
  -1   4   3   62.00    2.16
  -1   4   3   64.48    2.11
   0  -4  -3    6.64    0.86
   0  -4  -3    5.25    0.97
   0  -4  -3    6.96    0.94
   0  -4  -3    5.82    0.94
   0   4   3    5.13    0.87
   0   4   3    4.84    0.78
   0   4   3    3.89    0.87
   0   4   3    7.23    0.87
   0   4   3    4.82    0.84
  -1  -4  -3    2.80    0.99
  -1  -4  -3    2.72    0.85
  -1  -4  -3    2.04    1.06
  -1  -4  -3    2.32    0.94
   1   4   3    2.85    0.89
   1   4   3    2.54    1.02
   1   4   3    2.79    0.83
   1   4   3    1.42    0.74
  -2  -4  -3   88.73    2.95
  -2  -4  -3   85.23    2.80
  -2  -4  -3   86.68    2.99
   2   4   3   85.76    2.43
   2   4   3   91.67    2.99
   2   4   3   88.77    2.81
  -3  -4  -3   -0.01    1.17
  -3  -4  -3    0.66    1.47
   3   4   3   -0.12    0.96
   3   4   3    1.21    1.23
  -4  -4  -3    5.08    1.51
  -4  -4  -3   -1.16    1.72
   4   4   3    4.42    1.40
  -5  -4  -3    3.56    1.63
  -5  -4  -3    3.82    1.73
   5   4   3    5.18    1.58
  -6  -4  -3   -2.38    1.66
  -6  -4  -3   -2.51    1.73
   6   4   3    2.04    1.60
 -10   5   3   11.46    2.08
 -10   5   3    4.92    1.51
 -10   5   3    4.32    1.64
  -9   5   3   -1.40    1.45
  -9   5   3    2.87    1.61
  -9   5   3    1.67    1.63
  -8   5   3    5.83    1.39
  -8   5   3    9.88    1.59
  -8   5   3    6.89    1.52
   7  -5  -3   10.59    1.32
   7  -5  -3    9.75    1.27
   7  -5  -3   11.41    1.34
  -7   5   3    7.91    1.39
  -7   5   3    9.36    1.37
  -7   5   3   10.26    1.40
   6  -5  -3    1.18    0.90
   6  -5  -3    1.66    1.04
   6  -5  -3   -0.43    0.93
   6  -5  -3   -0.25    0.98
  -6   5   3    2.78    1.09
  -6   5   3   -0.02    0.92
  -6   5   3    0.27    0.99
  -6   5   3    1.26    0.96
  -6   5   3    0.46    0.87
   5  -5  -3    5.48    1.02
   5  -5  -3    5.11    0.94
   5  -5  -3    5.03    1.01
   5  -5  -3    6.70    0.96
   5  -5  -3    4.64    0.87
  -5   5   3    5.13    1.02
  -5   5   3    5.78    1.02
  -5   5   3    4.97    1.10
  -5   5   3    5.79    1.08
  -5   5   3    6.11    0.94
   4  -5  -3   32.81    1.70
   4  -5  -3   29.75    1.58
   4  -5  -3   33.74    1.62
   4  -5  -3   31.25    1.61
   4  -5  -3   34.82    1.68
  -4   5   3   33.58    1.31
  -4   5   3   32.83    1.64
  -4   5   3   29.33    1.70
  -4   5   3   33.56    1.80
  -4   5   3   34.08    1.72
   3  -5  -3   13.10    1.11
   3  -5  -3   12.49    1.10
   3  -5  -3   12.37    0.98
   3  -5  -3   12.85    1.04
   3  -5  -3   11.57    1.10
   3  -5  -3   11.98    1.05
  -3   5   3   11.57    0.98
  -3   5   3   13.34    1.26
  -3   5   3   12.22    1.06
  -3   5   3   12.57    1.08
  -3   5   3   12.05    0.87
   2  -5  -3    9.04    0.98
   2  -5  -3   10.14    0.91
   2  -5  -3   11.60    0.97
   2  -5  -3   12.20    1.12
  -2   5   3   11.30    0.78
  -2   5   3   12.41    1.09
  -2   5   3   10.62    1.03
  -2   5   3   12.09    0.97
   1  -5  -3   15.38    1.14
   1  -5  -3   14.09    1.21
   1  -5  -3   16.66    1.31
  -1   5   3   16.12    1.34
  -1   5   3   15.49    1.09
  -1   5   3   15.12    1.20
  -1   5   3   14.66    1.24
  -1   5   3   15.37    1.17
   0  -5  -3   37.31    1.81
   0  -5  -3   38.48    1.81
   0  -5  -3   36.73    1.94
   0   5   3   38.85    1.81
   0   5   3   38.11    1.86
   0   5   3   37.77    1.84
   0   5   3   34.91    1.73
  -1  -5  -3   20.56    1.65
  -1  -5  -3   22.44    1.82
  -1  -5  -3   20.66    1.65
   1   5   3   21.94    1.83
   1   5   3   20.55    1.49
  -2  -5  -3   23.44    1.77
  -2  -5  -3   16.75    1.82
   2   5   3   20.41    1.38
   2   5   3   19.42    1.52
   2   5   3   22.53    1.80
  -3  -5  -3   -0.83    1.29
  -3  -5  -3    1.39    1.14
   3   5   3   -0.63    1.02
  -4  -5  -3    4.69    1.65
  -4  -5  -3    2.29    1.50
   4   5   3    2.19    1.48
  -5  -5  -3    8.96    2.28
  -5  -5  -3    6.93    1.90
   5   5   3    7.40    1.79
  -6  -5  -3    8.49    2.41
  -6  -5  -3    5.08    1.80
   6   5   3    4.93    1.57
 -10   6   3   13.01    1.98
 -10   6   3    8.83    1.92
 -10   6   3   11.36    2.12
  -9   6   3    0.26    1.59
  -9   6   3    0.99    1.43
  -9   6   3   -1.77    1.41
  -8   6   3    1.98    1.36
  -8   6   3    2.03    1.21
  -8   6   3    0.28    1.23
   7  -6  -3    9.36    1.23
   7  -6  -3    7.58    1.20
  -7   6   3    6.35    1.22
  -7   6   3    7.64    1.50
  -7   6   3    7.67    1.41
   6  -6  -3    0.53    1.08
   6  -6  -3    1.43    0.99
   6  -6  -3    1.32    0.91
   6  -6  -3    1.68    0.91
  -6   6   3    0.77    1.11
  -6   6   3    2.01    1.07
  -6   6   3    3.02    1.28
  -6   6   3    1.41    0.84
   5  -6  -3   80.63    2.69
   5  -6  -3   78.77    2.80
   5  -6  -3   83.06    2.64
   5  -6  -3   80.29    2.64
   5  -6  -3   83.03    2.69
  -5   6   3   85.02    2.37
  -5   6   3   82.37    2.81
  -5   6   3   79.24    2.87
  -5   6   3   80.62    2.75
  -5   6   3   81.04    2.76
   4  -6  -3   40.15    1.72
   4  -6  -3   41.52    1.91
   4  -6  -3   46.20    2.03
   4  -6  -3   41.31    1.91
   4  -6  -3   41.32    1.85
  -4   6   3   41.21    1.36
  -4   6   3   41.42    1.80
  -4   6   3   41.48    2.07
  -4   6   3   44.86    1.84
  -4   6   3   43.21    2.01
   3  -6  -3    1.17    0.78
   3  -6  -3    0.60    0.79
   3  -6  -3   -0.75    0.70
   3  -6  -3    0.70    0.90
   3  -6  -3   -0.04    0.79
  -3   6   3    0.47    0.43
  -3   6   3   -1.11    0.69
  -3   6   3    1.05    0.86
  -3   6   3   -2.68    0.95
  -3   6   3   -0.32    0.92
   2  -6  -3   12.00    1.12
   2  -6  -3   11.90    1.16
   2  -6  -3   13.51    1.20
   2  -6  -3   14.44    1.28
   2  -6  -3   13.48    1.22
  -2   6   3   12.72    1.21
  -2   6   3   12.93    1.21
  -2   6   3   13.22    1.12
   1  -6  -3   -1.48    0.96
   1  -6  -3   -0.37    0.77
   1  -6  -3    0.45    0.90
   1  -6  -3   -1.16    0.95
  -1   6   3    0.68    0.89
  -1   6   3    0.31    0.84
  -1   6   3   -0.32    0.93
   0  -6  -3    2.03    0.69
   0  -6  -3    0.50    1.12
   0  -6  -3    1.04    0.88
   0   6   3    0.74    1.07
   0   6   3    1.36    1.00
   0   6   3    0.98    1.01
  -1  -6  -3   14.77    1.67
  -1  -6  -3   19.48    1.70
   1   6   3   15.78    1.63
   1   6   3   16.74    1.52
  -2  -6  -3   10.46    1.63
  -2  -6  -3   10.44    1.73
   2   6   3   10.33    1.47
  -3  -6  -3    2.76    1.60
  -3  -6  -3    1.27    1.37
   3   6   3    4.67    1.35
  -4  -6  -3   10.27    1.95
  -4  -6  -3    6.46    2.10
   4   6   3   10.28    1.92
  -5  -6  -3    4.21    1.98
  -5  -6  -3    1.79    2.17
   5   6   3    2.34    1.72
 -10   7   3    2.64    1.77
 -10   7   3    1.52    1.38
  -9   7   3    6.45    1.70
  -9   7   3    8.75    1.81
  -8   7   3    0.37    1.38
  -8   7   3    2.09    1.23
   7  -7  -3   14.74    1.37
   7  -7  -3   13.40    1.65
  -7   7   3   16.20    1.70
  -7   7   3   14.38    1.74
  -7   7   3   13.07    1.44
   6  -7  -3   28.74    1.94
   6  -7  -3   29.04    1.81
   6  -7  -3   26.26    1.72
   6  -7  -3   26.62    1.90
  -6   7   3   28.10    1.96
  -6   7   3   26.71    1.51
  -6   7   3   26.73    2.10
   5  -7  -3   24.77    1.73
   5  -7  -3   26.24    1.76
   5  -7  -3   23.68    1.67
  -5   7   3   27.98    1.79
  -5   7   3   25.40    1.84
  -5   7   3   28.05    1.29
  -5   7   3   20.92    1.63
   4  -7  -3    2.36    0.97
   4  -7  -3    1.92    0.92
   4  -7  -3    2.21    1.00
  -4   7   3    0.32    0.96
  -4   7   3    0.41    1.02
  -4   7   3    1.63    1.15
  -4   7   3    2.62    1.05
   3  -7  -3   20.38    1.58
   3  -7  -3   20.93    1.60
   3  -7  -3   20.79    1.52
   3  -7  -3   23.62    1.54
  -3   7   3   19.48    1.47
  -3   7   3   20.61    1.67
  -3   7   3   18.80    1.48
  -3   7   3   21.67    1.57
   2  -7  -3    5.89    1.10
   2  -7  -3    5.80    1.09
   2  -7  -3    6.94    1.10
   2  -7  -3    8.96    1.27
  -2   7   3    6.30    1.17
  -2   7   3    5.93    1.27
  -2   7   3    5.65    0.99
  -2   7   3    4.73    1.10
   1  -7  -3    3.97    1.17
   1  -7  -3    4.81    1.27
  -1   7   3    1.87    1.26
  -1   7   3    4.84    1.18
  -1   7   3    4.41    1.13
   0  -7  -3   21.80    1.74
   0  -7  -3   25.10    1.89
   0   7   3   24.31    1.87
  -1  -7  -3   -1.67    1.33
  -1  -7  -3    0.18    1.33
   1   7   3    2.70    1.38
  -2  -7  -3    3.50    1.61
  -2  -7  -3    4.90    1.44
   2   7   3    5.56    1.64
  -3  -7  -3   15.75    2.11
  -3  -7  -3   17.26    2.30
   3   7   3   17.45    1.89
  -4  -7  -3    2.96    2.10
  -4  -7  -3    5.15    1.97
   4   7   3    6.08    1.61
 -10   8   3   -0.69    1.32
 -10   8   3   -0.53    1.76
  -9   8   3    3.14    1.44
  -9   8   3   -1.34    1.43
  -8   8   3    3.12    1.46
  -8   8   3    5.01    1.62
   7  -8  -3    3.85    1.40
   7  -8  -3    4.54    1.13
  -7   8   3    3.43    1.38
  -7   8   3    5.89    1.58
   6  -8  -3   15.06    1.59
  -6   8   3   11.85    1.51
  -6   8   3   15.73    1.73
   5  -8  -3    1.16    1.01
   5  -8  -3    0.52    1.05
  -5   8   3    1.43    1.14
  -5   8   3    2.46    1.09
   4  -8  -3   32.44    1.98
   4  -8  -3   31.61    1.90
   4  -8  -3   33.35    1.99
  -4   8   3   31.35    2.02
  -4   8   3   33.81    1.94
   3  -8  -3    7.90    1.17
   3  -8  -3    7.40    1.28
   3  -8  -3    7.51    1.28
  -3   8   3    8.63    1.32
  -3   8   3    8.22    1.48
   2  -8  -3    5.44    1.35
   2  -8  -3    7.41    1.31
  -2   8   3    8.90    1.18
  -2   8   3    5.94    1.23
   1  -8  -3    0.97    1.30
   1  -8  -3    2.05    1.25
  -1   8   3    3.89    1.38
  -1   8   3   -0.61    1.16
   0  -8  -3    1.58    1.16
   0  -8  -3    0.97    1.34
   0   8   3    0.35    1.37
  -1  -8  -3    9.94    1.78
  -1  -8  -3    7.61    1.75
   1   8   3    7.90    1.50
  -2  -8  -3   10.29    1.71
  -2  -8  -3   11.87    2.02
   2   8   3   10.34    1.68
  -3  -8  -3    8.51    2.13
  -3  -8  -3    9.05    2.05
   3   8   3    6.31    1.95
  -4  -8  -3   -0.56    1.64
  -4  -8  -3   -0.39    2.02
   4   8   3   -0.42    1.50
 -10   9   3    1.89    1.71
 -10   9   3    1.07    1.48
  -9   9   3    7.15    1.89
  -9   9   3    6.87    1.69
  -8   9   3   14.86    1.80
  -8   9   3   13.35    1.96
  -7   9   3    0.73    1.20
  -7   9   3    0.42    1.26
   6  -9  -3    2.19    1.38
  -6   9   3    2.42    1.08
  -6   9   3    0.68    1.42
   5  -9  -3   -0.70    0.99
  -5   9   3   -0.05    1.17
  -5   9   3   -1.40    1.31
   4  -9  -3   10.76    1.46
   4  -9  -3    9.05    1.58
  -4   9   3    9.03    1.48
  -4   9   3   10.75    1.48
   3  -9  -3   19.87    1.78
   3  -9  -3   15.61    1.64
  -3   9   3   19.14    1.69
  -3   9   3   17.08    1.84
   2  -9  -3    3.51    1.38
   2  -9  -3    1.01    1.25
  -2   9   3    3.37    1.14
  -2   9   3    1.41    1.45
   1  -9  -3   10.69    1.50
   1  -9  -3    9.98    1.65
  -1   9   3   10.44    1.51
   0  -9  -3    1.50    1.55
   0  -9  -3   -1.77    1.38
   0   9   3    1.51    1.24
  -1  -9  -3    9.26    1.94
  -1  -9  -3    9.04    1.71
   1   9   3    8.08    1.66
  -2  -9  -3    3.48    1.90
  -2  -9  -3    2.54    1.91
   2   9   3    5.33    1.59
  -3  -9  -3   -1.84    1.89
  -3  -9  -3    2.49    3.22
   3   9   3    1.61    1.59
 -10  10   3    7.62    2.14
 -10  10   3    4.43    1.78
  -9  10   3    5.84    1.86
  -9  10   3    5.33    1.66
  -8  10   3   -0.67    1.25
  -8  10   3    0.81    1.45
  -7  10   3    1.32    1.38
  -7  10   3   -1.43    1.50
  -6  10   3    9.35    1.72
  -6  10   3   10.42    1.63
  -5  10   3    5.15    1.47
  -5  10   3    6.07    1.60
   4 -10  -3    3.35    1.41
  -4  10   3    6.09    1.66
  -4  10   3    7.46    1.30
   3 -10  -3    5.12    1.48
  -3  10   3    2.01    1.54
  -3  10   3    3.82    1.45
   2 -10  -3    7.61    1.64
  -2  10   3    8.21    1.60
  -2  10   3    8.32    1.53
   1 -10  -3    5.46    1.66
  -1  10   3    5.29    1.47
   0 -10  -3   12.56    2.00
   0  10   3   12.25    2.03
  -1 -10  -3    1.80    1.74
   1  10   3   -1.60    1.70
  -2 -10  -3   -1.51    1.84
   2  10   3    0.12    1.92
  -9  11   3    0.17    1.59
  -9  11   3    0.57    1.80
  -8  11   3    0.25    1.54
  -8  11   3   -0.68    1.35
  -7  11   3    3.22    1.73
  -7  11   3    5.42    1.61
  -6  11   3    3.40    1.69
  -6  11   3    5.69    1.58
  -5  11   3    7.27    1.59
  -5  11   3    7.77    1.82
   4 -11  -3    4.19    1.58
  -4  11   3    5.58    1.76
  -4  11   3    4.50    1.35
   3 -11  -3    3.52    1.57
  -3  11   3    5.28    1.77
  -3  11   3    2.01    1.52
   2 -11  -3   12.65    1.94
  -2  11   3   11.99    1.89
  -2  11   3   13.41    1.86
   1 -11  -3    8.85    1.91
  -1  11   3    9.40    1.77
   0 -11  -3    1.43    1.82
   0  11   3    1.58    1.55
  -1 -11  -3    1.12    1.89
   1  11   3    1.45    1.98
  -8  12   3    1.51    1.63
  -8  12   3    4.80    1.94
  -7  12   3    8.92    1.71
  -7  12   3    8.02    1.77
  -6  12   3   -0.70    1.49
  -6  12   3   -0.15    1.76
  -5  12   3   -2.53    1.45
  -5  12   3   -0.77    1.43
   4 -12  -3    5.11    1.70
  -4  12   3    6.18    1.67
  -4  12   3    6.60    1.95
   3 -12  -3    9.34    1.86
  -3  12   3   14.62    1.81
  -3  12   3   10.05    1.85
   2 -12  -3    6.12    1.87
  -2  12   3    7.01    2.00
   1 -12  -3    3.31    1.84
  -1  12   3    5.45    1.70
  -7  13   3    0.87    1.91
  -7  13   3    0.04    1.66
  -6  13   3    7.67    1.88
  -6  13   3    3.02    2.01
  -5  13   3    4.45    1.79
  -5  13   3    6.63    1.80
   4 -13  -3   -2.69    1.61
  -4  13   3    0.33    1.65
  -4  13   3   -0.85    1.90
   3 -13  -3    1.54    1.80
  -3  13   3   -0.42    1.75
  -3  13   3    5.67    1.76
   0 -13   4    0.19    1.63
   1 -13   4    4.30    1.77
  -2  13  -4   -2.30    1.42
   2 -13   4    0.76    1.31
   2 -13   4    1.35    1.91
  -3  13  -4    5.74    1.53
   3 -13   4    2.21    1.67
   3 -13   4    2.59    1.16
  -4  13  -4    1.66    1.20
   4 -13   4    1.11    1.07
  -5  13  -4    1.31    1.19
   5 -13   4    2.14    0.95
  -6  13  -4    7.01    1.51
   6 -13   4    6.73    1.03
   2  12  -4    1.04    1.70
  -2 -12   4   -1.73    2.03
   1  12  -4   -0.72    1.46
  -1 -12   4    4.26    2.04
   0  12  -4    4.56    1.87
   0 -12   4    0.56    1.51
   1 -12   4    2.42    1.40
   1 -12   4    7.81    2.03
  -2  12  -4    0.69    1.33
   2 -12   4    0.31    1.38
   2 -12   4    1.14    1.36
  -3  12  -4    6.35    1.42
   3 -12   4    4.13    1.61
   3 -12   4    2.99    1.04
   3 -12   4    3.20    1.34
  -4  12  -4    4.42    1.16
   4 -12   4    6.04    1.41
   4 -12   4    6.97    1.11
  -5  12  -4   -2.19    0.95
   5 -12   4    0.74    0.91
   5 -12   4   -2.51    1.11
  -6  12  -4    1.03    1.19
   6 -12   4    2.05    1.25
   6 -12   4   -1.36    0.81
  -7  12  -4    2.18    1.15
   7 -12   4    0.64    0.74
   7 -12   4    1.82    1.22
   3  11  -4   -0.75    1.56
  -3 -11   4   -0.16    1.62
  -3 -11   4    0.98    1.52
   2  11  -4    0.65    1.86
  -2 -11   4    0.06    1.33
  -2 -11   4   -1.51    1.81
   1  11  -4    3.36    1.70
  -1 -11   4    1.39    1.49
   0  11  -4    0.41    1.52
   0 -11   4    0.63    1.62
  -1  11  -4    1.88    1.16
   1 -11   4    0.59    1.19
   1 -11   4    3.41    1.42
  -2  11  -4    7.50    1.21
   2 -11   4    7.64    1.20
   2 -11   4    5.10    1.52
   2 -11   4   10.97    1.46
  -3  11  -4    8.55    1.31
   3 -11   4    8.39    1.33
   3 -11   4    5.55    1.81
   3 -11   4    9.07    1.03
  -4  11  -4    6.51    1.22
   4 -11   4    6.08    0.95
   4 -11   4    5.24    1.35
  -5  11  -4   -0.18    1.01
   5 -11   4   -0.77    0.76
   5 -11   4   -0.45    1.20
  -6  11  -4    2.84    1.08
   6 -11   4    0.89    0.76
   6 -11   4   -0.04    1.05
  -7  11  -4    5.39    1.31
   7 -11   4    4.07    0.75
   7 -11   4    6.84    1.49
   4  10  -4    6.31    2.21
  -4 -10   4    8.15    2.16
  -4 -10   4    5.48    2.28
   3  10  -4    3.48    1.87
  -3 -10   4    3.53    1.71
  -3 -10   4    1.27    1.49
   2  10  -4    0.66    1.38
  -2 -10   4   -1.53    1.39
  -2 -10   4    2.31    1.43
   1  10  -4   -1.26    1.44
  -1 -10   4    1.28    1.45
  -1 -10   4    0.82    1.20
   0  10  -4    2.20    1.40
   0 -10   4   -0.54    1.40
   0 -10   4    0.17    1.15
   0 -10   4   -1.22    1.25
  -1  10  -4    6.17    1.52
  -1  10  -4    5.76    1.12
   1 -10   4    5.68    1.29
   1 -10   4    5.86    1.15
   1 -10   4    4.82    1.67
  -2  10  -4   24.19    1.64
  -2  10  -4   22.86    1.84
   2 -10   4   23.04    2.02
   2 -10   4   28.69    1.64
   2 -10   4   28.00    1.91
  -3  10  -4    3.64    1.01
   3 -10   4    4.98    0.91
   3 -10   4    4.46    1.04
   3 -10   4    2.90    1.57
  -4  10  -4    1.51    0.93
   4 -10   4    2.01    0.79
   4 -10   4    4.09    1.10
  -5  10  -4   -0.59    0.99
   5 -10   4   -0.47    1.02
   5 -10   4    2.04    0.70
  -6  10  -4    1.44    1.02
   6 -10   4    1.91    0.63
   6 -10   4    1.84    1.19
  -7  10  -4    5.03    1.26
   7 -10   4    7.04    0.83
   7 -10   4   10.87    1.55
  -8  10  -4   -0.91    1.25
   8 -10   4    1.26    0.81
   8 -10   4    1.76    0.80
   8 -10   4    2.06    1.28
   5   9  -4    1.60    1.87
   5   9  -4    3.63    2.10
  -5  -9   4   -0.62    1.81
  -5  -9   4    4.21    2.33
   4   9  -4    0.78    1.90
  -4  -9   4    6.90    1.96
  -4  -9   4    5.63    1.89
  -4  -9   4    4.53    1.67
   3   9  -4    5.22    1.74
  -3  -9   4    2.82    1.32
  -3  -9   4    2.44    1.62
  -3  -9   4    2.87    1.46
   2   9  -4    2.52    1.51
  -2  -9   4   -2.29    1.62
  -2  -9   4   -0.96    1.13
  -2  -9   4    0.15    1.18
   1   9  -4    4.85    1.23
  -1  -9   4    5.22    1.19
  -1  -9   4    4.78    1.76
   0   9  -4   16.98    1.61
   0   9  -4   16.44    1.42
   0  -9   4   18.39    1.48
   0  -9   4   17.85    1.27
   0  -9   4   18.17    1.43
   0  -9   4   16.86    1.98
  -1   9  -4    1.73    0.97
  -1   9  -4    2.63    0.88
  -1   9  -4    3.64    1.09
   1  -9   4    2.41    0.97
   1  -9   4    2.32    0.87
   1  -9   4    2.65    1.53
  -2   9  -4    1.60    0.87
  -2   9  -4    1.88    0.91
   2  -9   4    2.73    0.88
   2  -9   4    2.29    1.26
   2  -9   4    1.26    0.77
  -3   9  -4   13.14    1.41
  -3   9  -4   14.15    1.12
   3  -9   4   13.47    1.17
   3  -9   4   12.16    0.97
   3  -9   4   13.93    1.91
  -4   9  -4   14.73    1.11
  -4   9  -4   14.65    1.59
   4  -9   4   14.33    1.06
   4  -9   4   16.32    1.30
  -5   9  -4   27.59    1.55
   5  -9   4   24.88    1.22
   5  -9   4   25.47    1.58
  -6   9  -4    9.28    1.16
   6  -9   4    9.11    0.85
   6  -9   4   10.66    1.18
  -7   9  -4   -0.33    1.05
   7  -9   4   -0.97    0.99
   7  -9   4    0.23    0.78
   7  -9   4    0.43    0.72
  -8   9  -4    2.04    1.28
   8  -9   4    0.87    1.22
   8  -9   4    1.34    0.80
   8  -9   4    0.42    0.88
   6   8  -4    1.05    1.75
   6   8  -4    2.06    1.96
  -6  -8   4   -2.94    1.87
  -6  -8   4    0.28    2.21
  -6  -8   4    0.85    1.87
   5   8  -4    8.59    1.93
   5   8  -4    9.67    1.90
  -5  -8   4    9.04    1.70
  -5  -8   4    8.29    2.02
  -5  -8   4    6.19    1.56
   4   8  -4   -2.39    1.64
  -4  -8   4    2.82    2.02
  -4  -8   4    0.68    1.50
  -4  -8   4    0.90    1.48
   3   8  -4    4.17    1.58
  -3  -8   4   -0.21    1.45
  -3  -8   4    2.95    1.32
  -3  -8   4    1.30    1.29
   2   8  -4    5.20    1.47
  -2  -8   4    7.82    1.26
  -2  -8   4    6.08    1.19
  -2  -8   4    3.78    1.43
   1   8  -4   11.04    1.26
   1   8  -4   13.24    1.49
  -1  -8   4   11.16    1.35
  -1  -8   4   11.47    1.15
  -1  -8   4   13.70    1.26
  -1  -8   4   12.70    1.85
   0   8  -4   21.35    1.66
   0   8  -4   20.28    1.51
   0   8  -4   20.55    1.46
   0  -8   4   21.63    1.69
   0  -8   4   23.04    1.45
   0  -8   4   19.99    1.57
   0  -8   4   22.29    1.22
   0  -8   4   21.24    1.95
  -1   8  -4    4.84    0.90
  -1   8  -4    3.11    0.78
  -1   8  -4    4.35    1.05
   1  -8   4    3.12    0.79
   1  -8   4    2.97    0.81
   1  -8   4    2.70    0.75
   1  -8   4    2.34    1.18
  -2   8  -4    9.84    1.04
  -2   8  -4    9.04    1.56
  -2   8  -4    8.07    0.92
  -2   8  -4   10.98    0.98
   2  -8   4    7.83    0.78
   2  -8   4    8.29    1.39
   2  -8   4   10.91    0.86
   2  -8   4    7.84    0.86
  -3   8  -4   71.69    2.16
  -3   8  -4   70.30    2.06
  -3   8  -4   68.10    2.82
   3  -8   4   67.70    1.92
   3  -8   4   70.99    2.14
  -4   8  -4   12.17    0.99
  -4   8  -4   11.71    1.47
   4  -8   4   12.77    1.01
   4  -8   4   11.14    0.86
  -5   8  -4   29.91    1.46
   5  -8   4   33.00    1.65
   5  -8   4   30.55    1.19
  -6   8  -4    0.36    0.86
   6  -8   4   -0.90    0.63
   6  -8   4   -1.59    0.97
  -7   8  -4    2.42    1.09
   7  -8   4    2.38    0.81
   7  -8   4    1.71    1.09
   7  -8   4    2.18    0.80
   7  -8   4    0.98    1.23
  -8   8  -4    6.51    1.39
   8  -8   4    4.19    0.98
   8  -8   4    2.19    1.47
   8  -8   4    4.57    1.00
   6   7  -4    3.60    1.90
   6   7  -4   -2.55    1.87
  -6  -7   4    1.11    1.87
  -6  -7   4    1.72    1.80
  -6  -7   4    0.05    2.10
   5   7  -4    0.69    1.59
   5   7  -4    3.55    1.82
  -5  -7   4    3.15    1.64
  -5  -7   4    1.36    1.98
  -5  -7   4    5.05    1.77
   4   7  -4   -1.40    1.20
  -4  -7   4    1.20    1.49
  -4  -7   4    0.27    1.42
  -4  -7   4    0.32    1.40
   3   7  -4    5.44    1.30
  -3  -7   4    5.51    1.13
  -3  -7   4    5.16    1.15
  -3  -7   4    3.32    1.26
  -3  -7   4    4.94    1.51
  -3  -7   4    4.77    1.35
   2   7  -4    8.76    1.24
   2   7  -4    8.17    1.23
  -2  -7   4    8.28    1.24
  -2  -7   4    9.22    1.01
  -2  -7   4   10.06    1.72
  -2  -7   4    7.48    1.32
  -2  -7   4    6.28    1.03
  -2  -7   4    9.29    1.17
   1   7  -4    4.47    0.94
   1   7  -4    6.29    1.11
  -1  -7   4    4.57    0.93
  -1  -7   4    5.75    0.95
  -1  -7   4    4.70    0.59
  -1  -7   4    3.15    0.98
  -1  -7   4    4.70    1.47
  -1  -7   4    3.79    0.70
   0   7  -4    6.94    1.71
   0   7  -4    8.70    0.97
   0   7  -4    9.40    1.03
   0   7  -4    8.82    0.89
   0  -7   4    8.13    0.95
   0  -7   4    8.14    1.43
   0  -7   4    7.43    0.94
   0  -7   4    9.31    0.76
  -1   7  -4    0.13    1.03
  -1   7  -4    0.95    0.62
  -1   7  -4    0.49    0.72
  -1   7  -4    0.02    0.60
   1  -7   4    0.53    1.19
   1  -7   4    0.13    0.54
   1  -7   4   -0.16    0.65
   1  -7   4   -0.20    0.68
  -2   7  -4   39.66    2.23
  -2   7  -4   39.52    1.42
  -2   7  -4   40.67    1.37
  -2   7  -4   42.04    1.42
   2  -7   4   40.63    1.57
   2  -7   4   35.01    1.35
   2  -7   4   39.13    2.28
   2  -7   4   37.62    1.28
  -3   7  -4   38.18    1.36
  -3   7  -4   40.89    2.08
  -3   7  -4   40.81    1.37
  -3   7  -4   39.91    2.08
   3  -7   4   39.68    1.35
   3  -7   4   38.55    1.17
  -4   7  -4   12.89    1.36
  -4   7  -4   10.62    0.87
  -4   7  -4    9.07    0.82
   4  -7   4    9.63    0.81
   4  -7   4    9.94    0.67
  -5   7  -4    3.13    0.75
   5  -7   4    2.28    0.83
   5  -7   4    3.14    0.58
  -6   7  -4   10.15    1.13
   6  -7   4   12.51    0.92
   6  -7   4   10.96    0.93
   6  -7   4   13.83    1.24
  -7   7  -4    5.18    1.19
   7  -7   4    2.48    1.13
   7  -7   4    5.29    0.98
   7  -7   4    5.70    1.20
   7  -7   4    3.46    0.83
  -8   7  -4    5.94    1.44
   8  -7   4    5.22    1.47
   8  -7   4    5.09    1.07
   8  -7   4    4.71    1.03
  -9   7  -4    1.45    1.53
   9  -7   4    0.86    1.09
   9  -7   4    0.53    1.11
   7   6  -4   -0.25    1.91
   7   6  -4   -1.56    1.90
  -7  -6   4   -0.94    1.98
  -7  -6   4    1.35    1.89
  -7  -6   4   -0.50    1.76
   6   6  -4   -3.55    1.76
   6   6  -4   -1.33    1.67
  -6  -6   4    0.45    1.67
  -6  -6   4   -1.90    1.67
  -6  -6   4    4.05    2.05
   5   6  -4    2.32    1.52
   5   6  -4    4.24    1.44
  -5  -6   4    3.19    1.56
  -5  -6   4    2.63    1.59
  -5  -6   4    3.83    1.63
   4   6  -4    5.08    1.51
  -4  -6   4    4.04    1.44
  -4  -6   4    3.59    1.40
  -4  -6   4    3.11    1.26
  -4  -6   4    3.76    1.50
   3   6  -4   -0.66    1.00
   3   6  -4    0.21    1.22
  -3  -6   4    0.40    1.42
  -3  -6   4   -1.98    0.92
  -3  -6   4    0.37    1.21
  -3  -6   4    0.05    0.93
  -3  -6   4    1.11    1.07
   2   6  -4    0.93    1.06
   2   6  -4    1.45    0.89
  -2  -6   4   -1.03    1.26
  -2  -6   4   -0.67    0.72
  -2  -6   4    0.86    0.81
  -2  -6   4   -2.01    0.93
  -2  -6   4    0.11    0.68
  -2  -6   4    0.56    0.85
   1   6  -4   -0.51    1.47
   1   6  -4   -0.66    0.81
   1   6  -4   -0.18    0.70
  -1  -6   4   -0.94    0.67
  -1  -6   4    0.07    0.50
  -1  -6   4   -0.36    0.73
  -1  -6   4   -0.34    1.15
  -1  -6   4   -0.56    0.88
  -1  -6   4   -0.14    0.44
   0   6  -4   15.77    1.06
   0   6  -4   15.44    1.05
   0   6  -4   16.70    1.68
   0   6  -4   16.76    1.13
   0  -6   4   14.36    1.05
   0  -6   4   15.23    0.69
   0  -6   4   15.71    0.63
   0  -6   4   16.88    1.49
   0  -6   4   16.35    1.22
  -1   6  -4   61.21    2.51
  -1   6  -4   61.87    1.68
  -1   6  -4   59.23    1.62
  -1   6  -4   58.42    1.62
  -1   6  -4   59.47    1.72
   1  -6   4   56.77    2.25
   1  -6   4   57.01    1.64
   1  -6   4   59.48    1.64
   1  -6   4   59.85    1.95
  -2   6  -4   18.73    0.87
  -2   6  -4   18.51    0.79
  -2   6  -4   19.02    0.89
  -2   6  -4   19.58    1.51
  -2   6  -4   18.07    0.77
   2  -6   4   20.12    1.21
   2  -6   4   20.69    1.68
   2  -6   4   20.61    0.77
  -3   6  -4    8.83    1.12
  -3   6  -4   10.39    0.78
  -3   6  -4    9.53    0.70
  -3   6  -4    8.71    0.68
  -3   6  -4    8.72    0.65
  -3   6  -4    8.72    0.71
   3  -6   4    9.77    0.72
  -4   6  -4    0.08    0.56
  -4   6  -4    0.08    0.59
  -4   6  -4    0.99    0.61
  -4   6  -4    1.30    0.84
   4  -6   4    0.91    0.36
   4  -6   4    0.39    0.53
  -5   6  -4    2.48    0.83
  -5   6  -4    3.61    0.83
   5  -6   4    2.89    0.62
   5  -6   4    2.92    0.82
   5  -6   4    3.55    0.58
  -6   6  -4   26.49    1.64
   6  -6   4   25.00    1.69
   6  -6   4   27.29    1.42
   6  -6   4   26.37    1.70
   6  -6   4   23.77    1.42
  -7   6  -4    7.61    1.31
   7  -6   4    5.82    1.44
   7  -6   4    7.14    1.27
   7  -6   4    3.95    0.96
   7  -6   4    7.12    1.00
  -8   6  -4    0.47    1.14
   8  -6   4   -1.09    1.03
   8  -6   4    1.12    1.03
   8  -6   4    0.09    1.32
  -9   6  -4    0.80    1.33
   9  -6   4    3.97    1.94
   9  -6   4    2.70    1.29
   8   5  -4    1.49    1.64
  -8  -5   4    0.27    1.88
  -8  -5   4    5.70    2.21
  -8  -5   4    4.57    2.22
   7   5  -4    1.23    1.75
   7   5  -4   -0.09    1.50
  -7  -5   4   -1.15    1.51
  -7  -5   4    1.00    1.83
  -7  -5   4    2.47    2.07
   6   5  -4    2.18    1.64
   6   5  -4    1.93    1.78
  -6  -5   4    1.13    1.63
  -6  -5   4    1.40    1.60
  -6  -5   4    0.60    1.67
   5   5  -4    4.22    1.50
   5   5  -4    4.56    1.39
  -5  -5   4    2.77    1.53
  -5  -5   4    0.49    1.44
  -5  -5   4    3.06    1.50
   4   5  -4    8.25    1.32
  -4  -5   4    8.23    1.18
  -4  -5   4    5.73    1.07
  -4  -5   4    8.31    1.34
  -4  -5   4    7.13    1.43
  -4  -5   4    5.99    1.09
  -4  -5   4    6.65    1.20
   3   5  -4   -0.23    0.94
   3   5  -4    2.83    0.97
  -3  -5   4   -0.07    1.27
  -3  -5   4    1.19    0.75
  -3  -5   4    0.61    0.80
  -3  -5   4    0.39    0.80
  -3  -5   4    0.41    1.16
  -3  -5   4    0.57    1.00
  -3  -5   4    0.58    0.86
   2   5  -4    0.25    0.76
   2   5  -4    1.26    0.92
  -2  -5   4   -0.46    0.93
  -2  -5   4   -0.07    0.93
  -2  -5   4    1.65    0.63
  -2  -5   4    1.35    0.80
  -2  -5   4    0.29    0.65
  -2  -5   4   -0.09    0.58
  -2  -5   4    0.26    0.80
   1   5  -4   29.84    2.16
   1   5  -4   28.76    1.38
   1   5  -4   26.50    1.34
  -1  -5   4   28.11    0.94
  -1  -5   4   26.38    1.76
  -1  -5   4   27.91    1.32
  -1  -5   4   28.71    1.50
  -1  -5   4   27.70    0.93
  -1  -5   4   28.03    1.19
   0   5  -4   61.44    1.69
   0   5  -4   57.56    1.77
   0   5  -4   59.74    2.32
   0   5  -4   59.26    1.69
   0   5  -4   58.68    1.61
   0  -5   4   58.11    1.61
   0  -5   4   59.81    1.92
   0  -5   4   56.45    2.10
  -1   5  -4   26.60    0.91
  -1   5  -4   25.60    0.78
  -1   5  -4   27.64    1.73
  -1   5  -4   25.93    0.85
  -1   5  -4   25.48    0.76
   1  -5   4   26.47    1.30
   1  -5   4   28.29    1.54
   1  -5   4   25.68    0.77
   1  -5   4   26.48    0.80
  -2   5  -4    0.36    0.25
  -2   5  -4    0.99    0.88
  -2   5  -4    0.62    0.33
   2  -5   4    0.98    0.84
  -3   5  -4   25.95    0.88
  -3   5  -4   26.10    0.93
  -3   5  -4   26.06    0.79
  -3   5  -4   24.70    0.81
  -3   5  -4   26.28    0.92
  -4   5  -4   11.17    0.81
  -4   5  -4   11.15    0.84
  -4   5  -4   10.15    0.76
  -4   5  -4   10.02    0.78
   4  -5   4    9.02    0.70
   4  -5   4    9.91    0.66
   4  -5   4    9.83    0.79
  -5   5  -4    1.21    0.73
  -5   5  -4    2.02    0.74
  -5   5  -4    1.48    0.77
   5  -5   4    0.65    0.76
   5  -5   4    0.49    0.55
   5  -5   4    0.81    0.71
   5  -5   4    2.87    0.68
  -6   5  -4    6.47    1.11
   6  -5   4    5.63    1.21
   6  -5   4    4.89    1.02
   6  -5   4    5.06    0.89
   6  -5   4    4.47    0.87
  -7   5  -4    1.08    1.20
   7  -5   4    1.87    1.07
   7  -5   4    4.28    1.06
   7  -5   4    2.17    1.19
   7  -5   4    3.50    1.21
  -8   5  -4    0.69    1.42
   8  -5   4    1.17    1.16
   8  -5   4   -1.59    1.00
  -9   5  -4    9.62    1.70
   9  -5   4   10.24    1.47
   8   4  -4    0.46    1.53
   8   4  -4    3.40    1.95
  -8  -4   4    3.44    2.27
  -8  -4   4   -1.09    1.61
  -8  -4   4    1.35    2.04
   7   4  -4    3.55    1.50
   7   4  -4    5.46    1.84
  -7  -4   4    3.55    1.53
  -7  -4   4    2.71    1.60
  -7  -4   4    2.21    1.69
   6   4  -4    3.69    1.56
   6   4  -4    6.01    1.49
  -6  -4   4    4.62    1.50
  -6  -4   4    3.52    1.44
  -6  -4   4    5.65    1.91
  -6  -4   4    3.82    1.66
   5   4  -4    1.45    1.22
   5   4  -4    3.27    1.33
  -5  -4   4    2.15    1.60
  -5  -4   4    2.65    1.16
  -5  -4   4    3.31    1.17
  -5  -4   4    1.99    1.47
  -5  -4   4    1.12    1.35
   4   4  -4    0.82    1.05
   4   4  -4    3.87    1.16
   4   4  -4    2.38    1.06
  -4  -4   4    1.54    0.93
  -4  -4   4    0.67    1.03
  -4  -4   4    0.58    1.12
  -4  -4   4    1.55    0.92
  -4  -4   4    1.02    0.94
  -4  -4   4    2.11    1.37
  -4  -4   4    0.32    1.25
   3   4  -4    1.74    1.04
   3   4  -4    2.83    0.92
  -3  -4   4    1.54    0.96
  -3  -4   4    2.18    0.75
  -3  -4   4    0.97    0.77
  -3  -4   4    2.64    1.16
  -3  -4   4    3.31    0.76
  -3  -4   4    1.50    0.81
  -3  -4   4    1.02    0.93
   2   4  -4    0.26    0.80
   2   4  -4   -0.07    0.66
   2   4  -4   -0.78    0.84
  -2  -4   4   -0.49    0.55
  -2  -4   4   -0.29    0.71
  -2  -4   4    0.20    0.57
  -2  -4   4    0.60    0.98
  -2  -4   4   -0.64    0.67
  -2  -4   4    0.19    0.56
  -2  -4   4    0.34    0.55
   1   4  -4   79.39    2.15
   1   4  -4   80.81    2.24
   1   4  -4   81.14    2.25
   1   4  -4   81.46    2.77
  -1  -4   4   85.69    2.03
  -1  -4   4   84.01    1.78
  -1  -4   4   84.60    2.46
  -1  -4   4   82.42    2.46
  -1  -4   4   81.44    2.15
  -1  -4   4   82.92    1.78
  -1  -4   4   83.56    2.21
   0   4  -4   28.48    0.85
   0   4  -4   27.12    0.92
   0   4  -4   27.07    0.92
   0   4  -4   27.94    0.95
   0   4  -4   26.08    1.57
   0   4  -4   27.80    0.85
   0  -4   4   25.52    0.82
   0  -4   4   26.73    1.38
   0  -4   4   29.15    1.54
   0  -4   4   27.89    0.84
  -1   4  -4    8.45    0.35
  -1   4  -4    8.50    1.11
   1  -4   4    7.61    1.08
   1  -4   4    8.94    0.91
   2  -4   4   15.92    1.31
  -3   4  -4    6.57    0.51
  -3   4  -4    6.74    0.50
  -3   4  -4    7.22    0.57
  -3   4  -4    6.78    0.51
   3  -4   4    7.02    0.48
  -4   4  -4    9.70    0.79
  -4   4  -4   11.30    0.91
  -4   4  -4   10.49    0.77
   4  -4   4    9.33    0.69
   4  -4   4    9.23    0.70
  -5   4  -4    2.21    0.84
  -5   4  -4    2.66    0.86
  -5   4  -4    2.70    0.81
  -5   4  -4    3.71    0.87
   5  -4   4    2.40    0.77
   5  -4   4    1.99    0.62
   5  -4   4    1.97    0.64
  -6   4  -4    2.49    1.09
  -6   4  -4    2.87    1.11
   6  -4   4    1.03    0.98
   6  -4   4    2.42    0.96
   6  -4   4    0.91    1.03
   6  -4   4    2.18    0.82
  -7   4  -4    2.69    1.18
   7  -4   4    3.66    1.08
   7  -4   4    2.16    1.11
   7  -4   4    6.39    1.42
  -8   4  -4    3.98    1.42
   8  -4   4    3.58    1.28
  -9  -3   4    1.60    2.03
  -9  -3   4   -2.58    2.02
  -9  -3   4    1.08    1.73
   8   3  -4    2.98    1.88
   8   3  -4    5.36    1.90
  -8  -3   4    2.77    2.03
  -8  -3   4    5.15    2.32
  -8  -3   4    3.87    1.97
   7   3  -4    3.00    1.41
   7   3  -4    3.39    1.45
  -7  -3   4    3.26    1.55
  -7  -3   4    3.99    2.00
  -7  -3   4    2.59    1.80
  -7  -3   4    1.81    1.47
   6   3  -4   -1.50    1.42
   6   3  -4    0.95    1.41
  -6  -3   4    2.83    1.34
  -6  -3   4    1.96    1.68
  -6  -3   4    0.89    1.19
  -6  -3   4    0.62    1.29
   5   3  -4    5.72    1.45
   5   3  -4    4.38    1.32
   5   3  -4    4.05    1.43
  -5  -3   4    5.58    1.19
  -5  -3   4    6.52    1.19
  -5  -3   4    4.38    1.16
  -5  -3   4    6.88    1.53
  -5  -3   4    2.50    1.50
   4   3  -4    1.09    0.98
   4   3  -4    0.47    1.18
   4   3  -4   -1.26    0.97
  -4  -3   4    0.79    1.00
  -4  -3   4    1.78    0.91
  -4  -3   4    1.10    1.21
  -4  -3   4    1.38    1.09
  -4  -3   4    1.62    1.03
  -4  -3   4    2.12    1.02
  -4  -3   4    0.41    0.83
   3   3  -4    4.89    0.90
   3   3  -4    5.11    1.02
   3   3  -4    5.63    1.37
  -3  -3   4    5.99    0.80
  -3  -3   4    3.78    0.74
  -3  -3   4    4.24    1.07
  -3  -3   4    4.35    0.98
  -3  -3   4    4.21    0.91
  -3  -3   4    3.58    0.79
  -3  -3   4    5.83    1.18
   2   3  -4   92.68    2.48
   2   3  -4   90.72    2.52
   2   3  -4   94.24    2.93
   2   3  -4   89.91    2.49
  -2  -3   4   89.16    2.67
  -2  -3   4   92.99    2.75
  -2  -3   4   90.10    2.21
  -2  -3   4   91.14    2.52
  -2  -3   4   94.03    2.42
  -2  -3   4   91.37    2.31
   1   3  -4    2.89    0.55
   1   3  -4    3.51    0.53
   1   3  -4    3.04    0.52
   1   3  -4    2.79    0.96
  -1  -3   4    1.84    0.40
  -1  -3   4    2.17    0.40
  -1  -3   4    2.76    0.84
  -1  -3   4    2.26    0.46
  -1  -3   4    2.21    0.50
  -1  -3   4    3.70    0.79
   0   3  -4    1.52    0.77
   0   3  -4    0.70    0.31
   0  -3   4   -1.04    0.62
   0  -3   4    0.58    0.62
   1  -3   4   29.84    1.34
   2  -3   4   27.34    1.60
  -3   3  -4   10.25    0.67
  -3   3  -4   10.98    0.67
  -3   3  -4   11.19    0.72
   3  -3   4   11.34    0.69
   3  -3   4   11.52    0.69
  -4   3  -4    4.69    0.71
  -4   3  -4    2.89    0.68
   4  -3   4    2.76    0.64
   4  -3   4    3.40    0.58
   4  -3   4    3.48    0.67
  -5   3  -4    2.50    0.91
  -5   3  -4    3.67    1.07
  -5   3  -4    4.21    0.92
   5  -3   4    4.09    0.88
   5  -3   4    3.60    0.77
   5  -3   4    5.66    0.95
  -6   3  -4    5.55    1.15
  -6   3  -4    8.30    1.31
  -6   3  -4    6.25    1.21
  -6   3  -4    4.47    1.23
   6  -3   4    3.58    0.98
   6  -3   4    5.66    1.09
   6  -3   4    6.52    1.18
  -7   3  -4   12.40    1.69
   7  -3   4    9.53    1.34
   7  -3   4    9.78    1.41
   7  -3   4   11.89    1.66
  -8   3  -4    3.14    1.51
   8  -3   4    5.59    1.49
  -9  -2   4    0.14    2.28
  -9  -2   4    4.22    2.10
  -9  -2   4   -1.42    1.59
   8   2  -4   -0.29    1.70
  -8  -2   4   -0.74    1.61
  -8  -2   4   -1.71    1.70
  -8  -2   4   -2.91    1.78
  -8  -2   4   -1.52    1.57
   7   2  -4    6.97    1.76
   7   2  -4    2.77    1.55
  -7  -2   4    3.28    1.52
  -7  -2   4    5.73    1.72
  -7  -2   4    4.79    1.48
  -7  -2   4    6.22    1.65
   6   2  -4    0.17    1.31
   6   2  -4    1.02    1.38
  -6  -2   4    0.35    1.19
  -6  -2   4    1.39    1.40
  -6  -2   4   -0.89    1.21
  -6  -2   4    0.67    1.50
   5   2  -4   28.70    1.94
   5   2  -4   30.67    1.79
   5   2  -4   27.61    1.95
  -5  -2   4   25.75    2.14
  -5  -2   4   29.04    1.65
  -5  -2   4   27.52    1.91
  -5  -2   4   29.13    2.12
  -5  -2   4   30.41    1.86
  -5  -2   4   27.77    2.31
  -5  -2   4   29.56    1.22
   4   2  -4   85.29    2.70
   4   2  -4   83.41    2.74
   4   2  -4   80.77    2.67
   4   2  -4   77.52    2.62
  -4  -2   4   85.89    2.78
  -4  -2   4   76.54    2.62
  -4  -2   4   84.00    2.51
  -4  -2   4   78.74    2.52
  -4  -2   4   78.27    2.60
  -4  -2   4   86.85    2.62
  -4  -2   4   82.55    2.25
  -4  -2   4   79.90    2.78
  -4  -2   4   81.28    2.64
  -4  -2   4   80.99    2.73
   3   2  -4   78.71    2.78
   3   2  -4   81.54    2.42
   3   2  -4   77.43    2.42
   3   2  -4   79.76    2.37
   3   2  -4   78.74    2.40
  -3  -2   4   78.99    2.43
  -3  -2   4   78.32    2.43
  -3  -2   4   80.85    2.28
  -3  -2   4   79.35    2.22
  -3  -2   4   80.70    2.26
  -3  -2   4   79.43    2.20
  -3  -2   4   77.65    2.56
  -3  -2   4   83.66    2.42
  -3  -2   4   77.00    2.44
  -3  -2   4   77.91    2.37
   2   2  -4    8.11    0.73
   2   2  -4    7.40    0.74
   2   2  -4    7.15    1.17
   2   2  -4    7.92    0.74
  -2  -2   4    7.12    0.64
  -2  -2   4    7.99    0.80
  -2  -2   4    6.56    0.68
  -2  -2   4    7.55    0.58
  -2  -2   4    6.88    0.63
  -2  -2   4    6.19    1.03
  -2  -2   4    7.03    0.79
  -2  -2   4    7.26    0.89
  -2  -2   4    7.05    0.67
   1   2  -4    6.28    0.61
   1   2  -4    5.38    0.50
   1   2  -4    5.79    0.51
   1   2  -4    5.96    0.50
  -1  -2   4    6.99    0.97
  -1  -2   4    5.94    0.45
  -1  -2   4    4.89    0.48
  -1  -2   4    4.86    0.37
  -1  -2   4    5.26    0.61
  -1  -2   4    7.67    0.75
  -1  -2   4    5.58    0.41
  -1  -2   4    5.42    0.95
   0   2  -4    8.21    0.40
   0  -2   4    9.62    0.81
   0  -2   4    8.66    0.43
   0  -2   4   11.90    1.03
   1  -2   4   46.99    1.73
  -2   2  -4    4.66    0.37
  -2   2  -4    3.80    0.41
  -2   2  -4    4.37    0.36
   2  -2   4    4.74    0.88
   2  -2   4    4.29    0.34
   2  -2   4    4.33    0.41
   2  -2   4    4.32    0.40
  -3   2  -4   24.34    1.05
  -3   2  -4   24.30    1.02
  -3   2  -4   25.44    1.13
   3  -2   4   25.76    1.12
   3  -2   4   23.55    1.10
   3  -2   4   23.00    1.05
  -4   2  -4    4.84    0.83
  -4   2  -4    2.50    0.69
   4  -2   4    2.28    0.72
   4  -2   4    2.68    0.78
   4  -2   4    2.34    0.69
  -5   2  -4    9.78    1.19
  -5   2  -4   10.61    1.22
   5  -2   4   13.25    1.20
   5  -2   4   12.53    1.16
   5  -2   4   10.72    1.11
  -6   2  -4    8.64    1.41
  -6   2  -4    7.04    1.24
   6  -2   4    9.48    1.31
   6  -2   4    8.80    1.25
   6  -2   4    9.52    1.37
  -7   2  -4    2.62    1.54
   7  -2   4    4.46    1.33
  -8   2  -4   -2.49    1.67
   8  -2   4    0.42    1.44
  -9  -1   4    4.16    1.80
  -9  -1   4    1.65    1.96
  -9  -1   4   -0.31    1.71
   8   1  -4    4.02    1.66
  -8  -1   4    1.12    1.55
  -8  -1   4    3.79    1.77
  -8  -1   4    0.15    1.54
   7   1  -4    5.39    1.57
  -7  -1   4    2.07    1.43
  -7  -1   4    2.25    1.39
  -7  -1   4    4.25    1.60
   6   1  -4   -0.33    1.27
   6   1  -4    1.13    1.09
  -6  -1   4    3.68    1.18
  -6  -1   4    0.66    1.18
  -6  -1   4    2.97    1.53
  -6  -1   4    1.52    0.80
  -6  -1   4    4.32    1.43
   5   1  -4   28.56    1.87
   5   1  -4   31.43    1.89
   5   1  -4   28.77    1.83
   5   1  -4   33.40    1.92
   5   1  -4   28.66    2.12
  -5  -1   4   30.52    1.80
  -5  -1   4   30.12    1.79
  -5  -1   4   28.91    2.00
  -5  -1   4   26.38    1.91
  -5  -1   4   28.76    2.42
  -5  -1   4   27.26    1.79
  -5  -1   4   34.13    1.55
   4   1  -4  181.93    4.73
   4   1  -4  189.81    4.58
   4   1  -4  187.44    4.66
   4   1  -4  184.50    4.59
   4   1  -4  187.16    4.64
   4   1  -4  183.29    4.62
  -4  -1   4  180.79    4.59
  -4  -1   4  192.42    4.87
  -4  -1   4  188.51    4.72
  -4  -1   4  187.09    4.40
  -4  -1   4  189.47    4.55
  -4  -1   4  192.40    4.63
  -4  -1   4  194.15    4.50
  -4  -1   4  189.43    4.55
  -4  -1   4  186.66    4.66
   3   1  -4   95.89    2.67
   3   1  -4   97.01    2.61
   3   1  -4   97.99    2.82
   3   1  -4   96.88    2.71
   3   1  -4   94.39    2.63
  -3  -1   4   96.13    2.71
  -3  -1   4   96.91    2.65
  -3  -1   4   92.68    2.62
  -3  -1   4   93.24    2.62
  -3  -1   4   92.50    2.54
  -3  -1   4   96.17    2.60
  -3  -1   4   92.40    2.91
  -3  -1   4   97.35    2.47
  -3  -1   4   97.76    2.61
   2   1  -4   58.03    2.02
   2   1  -4   59.74    1.71
   2   1  -4   58.01    1.77
   2   1  -4   58.14    1.75
   2   1  -4   61.23    1.73
  -2  -1   4   58.57    1.68
  -2  -1   4   60.17    1.96
  -2  -1   4   59.34    1.78
  -2  -1   4   57.45    1.71
  -2  -1   4   58.95    1.66
  -2  -1   4   59.14    1.51
  -2  -1   4   59.50    1.81
  -2  -1   4   57.24    1.61
  -2  -1   4   58.13    1.59
  -2  -1   4   47.82    1.84
   1   1  -4    8.46    0.58
   1   1  -4    8.07    0.55
   1   1  -4    9.66    0.66
   1   1  -4    8.20    0.59
   1   1  -4    8.75    0.58
  -1  -1   4    8.72    0.54
  -1  -1   4    8.33    0.91
  -1  -1   4    8.59    0.54
  -1  -1   4    9.28    0.62
  -1  -1   4    8.10    0.61
  -1  -1   4   10.46    1.05
  -1  -1   4    8.35    0.70
   0   1  -4    6.23    0.34
   0   1  -4    6.03    0.44
   0   1  -4    6.04    0.45
   0  -1   4    7.44    0.87
   0  -1   4    6.34    0.31
   0  -1   4    6.27    0.29
   0  -1   4    5.56    0.87
   0  -1   4    6.21    0.52
  -1   1  -4   28.90    0.82
  -1   1  -4   28.10    0.90
  -1   1  -4   29.56    0.89
   1  -1   4   28.16    0.81
   1  -1   4   30.00    0.96
   1  -1   4   29.35    1.59
   1  -1   4   29.32    1.46
  -2   1  -4    1.41    0.53
  -2   1  -4    1.24    0.50
   2  -1   4    1.11    0.51
   2  -1   4    1.40    0.47
   2  -1   4    1.88    0.44
  -3   1  -4   23.79    1.20
  -3   1  -4   23.77    1.27
   3  -1   4   24.52    1.25
   3  -1   4   23.35    1.33
   3  -1   4   22.99    1.17
  -4   1  -4  118.58    3.24
  -4   1  -4  129.42    3.33
   4  -1   4  122.18    3.36
   4  -1   4  123.95    3.37
   4  -1   4  121.65    3.28
  -5   1  -4   26.02    1.87
  -5   1  -4   20.60    1.67
   5  -1   4   24.53    1.73
   5  -1   4   26.66    1.90
   5  -1   4   27.64    1.84
  -6   1  -4    0.58    1.30
  -6   1  -4    2.30    1.35
   6  -1   4    2.28    1.26
  -7   1  -4    1.07    1.54
  -7   1  -4    1.74    1.39
   7  -1   4    0.77    1.39
  -8   1  -4    5.48    1.73
   8  -1   4    8.46    1.81
 -10   0   4   -0.45    1.84
 -10   0   4    2.85    2.14
 -10   0   4    1.20    2.15
  -9   0   4    2.01    1.51
  -9   0   4   -0.30    1.34
  -9   0   4    0.46    1.56
   8   0  -4   -2.19    1.47
  -8   0   4   -0.81    1.43
  -8   0   4    0.07    1.40
  -8   0   4    1.53    1.65
   7   0  -4    3.03    1.46
  -7   0   4    3.02    1.34
  -7   0   4    4.89    1.41
  -7   0   4    4.19    1.30
   6   0  -4   26.80    2.04
   6   0  -4   23.21    1.71
  -6   0   4   23.27    1.99
  -6   0   4   23.13    1.84
  -6   0   4   26.02    1.93
  -6   0   4   24.26    1.94
   5   0  -4   10.45    1.28
   5   0  -4    9.08    1.20
   5   0  -4   11.32    1.31
  -5   0   4    8.26    1.19
  -5   0   4    8.74    1.15
  -5   0   4    9.01    1.27
  -5   0   4   10.51    1.17
  -5   0   4    9.98    1.11
  -5   0   4    9.51    1.13
  -5   0   4   12.03    1.25
   4   0  -4    4.25    0.93
   4   0  -4    4.52    0.81
   4   0  -4    2.54    0.80
   4   0  -4    3.45    0.88
   4   0  -4    3.73    0.78
  -4   0   4    3.58    0.85
  -4   0   4    2.74    0.82
  -4   0   4    2.37    0.75
  -4   0   4    3.31    0.94
  -4   0   4    2.31    0.74
  -4   0   4    2.11    0.76
  -4   0   4    4.50    0.89
  -4   0   4    4.98    0.88
   3   0  -4   33.73    1.47
   3   0  -4   35.40    1.54
   3   0  -4   32.61    1.44
   3   0  -4   30.06    1.34
  -3   0   4   33.46    1.36
  -3   0   4   33.26    1.44
  -3   0   4   31.50    1.34
  -3   0   4   30.97    1.74
  -3   0   4   30.57    1.40
  -3   0   4   32.51    1.41
  -3   0   4   32.35    1.31
  -3   0   4   34.29    1.40
   2   0  -4   50.48    1.63
   2   0  -4   53.62    1.60
   2   0  -4   49.88    1.59
  -2   0   4   52.72    1.55
  -2   0   4   50.62    1.32
  -2   0   4   53.16    1.47
  -2   0   4   50.50    1.60
  -2   0   4   53.19    1.59
  -2   0   4   49.25    1.80
  -2   0   4   50.55    1.57
  -2   0   4   51.38    1.66
  -2   0   4   51.80    1.58
   1   0  -4   21.27    0.94
   1   0  -4   21.72    0.66
   1   0  -4   20.74    0.93
   1   0  -4   21.06    0.97
  -1   0   4   21.44    1.32
  -1   0   4   20.95    0.87
  -1   0   4   23.86    1.02
  -1   0   4   21.67    0.83
  -1   0   4   21.27    0.80
  -1   0   4   19.93    1.25
  -1   0   4   23.19    0.89
   0   0  -4    3.87    0.50
   0   0  -4    5.03    0.50
   0   0  -4    4.81    0.54
   0   0  -4    3.67    0.50
   0   0   4    3.83    0.52
   0   0   4    5.74    0.96
   0   0   4    4.64    0.44
   0   0   4    4.19    0.50
   0   0   4    4.32    0.83
  -1   0  -4    2.09    0.54
  -1   0  -4    3.74    0.56
   1   0   4    2.83    0.88
   1   0   4    1.61    0.81
   1   0   4    2.56    0.44
   1   0   4    2.01    0.53
   1   0   4    2.86    0.49
  -2   0  -4    5.27    0.75
  -2   0  -4    5.47    0.74
   2   0   4    5.86    0.71
   2   0   4    6.09    0.45
   2   0   4    5.65    0.42
   2   0   4    6.60    0.66
   2   0   4    5.01    0.69
  -3   0  -4   85.74    2.56
  -3   0  -4   84.70    2.56
   3   0   4   91.68    2.17
   3   0   4   88.79    2.51
   3   0   4   93.57    2.37
   3   0   4   93.15    2.65
   3   0   4   89.93    2.64
   3   0   4   89.24    2.18
  -4   0  -4   90.87    2.84
  -4   0  -4   94.64    2.92
   4   0   4   94.22    3.03
   4   0   4   94.77    2.42
   4   0   4   94.88    2.91
   4   0   4   92.37    2.88
   4   0   4   94.29    2.62
   4   0   4   97.81    2.40
  -5   0  -4    1.62    1.08
   5   0   4    4.08    1.20
   5   0   4    2.00    1.08
  -6   0  -4    1.62    1.25
   6   0   4    5.63    1.45
  -7   0  -4    5.84    1.75
  -7   0  -4    4.59    1.55
   7   0   4    9.95    1.78
  -8   0  -4   -0.21    1.57
  -8   0  -4   -1.37    1.98
   8   0   4   -0.78    1.58
 -10   1   4   -4.82    1.63
 -10   1   4   -1.59    1.91
 -10   1   4   -3.14    1.94
  -9   1   4    3.56    1.71
  -9   1   4    9.30    1.86
  -9   1   4    8.62    1.77
   8  -1  -4   10.80    1.73
  -8   1   4    4.07    1.79
  -8   1   4    6.49    1.55
  -8   1   4    5.42    1.58
   7  -1  -4    3.22    1.38
  -7   1   4    3.72    1.35
  -7   1   4    3.29    1.52
  -7   1   4    2.79    1.32
   6  -1  -4   14.63    1.51
   6  -1  -4   11.86    1.37
   6  -1  -4   11.21    1.37
  -6   1   4   12.71    1.62
  -6   1   4   15.25    1.41
  -6   1   4   10.80    1.31
  -6   1   4   13.33    1.45
  -6   1   4   12.49    1.43
   5  -1  -4   -0.70    0.91
   5  -1  -4   -0.58    0.78
   5  -1  -4   -1.07    0.90
   5  -1  -4    0.21    0.80
  -5   1   4    0.80    1.11
  -5   1   4   -0.31    0.84
  -5   1   4   -1.91    0.88
  -5   1   4    0.08    1.02
  -5   1   4    0.41    0.81
  -5   1   4   -1.53    0.83
   4  -1  -4    5.56    0.88
   4  -1  -4    8.90    1.02
   4  -1  -4    9.53    1.05
   4  -1  -4    8.56    0.93
   4  -1  -4    7.86    0.85
  -4   1   4    7.86    0.95
  -4   1   4    8.61    1.08
  -4   1   4    8.04    0.96
  -4   1   4    9.23    1.11
  -4   1   4    8.41    1.18
  -4   1   4   10.67    0.98
  -4   1   4    9.27    0.91
   3  -1  -4   88.64    2.53
   3  -1  -4   90.19    2.56
   3  -1  -4   93.78    2.54
   3  -1  -4   92.61    2.53
  -3   1   4   93.62    2.44
  -3   1   4   87.73    2.52
  -3   1   4   96.39    2.55
  -3   1   4   91.33    2.60
  -3   1   4   94.63    2.56
  -3   1   4   91.21    2.49
  -3   1   4   93.35    2.51
   2  -1  -4    0.74    0.63
   2  -1  -4    1.44    0.66
   2  -1  -4    0.99    0.61
  -2   1   4    1.44    0.58
  -2   1   4    0.72    0.57
  -2   1   4    0.83    0.53
  -2   1   4    1.12    0.60
  -2   1   4    0.56    0.82
  -2   1   4    0.24    0.65
  -2   1   4    0.69    0.45
   1  -1  -4    5.15    0.64
   1  -1  -4    5.37    0.64
   1  -1  -4    3.66    0.61
   1  -1  -4    4.73    0.35
  -1   1   4    5.03    0.56
  -1   1   4    4.88    0.61
  -1   1   4    4.96    0.59
  -1   1   4    6.85    0.70
  -1   1   4    4.31    0.54
  -1   1   4    4.66    0.63
  -1   1   4    4.56    0.77
   0  -1  -4   12.84    0.91
   0  -1  -4   14.01    1.05
   0  -1  -4   13.52    0.97
   0   1   4   12.30    0.80
   0   1   4   11.53    0.80
   0   1   4   12.35    0.96
   0   1   4   12.49    0.81
   0   1   4   13.41    1.02
   0   1   4   13.00    0.89
   0   1   4   13.73    1.07
  -1  -1  -4   39.08    1.40
  -1  -1  -4   36.05    1.35
   1   1   4   36.02    1.40
   1   1   4   35.50    1.19
   1   1   4   36.59    1.28
   1   1   4   40.05    1.63
   1   1   4   35.18    1.26
   1   1   4   33.28    1.65
   1   1   4   35.97    1.44
  -2  -1  -4   18.69    1.34
  -2  -1  -4   17.57    1.23
   2   1   4   16.02    1.16
   2   1   4   17.53    0.94
   2   1   4   17.66    1.24
   2   1   4   17.83    1.26
   2   1   4   17.58    0.90
   2   1   4   18.76    1.02
   2   1   4   16.95    1.22
  -3  -1  -4   47.51    1.91
  -3  -1  -4   46.93    1.96
   3   1   4   48.49    1.98
   3   1   4   50.69    1.68
   3   1   4   49.00    1.63
   3   1   4   49.03    1.90
   3   1   4   45.78    1.93
   3   1   4   48.20    1.78
  -4  -1  -4    0.86    1.00
  -4  -1  -4    0.84    0.96
   4   1   4    1.05    0.74
   4   1   4    0.39    0.82
   4   1   4   -0.35    0.69
   4   1   4   -0.16    0.98
   4   1   4    0.52    1.06
   4   1   4    0.95    1.06
  -5  -1  -4    4.77    1.26
   5   1   4    3.51    1.03
   5   1   4    4.67    1.18
  -6  -1  -4   10.50    1.65
   6   1   4   12.93    1.81
  -7  -1  -4    7.60    1.80
  -7  -1  -4    9.17    1.95
   7   1   4   11.26    2.33
 -10   2   4   -0.18    1.89
 -10   2   4    1.24    1.81
 -10   2   4   -0.23    1.55
  -9   2   4    5.57    1.95
  -9   2   4    1.75    1.64
  -9   2   4    3.27    1.82
   8  -2  -4   16.50    1.81
  -8   2   4   13.92    1.75
  -8   2   4   15.11    2.04
  -8   2   4   11.20    1.90
   7  -2  -4    0.92    1.27
  -7   2   4   -1.25    1.26
  -7   2   4    0.31    1.27
  -7   2   4   -0.50    1.35
   6  -2  -4    1.10    0.93
   6  -2  -4   -0.36    1.09
   6  -2  -4   -0.75    0.99
   6  -2  -4    0.32    0.81
  -6   2   4    0.55    0.99
  -6   2   4    0.13    0.85
  -6   2   4    0.25    0.99
  -6   2   4    0.46    0.98
  -6   2   4    0.85    0.70
   5  -2  -4   21.64    1.57
   5  -2  -4   20.22    1.44
   5  -2  -4   22.70    1.51
  -5   2   4   20.71    1.48
  -5   2   4   18.35    1.33
  -5   2   4   19.96    1.55
  -5   2   4   20.20    1.46
  -5   2   4   16.41    1.31
  -5   2   4   21.43    1.55
   4  -2  -4    2.78    0.92
   4  -2  -4    4.29    0.77
   4  -2  -4    2.88    0.77
   4  -2  -4    3.76    0.64
   4  -2  -4    3.35    0.91
  -4   2   4    3.24    0.84
  -4   2   4    3.98    0.98
  -4   2   4    3.17    0.87
  -4   2   4    2.48    0.85
  -4   2   4    1.39    0.92
  -4   2   4    1.67    0.78
  -4   2   4    1.93    0.76
   3  -2  -4  127.64    3.23
   3  -2  -4  126.33    3.26
   3  -2  -4  123.11    3.20
   3  -2  -4  128.07    3.26
  -3   2   4  126.83    3.14
  -3   2   4  129.33    3.21
  -3   2   4  126.20    3.21
  -3   2   4  124.40    3.20
  -3   2   4  131.73    3.14
  -3   2   4  125.68    3.24
  -3   2   4  125.06    3.26
   2  -2  -4    2.62    0.61
   2  -2  -4    2.99    0.70
   2  -2  -4    3.52    0.74
  -2   2   4    1.45    0.63
  -2   2   4    3.33    0.81
  -2   2   4    3.19    0.60
  -2   2   4    2.94    0.29
  -2   2   4    2.11    0.67
  -2   2   4    3.93    0.70
  -2   2   4    2.87    0.66
  -2   2   4    2.57    0.64
   1  -2  -4   23.38    1.09
   1  -2  -4   20.22    1.23
   1  -2  -4   22.20    0.77
   1  -2  -4   21.08    1.17
  -1   2   4   21.23    1.05
  -1   2   4   19.17    1.03
  -1   2   4   20.97    1.05
  -1   2   4   23.17    1.30
  -1   2   4   20.76    1.01
  -1   2   4   22.47    1.16
  -1   2   4   22.24    1.13
   0  -2  -4  112.45    2.87
   0  -2  -4  115.87    2.91
   0   2   4  113.46    2.85
   0   2   4  111.88    2.89
   0   2   4  119.47    2.80
   0   2   4  108.58    3.00
   0   2   4  113.58    2.83
   0   2   4  112.45    2.89
  -1  -2  -4    2.39    0.77
  -1  -2  -4    2.22    0.73
   1   2   4    2.22    0.75
   1   2   4    2.07    0.66
   1   2   4    2.30    0.62
   1   2   4    3.70    0.88
   1   2   4    2.28    0.60
   1   2   4    1.88    0.73
  -2  -2  -4   14.20    1.16
  -2  -2  -4   13.46    1.14
   2   2   4   13.85    1.12
   2   2   4   13.32    0.95
   2   2   4   15.28    1.12
   2   2   4   14.88    1.17
   2   2   4   12.20    1.14
   2   2   4   12.52    0.98
  -3  -2  -4    2.97    1.01
  -3  -2  -4    3.31    1.04
   3   2   4    2.94    0.75
   3   2   4    2.42    1.06
   3   2   4    3.58    0.91
   3   2   4    0.89    0.84
   3   2   4    4.11    1.08
  -4  -2  -4    5.21    1.25
   4   2   4    3.11    1.11
   4   2   4    4.50    0.89
   4   2   4    3.16    0.81
   4   2   4    2.06    1.26
  -5  -2  -4   14.84    1.70
   5   2   4   17.47    1.85
   5   2   4   13.19    1.49
  -6  -2  -4    1.74    1.47
   6   2   4    2.96    1.42
   6   2   4    4.02    2.02
  -7  -2  -4    4.12    1.52
  -7  -2  -4    3.00    1.93
 -10   3   4    3.17    1.82
 -10   3   4    7.62    2.06
 -10   3   4    7.15    2.10
  -9   3   4    3.09    1.74
  -9   3   4    1.60    1.40
  -9   3   4    2.97    1.33
   8  -3  -4   -0.09    1.31
  -8   3   4   -0.65    1.43
  -8   3   4    0.57    1.22
  -8   3   4   -0.28    1.31
   7  -3  -4    2.29    1.24
   7  -3  -4    2.69    1.21
  -7   3   4    1.07    1.07
  -7   3   4    2.55    1.16
  -7   3   4    1.74    1.22
   6  -3  -4   12.97    1.40
   6  -3  -4   12.76    1.15
   6  -3  -4   14.73    1.40
   6  -3  -4   11.93    1.40
  -6   3   4   11.84    1.17
  -6   3   4   13.92    1.48
  -6   3   4   12.62    1.33
  -6   3   4   13.55    1.27
  -6   3   4   13.31    1.52
   5  -3  -4    0.52    0.67
   5  -3  -4   -0.84    0.73
   5  -3  -4    0.31    0.77
   5  -3  -4    0.21    0.54
   5  -3  -4    0.65    0.75
  -5   3   4   -0.09    0.92
  -5   3   4   -0.03    0.95
  -5   3   4    0.16    0.82
  -5   3   4   -0.09    0.70
   4  -3  -4    3.29    0.93
   4  -3  -4    3.41    0.90
   4  -3  -4    3.46    0.80
  -4   3   4    2.65    0.74
  -4   3   4    3.23    0.87
  -4   3   4    2.32    0.97
  -4   3   4    3.10    0.75
  -4   3   4    2.08    0.79
  -4   3   4    5.23    0.89
   3  -3  -4   11.54    0.97
   3  -3  -4   11.87    0.91
   3  -3  -4   11.25    1.06
   3  -3  -4   12.11    1.03
  -3   3   4   13.72    1.01
  -3   3   4   12.30    1.00
  -3   3   4   12.09    0.99
  -3   3   4   11.01    0.92
  -3   3   4   13.13    1.00
  -3   3   4   10.29    0.96
  -3   3   4   10.37    0.89
   2  -3  -4    4.27    0.48
   2  -3  -4    5.54    0.89
   2  -3  -4    5.48    0.82
   2  -3  -4    3.59    0.72
   2  -3  -4    4.79    0.72
  -2   3   4    4.37    0.87
  -2   3   4    4.71    0.77
  -2   3   4    3.02    0.78
  -2   3   4    4.10    0.73
  -2   3   4    4.52    0.76
  -2   3   4    3.67    0.78
  -2   3   4    3.19    0.74
   1  -3  -4   64.92    1.99
   1  -3  -4   67.14    2.14
   1  -3  -4   64.55    2.10
   1  -3  -4   66.51    1.78
  -1   3   4   66.62    2.04
  -1   3   4   64.12    2.09
  -1   3   4   66.43    1.96
  -1   3   4   64.89    1.99
  -1   3   4   64.61    2.03
  -1   3   4   66.21    2.01
  -1   3   4   69.31    2.10
   0  -3  -4   57.58    2.01
   0  -3  -4   57.62    1.91
   0  -3  -4   59.08    1.99
   0   3   4   55.02    1.89
   0   3   4   60.27    1.98
   0   3   4   58.73    2.13
   0   3   4   58.37    1.91
   0   3   4   57.17    1.96
   0   3   4   61.10    1.93
  -1  -3  -4    2.79    0.90
  -1  -3  -4    2.35    0.97
  -1  -3  -4    1.51    0.87
   1   3   4    1.24    0.72
   1   3   4    1.89    0.83
   1   3   4    2.74    0.73
   1   3   4    1.08    0.91
   1   3   4    1.22    0.88
   1   3   4    2.31    0.72
  -2  -3  -4    2.80    1.05
  -2  -3  -4    1.92    0.97
   2   3   4    2.59    0.85
   2   3   4    4.63    0.91
   2   3   4    3.71    1.03
   2   3   4    2.94    0.83
   2   3   4    3.80    0.87
   2   3   4    4.93    1.07
  -3  -3  -4    0.23    1.09
   3   3   4    1.49    0.87
   3   3   4    0.90    0.96
   3   3   4    1.89    1.11
  -4  -3  -4   10.87    1.41
   4   3   4   12.37    1.48
   4   3   4   10.43    1.44
   4   3   4   12.16    1.58
  -5  -3  -4   11.44    1.76
   5   3   4   14.19    1.65
  -6  -3  -4    4.12    1.72
   6   3   4    2.31    1.56
 -10   4   4    6.77    1.91
 -10   4   4    4.43    1.68
 -10   4   4    4.73    1.96
  -9   4   4    0.29    1.67
  -9   4   4   -2.44    1.12
  -9   4   4    0.57    1.29
   8  -4  -4    0.70    1.36
  -8   4   4    0.93    1.25
  -8   4   4   -0.01    1.37
  -8   4   4    0.80    1.43
   7  -4  -4   15.68    1.49
   7  -4  -4   15.29    1.55
  -7   4   4   17.97    1.68
  -7   4   4   19.00    1.64
  -7   4   4   13.88    1.62
   6  -4  -4    4.62    1.24
   6  -4  -4    6.75    1.06
   6  -4  -4    6.63    1.09
   6  -4  -4    4.27    1.11
  -6   4   4    5.65    1.25
  -6   4   4    5.73    1.05
  -6   4   4    5.52    1.02
  -6   4   4    4.71    1.27
  -6   4   4    5.68    0.92
   5  -4  -4    1.77    0.95
   5  -4  -4    3.99    1.01
   5  -4  -4    1.73    0.83
   5  -4  -4    2.19    0.77
   5  -4  -4    2.39    0.61
   5  -4  -4    3.13    1.04
  -5   4   4    2.73    0.86
  -5   4   4    2.58    0.95
  -5   4   4    3.03    0.91
  -5   4   4    2.36    0.92
   4  -4  -4    5.46    1.03
   4  -4  -4    6.03    1.04
   4  -4  -4    5.32    1.01
   4  -4  -4    7.38    1.06
  -4   4   4    7.20    1.01
  -4   4   4    7.03    0.88
  -4   4   4    5.44    0.83
  -4   4   4    5.81    0.97
   3  -4  -4   17.15    1.24
   3  -4  -4   15.70    1.24
   3  -4  -4   17.31    1.41
  -3   4   4   15.28    1.16
  -3   4   4   15.48    1.16
  -3   4   4   18.91    1.20
  -3   4   4   15.08    1.14
  -3   4   4   15.69    1.07
  -3   4   4   16.08    1.11
   2  -4  -4   99.93    2.85
   2  -4  -4   97.65    2.47
   2  -4  -4   97.54    2.80
   2  -4  -4  103.78    2.84
   2  -4  -4  105.29    2.89
  -2   4   4   99.29    2.74
  -2   4   4   98.10    2.85
  -2   4   4   99.65    2.61
  -2   4   4  100.41    2.84
  -2   4   4  100.32    2.80
  -2   4   4  101.73    2.83
  -2   4   4   99.55    2.79
   1  -4  -4   33.78    1.63
   1  -4  -4   35.23    1.57
   1  -4  -4   30.82    1.49
   1  -4  -4   32.03    1.38
  -1   4   4   30.24    1.48
  -1   4   4   31.98    1.48
  -1   4   4   32.11    1.39
  -1   4   4   32.80    1.55
  -1   4   4   33.87    1.49
  -1   4   4   33.97    1.61
  -1   4   4   30.85    1.54
   0  -4  -4   16.39    1.27
   0  -4  -4   16.43    1.25
   0  -4  -4   17.71    1.32
   0   4   4   16.30    1.31
   0   4   4   14.19    1.14
   0   4   4   17.67    1.37
   0   4   4   17.90    1.33
   0   4   4   19.39    1.41
  -1  -4  -4    1.94    1.07
  -1  -4  -4    0.60    1.03
  -1  -4  -4    2.27    0.97
   1   4   4    1.36    0.84
   1   4   4    1.85    1.04
   1   4   4    1.51    1.08
   1   4   4    3.20    1.02
   1   4   4    1.46    0.86
   1   4   4    1.82    0.87
  -2  -4  -4   10.16    1.55
  -2  -4  -4    8.49    1.36
   2   4   4    9.96    1.12
   2   4   4    9.33    1.13
   2   4   4    9.64    1.35
   2   4   4    8.52    1.04
  -3  -4  -4    4.32    1.58
  -3  -4  -4    0.76    1.27
   3   4   4    1.01    1.03
   3   4   4    2.57    1.28
  -4  -4  -4    4.47    1.57
  -4  -4  -4    3.01    1.55
   4   4   4    2.57    1.33
  -5  -4  -4   -1.56    1.50
  -5  -4  -4    0.45    1.95
   5   4   4    2.22    1.47
  -6  -4  -4    1.15    2.17
  -6  -4  -4    1.53    1.82
   6   4   4   -0.37    1.39
 -10   5   4    2.00    1.83
 -10   5   4    4.64    1.78
 -10   5   4    3.40    1.86
  -9   5   4    0.16    1.53
  -9   5   4    1.31    1.55
  -9   5   4    2.12    1.69
  -8   5   4   11.28    1.68
  -8   5   4   14.19    1.75
  -8   5   4   12.93    1.83
   7  -5  -4   26.25    1.96
   7  -5  -4   28.61    2.09
  -7   5   4   25.06    2.01
  -7   5   4   23.02    1.96
  -7   5   4   26.04    2.12
   6  -5  -4    0.94    1.13
   6  -5  -4    1.08    0.96
   6  -5  -4    0.66    0.99
   6  -5  -4    1.53    1.04
  -6   5   4   -0.72    0.93
  -6   5   4    3.26    1.29
  -6   5   4    3.84    1.18
  -6   5   4    2.22    1.06
   5  -5  -4    0.25    0.96
   5  -5  -4    0.36    0.87
   5  -5  -4    0.35    0.85
   5  -5  -4    0.22    1.00
  -5   5   4    0.80    1.13
  -5   5   4    0.46    0.84
  -5   5   4   -0.11    0.95
  -5   5   4   -0.07    0.73
   4  -5  -4   21.78    1.69
   4  -5  -4   23.57    1.61
   4  -5  -4   19.35    1.49
   4  -5  -4   21.25    1.61
  -4   5   4   21.64    1.73
  -4   5   4   21.34    1.15
  -4   5   4   20.30    1.58
  -4   5   4   21.30    1.37
   3  -5  -4   23.73    1.60
   3  -5  -4   26.22    1.63
   3  -5  -4   26.04    1.25
   3  -5  -4   25.06    1.51
  -3   5   4   22.56    1.46
  -3   5   4   24.62    1.20
  -3   5   4   23.38    1.50
  -3   5   4   26.19    1.60
  -3   5   4   26.57    1.81
   2  -5  -4   37.63    1.77
   2  -5  -4   36.79    1.47
   2  -5  -4   36.24    1.82
  -2   5   4   38.35    1.65
  -2   5   4   37.36    1.64
  -2   5   4   37.04    1.71
  -2   5   4   38.17    1.77
  -2   5   4   35.67    1.70
  -2   5   4   33.77    1.39
   1  -5  -4    5.22    0.88
   1  -5  -4    5.90    0.95
   1  -5  -4    4.78    0.93
   1  -5  -4    2.96    0.92
  -1   5   4    5.61    1.00
  -1   5   4    5.03    0.96
  -1   5   4    5.02    0.97
  -1   5   4    4.16    1.13
  -1   5   4    7.09    1.10
  -1   5   4    5.41    0.98
   0  -5  -4    4.26    1.02
   0  -5  -4    4.03    0.95
   0  -5  -4    3.38    0.98
   0   5   4    4.56    1.13
   0   5   4    3.46    1.00
   0   5   4    4.27    0.99
  -1  -5  -4    5.14    1.27
  -1  -5  -4    3.11    1.00
   1   5   4    5.30    1.07
   1   5   4    5.43    1.25
   1   5   4    5.47    1.08
  -2  -5  -4    4.14    1.45
  -2  -5  -4    3.84    1.35
   2   5   4    2.94    1.31
   2   5   4    3.92    1.11
  -3  -5  -4    5.31    1.46
  -3  -5  -4    3.77    1.50
   3   5   4    3.73    1.46
  -4  -5  -4    3.28    1.90
  -4  -5  -4    0.80    1.58
   4   5   4    3.18    1.48
  -5  -5  -4    2.66    2.16
  -5  -5  -4    0.98    1.76
   5   5   4    0.25    1.56
 -10   6   4   10.88    1.95
 -10   6   4    3.59    1.79
 -10   6   4    9.20    1.79
  -9   6   4   -0.86    1.49
  -9   6   4    0.17    1.47
  -9   6   4   -0.61    1.57
  -8   6   4    4.68    1.60
  -8   6   4    3.30    1.35
  -8   6   4    7.72    1.60
   7  -6  -4    4.14    1.29
  -7   6   4    6.03    1.34
  -7   6   4    3.52    1.36
  -7   6   4    4.80    1.46
   6  -6  -4    7.23    1.27
   6  -6  -4    6.82    1.22
   6  -6  -4    7.57    1.14
  -6   6   4    7.69    1.34
  -6   6   4    7.01    1.44
  -6   6   4    8.64    1.03
   5  -6  -4   20.28    1.49
   5  -6  -4   22.19    1.58
   5  -6  -4   23.51    1.78
   5  -6  -4   22.33    1.69
  -5   6   4   22.80    1.74
  -5   6   4   25.15    1.79
  -5   6   4   20.89    1.60
  -5   6   4   21.12    1.72
  -5   6   4   20.45    1.37
   4  -6  -4   61.10    2.38
   4  -6  -4   61.38    2.51
   4  -6  -4   60.85    2.35
   4  -6  -4   59.90    2.29
  -4   6   4   58.31    1.83
  -4   6   4   56.66    2.45
  -4   6   4   58.40    2.33
  -4   6   4   62.76    2.39
   3  -6  -4    9.18    1.23
   3  -6  -4    6.48    1.04
   3  -6  -4    6.54    1.19
   3  -6  -4    9.64    0.96
  -3   6   4    6.12    1.22
  -3   6   4    7.93    1.15
  -3   6   4    6.84    1.09
  -3   6   4    6.92    0.74
   2  -6  -4   30.02    1.49
   2  -6  -4   30.79    1.69
   2  -6  -4   30.54    1.76
  -2   6   4   27.80    1.80
  -2   6   4   28.33    1.80
  -2   6   4   30.78    1.87
  -2   6   4   30.60    1.80
   1  -6  -4   11.66    1.20
   1  -6  -4   10.06    1.04
   1  -6  -4   14.11    1.43
  -1   6   4    9.70    1.23
  -1   6   4   10.48    1.23
  -1   6   4   11.17    1.27
  -1   6   4   10.85    1.26
   0  -6  -4   30.57    1.87
   0  -6  -4   32.77    2.20
   0   6   4   29.72    1.95
   0   6   4   31.18    1.84
  -1  -6  -4   46.53    2.51
  -1  -6  -4   50.45    2.41
   1   6   4   49.17    2.33
  -2  -6  -4    5.59    1.58
  -2  -6  -4    6.24    1.63
   2   6   4    3.52    1.48
  -3  -6  -4    2.43    1.64
  -3  -6  -4    1.10    1.41
   3   6   4    2.90    1.52
  -4  -6  -4    0.35    1.91
  -4  -6  -4    1.92    1.81
   4   6   4    2.37    1.60
  -5  -6  -4    2.82    2.09
  -5  -6  -4   -0.95    2.08
   5   6   4    6.04    1.91
 -10   7   4    0.96    1.52
 -10   7   4    2.43    1.76
  -9   7   4    2.84    1.45
  -9   7   4    4.15    1.68
  -8   7   4    1.01    1.42
  -8   7   4    1.93    1.52
  -7   7   4    8.30    1.46
  -7   7   4    7.89    1.48
   6  -7  -4   25.21    2.95
   6  -7  -4   24.48    1.75
   6  -7  -4   22.74    1.89
  -6   7   4   25.63    1.99
  -6   7   4   23.40    1.78
   5  -7  -4   41.92    2.21
   5  -7  -4   42.08    2.16
  -5   7   4   42.76    1.82
  -5   7   4   43.38    2.22
  -5   7   4   40.33    2.32
   4  -7  -4   10.94    1.40
   4  -7  -4   10.70    1.23
  -4   7   4    8.58    1.26
  -4   7   4   11.66    1.33
  -4   7   4    9.94    1.15
  -4   7   4    8.35    0.76
   3  -7  -4    5.71    1.29
   3  -7  -4    3.95    0.95
   3  -7  -4    4.31    1.22
  -3   7   4    4.73    1.20
  -3   7   4    2.51    1.08
  -3   7   4    5.25    1.12
   2  -7  -4    4.65    1.04
   2  -7  -4    2.21    1.03
  -2   7   4    1.03    1.07
  -2   7   4    3.98    1.16
  -2   7   4    1.99    1.04
   1  -7  -4   23.45    1.73
   1  -7  -4   25.90    1.89
  -1   7   4   23.47    1.79
   0  -7  -4    1.18    1.21
   0  -7  -4    4.39    1.42
   0   7   4    2.72    1.17
  -1  -7  -4   25.32    1.92
  -1  -7  -4   23.15    2.03
   1   7   4   24.79    2.07
  -2  -7  -4    0.19    1.53
  -2  -7  -4    1.19    1.61
   2   7   4    1.98    1.31
  -3  -7  -4    1.05    1.52
  -3  -7  -4    4.43    1.90
   3   7   4   -1.18    1.62
  -4  -7  -4    1.14    1.97
  -4  -7  -4    0.59    1.92
   4   7   4    2.91    1.80
 -10   8   4    1.87    1.75
 -10   8   4    2.31    1.61
  -9   8   4    0.37    1.53
  -9   8   4    3.29    1.79
  -8   8   4    3.95    1.52
  -8   8   4    7.11    1.77
  -7   8   4    4.33    1.57
  -7   8   4    5.40    1.44
   6  -8  -4   11.06    1.51
  -6   8   4    8.02    1.46
  -6   8   4    9.91    1.51
   5  -8  -4    4.28    1.28
  -5   8   4    3.74    1.09
  -5   8   4    3.54    1.17
   4  -8  -4    1.52    0.97
   4  -8  -4    1.05    1.18
  -4   8   4    1.67    1.20
  -4   8   4    1.85    1.07
   3  -8  -4    0.42    1.23
   3  -8  -4    2.69    1.21
  -3   8   4    1.29    1.08
  -3   8   4    0.66    1.17
   2  -8  -4   31.65    2.29
   2  -8  -4   28.99    2.08
  -2   8   4   30.68    2.03
  -2   8   4   29.99    1.93
   1  -8  -4   10.16    1.50
   1  -8  -4   12.57    1.71
  -1   8   4    9.62    1.45
   0  -8  -4    1.23    1.36
   0  -8  -4    2.75    1.54
   0   8   4    2.81    1.25
  -1  -8  -4    2.28    1.37
  -1  -8  -4    2.70    1.58
   1   8   4    2.73    1.38
  -2  -8  -4    5.76    1.92
  -2  -8  -4    3.41    1.78
   2   8   4    4.26    1.78
  -3  -8  -4    1.67    1.70
  -3  -8  -4   -0.02    1.88
   3   8   4    2.05    1.50
 -10   9   4    1.80    1.92
 -10   9   4    2.00    1.73
  -9   9   4    2.92    1.53
  -9   9   4    5.85    1.68
  -8   9   4   13.90    1.98
  -8   9   4   13.83    1.84
  -7   9   4    0.22    1.55
  -7   9   4    4.76    1.46
  -6   9   4    0.57    1.20
  -6   9   4    5.14    1.45
  -5   9   4    8.65    1.51
  -5   9   4    4.63    1.58
   4  -9  -4    7.46    1.50
   4  -9  -4    6.42    1.43
  -4   9   4    7.62    1.65
  -4   9   4    8.91    1.52
   3  -9  -4   33.86    2.08
   3  -9  -4   37.76    2.44
  -3   9   4   33.28    2.42
  -3   9   4   38.33    2.56
   2  -9  -4   13.78    1.59
   2  -9  -4   17.75    1.85
  -2   9   4   14.41    1.67
  -2   9   4   11.74    1.81
   1  -9  -4   -0.11    1.32
   1  -9  -4   -0.32    1.55
  -1   9   4   -0.64    1.16
   0  -9  -4    9.28    1.89
   0  -9  -4    3.78    1.55
   0   9   4    4.85    1.44
  -1  -9  -4    1.57    1.47
  -1  -9  -4    0.26    1.64
   1   9   4    0.76    1.67
  -2  -9  -4    2.42    1.84
  -2  -9  -4    1.22    2.01
   2   9   4    0.38    1.50
  -9  10   4    0.67    1.57
  -9  10   4    1.09    1.81
  -8  10   4    0.19    1.38
  -8  10   4    1.21    1.50
  -7  10   4   -0.09    1.57
  -7  10   4   -0.50    1.45
  -6  10   4    2.02    1.35
  -6  10   4    0.71    1.35
  -5  10   4   10.60    1.70
  -5  10   4    6.73    1.79
   4 -10  -4   12.41    1.61
  -4  10   4   13.12    1.74
  -4  10   4   11.99    1.90
   3 -10  -4    7.45    1.51
  -3  10   4    3.76    1.52
  -3  10   4    1.21    1.58
   2 -10  -4   -1.14    1.29
   2 -10  -4   -0.43    1.51
  -2  10   4   -1.61    1.40
  -2  10   4    2.21    1.63
   1 -10  -4    1.87    1.49
   1 -10  -4    2.22    1.65
  -1  10   4    0.93    1.37
   0 -10  -4   13.05    2.20
   0 -10  -4    8.25    1.82
   0  10   4    9.04    1.97
  -1 -10  -4    1.22    1.45
   1  10   4    0.29    1.80
  -9  11   4    4.62    2.01
  -9  11   4    2.76    1.69
  -8  11   4   -1.07    1.70
  -8  11   4   -1.49    1.57
  -7  11   4    6.86    1.65
  -7  11   4    4.64    1.69
  -6  11   4   -0.54    1.64
  -6  11   4    1.11    1.26
  -5  11   4   14.95    1.94
  -5  11   4   14.44    2.11
   4 -11  -4    0.20    1.32
  -4  11   4    1.21    1.44
  -4  11   4    0.46    1.53
   3 -11  -4    0.13    1.39
  -3  11   4    3.52    1.48
  -3  11   4   -0.19    1.27
   2 -11  -4   12.93    1.95
  -2  11   4    8.75    1.73
   1 -11  -4    0.20    1.61
  -1  11   4    1.28    1.50
   0 -11  -4   -0.69    1.68
   0  11   4   -0.66    1.82
  -8  12   4   -0.94    1.83
  -8  12   4    0.82    1.68
  -7  12   4    2.75    1.88
  -7  12   4    2.29    1.75
  -6  12   4    4.33    1.76
  -6  12   4    7.09    2.03
  -5  12   4    1.69    1.68
  -5  12   4   -1.74    1.79
   4 -12  -4    6.89    1.78
  -4  12   4    6.35    1.55
  -4  12   4    6.36    2.05
   3 -12  -4    4.44    1.67
  -3  12   4    4.62    1.53
  -3  12   4    4.25    1.64
   2 -12  -4   -0.84    1.65
  -2  12   4    5.21    2.02
   1 -12  -4    5.03    1.86
  -1  12   4    5.95    1.79
  -6  13   4    5.25    2.12
  -6  13   4    0.31    1.70
  -5  13   4    0.26    1.63
  -5  13   4   -0.38    1.79
  -4  13   4    9.03    2.09
  -4  13   4    8.53    2.28
   0 -13   5    0.01    1.69
   1 -13   5   11.33    2.34
  -2  13  -5    4.48    1.37
   2 -13   5    4.72    1.72
  -3  13  -5    0.50    1.30
   3 -13   5   -1.22    1.95
  -4  13  -5    2.89    1.19
   4 -13   5    2.22    1.35
  -5  13  -5    5.62    1.37
   5 -13   5    7.13    1.62
  -1 -12   5    8.08    2.23
   0 -12   5    7.95    2.18
   1 -12   5    5.21    2.03
  -2  12  -5   -1.15    1.04
   2 -12   5   -1.43    1.43
   2 -12   5    0.15    1.29
  -3  12  -5    0.54    1.18
   3 -12   5    1.24    1.18
   3 -12   5    5.18    2.00
  -4  12  -5    3.40    1.19
   4 -12   5    4.99    0.81
   4 -12   5    5.48    1.26
  -5  12  -5    3.01    1.19
   5 -12   5    1.27    1.31
  -6  12  -5    0.62    1.12
   6 -12   5    2.59    1.35
   3  11  -5    1.91    1.96
  -3 -11   5    0.67    2.13
   2  11  -5    3.42    1.94
  -2 -11   5    1.56    2.03
   1  11  -5    1.30    1.65
  -1 -11   5    1.03    1.56
   0 -11   5    7.90    2.06
  -1  11  -5    1.02    1.05
   1 -11   5    0.78    1.24
   1 -11   5    0.44    1.43
  -2  11  -5    2.08    1.15
   2 -11   5    1.24    1.14
   2 -11   5    1.81    1.45
  -3  11  -5    9.85    1.29
   3 -11   5   11.59    2.16
   3 -11   5   12.76    1.37
   3 -11   5   11.46    1.00
  -4  11  -5    5.44    1.09
   4 -11   5    3.61    0.61
   4 -11   5    2.57    1.03
  -5  11  -5   -0.79    1.01
   5 -11   5   -0.24    1.06
  -6  11  -5    0.63    1.01
   6 -11   5   -0.67    0.96
  -7  11  -5    4.24    1.22
   7 -11   5    5.28    1.28
   4  10  -5    1.05    1.60
  -4 -10   5    2.66    2.16
  -4 -10   5    1.92    1.58
   3  10  -5    2.08    1.52
  -3 -10   5   -1.39    1.55
  -3 -10   5    2.98    1.59
   2  10  -5   13.13    1.78
  -2 -10   5   12.81    1.99
   1  10  -5    1.81    1.46
  -1 -10   5    1.08    1.78
   0 -10   5    0.09    1.00
   0 -10   5   -0.25    1.68
  -1  10  -5    8.83    1.26
   1 -10   5    8.78    1.31
   1 -10   5    5.72    1.84
  -2  10  -5    5.71    1.07
   2 -10   5    6.86    1.21
   2 -10   5    7.73    1.83
  -3  10  -5    7.89    1.06
   3 -10   5    8.67    0.79
   3 -10   5    8.71    1.16
   3 -10   5    8.77    1.94
  -4  10  -5    2.48    0.87
   4 -10   5    0.65    0.94
  -5  10  -5    1.67    0.94
   5 -10   5   -0.71    0.91
  -6  10  -5   10.65    1.27
   6 -10   5    8.86    1.15
  -7  10  -5    3.46    1.16
   7 -10   5    4.94    1.34
   5   9  -5    0.43    1.45
   5   9  -5    0.54    1.65
  -5  -9   5    1.00    1.69
  -5  -9   5   -0.61    1.76
  -5  -9   5   -2.17    1.85
   4   9  -5    2.68    1.56
  -4  -9   5    4.91    1.60
  -4  -9   5    9.31    2.29
  -4  -9   5    4.42    1.61
   3   9  -5    5.23    1.81
  -3  -9   5    4.36    1.37
  -3  -9   5    3.88    1.64
  -3  -9   5    5.59    1.46
   2   9  -5    1.32    1.46
  -2  -9   5    2.08    1.17
  -2  -9   5    1.60    1.12
  -2  -9   5    0.76    1.44
   1   9  -5    1.09    1.26
  -1  -9   5   -0.10    1.20
  -1  -9   5   -1.35    1.29
  -1  -9   5    1.27    1.21
   0   9  -5    1.33    1.09
   0   9  -5    0.71    1.06
   0  -9   5   -0.99    1.25
   0  -9   5   -1.46    1.00
  -1   9  -5    0.18    0.88
  -1   9  -5    0.35    0.85
   1  -9   5    1.34    0.87
   1  -9   5    0.97    1.23
  -2   9  -5   11.61    1.02
  -2   9  -5   12.32    1.91
   2  -9   5   13.62    1.69
   2  -9   5   12.54    1.06
  -3   9  -5    0.12    0.75
  -3   9  -5    2.43    1.47
   3  -9   5    1.00    0.77
  -4   9  -5    0.49    1.27
  -4   9  -5    1.19    0.73
   4  -9   5   -0.04    0.74
  -5   9  -5   17.26    1.41
   5  -9   5   17.74    1.45
  -6   9  -5   13.66    1.28
   6  -9   5   10.61    1.24
  -7   9  -5    0.91    1.14
   7  -9   5    1.14    1.17
  -8   9  -5   -0.27    1.20
   8  -9   5    0.81    1.21
   6   8  -5    0.12    1.75
   6   8  -5    0.79    1.92
  -6  -8   5    1.22    1.87
  -6  -8   5    0.62    1.51
  -6  -8   5   -0.84    1.85
   5   8  -5    1.65    1.65
   5   8  -5    0.12    1.87
  -5  -8   5    3.89    1.78
  -5  -8   5    0.41    2.12
  -5  -8   5    0.05    1.59
   4   8  -5    7.01    1.85
  -4  -8   5    4.13    1.56
  -4  -8   5    3.85    1.58
  -4  -8   5    6.06    2.08
   3   8  -5    0.94    1.47
  -3  -8   5    0.51    1.34
  -3  -8   5    1.27    1.75
  -3  -8   5    2.32    1.35
   2   8  -5    5.97    1.45
  -2  -8   5    5.67    1.22
  -2  -8   5    5.46    1.48
  -2  -8   5    5.78    1.20
  -2  -8   5    7.35    1.22
   1   8  -5   14.77    1.47
   1   8  -5   13.13    1.28
  -1  -8   5   10.05    1.16
  -1  -8   5   10.67    1.20
  -1  -8   5   12.36    1.02
  -1  -8   5   13.94    1.89
   0   8  -5    1.48    0.90
   0   8  -5    1.18    1.45
   0   8  -5    1.39    0.90
   0  -8   5    0.57    0.94
   0  -8   5    0.89    0.86
   0  -8   5    1.27    1.16
  -1   8  -5    1.20    0.80
  -1   8  -5    3.01    0.79
  -1   8  -5    2.30    1.58
   1  -8   5    2.92    0.92
   1  -8   5    2.56    0.82
   1  -8   5    0.69    1.40
  -2   8  -5    0.66    0.64
  -2   8  -5   -0.01    1.08
  -2   8  -5    0.48    0.70
   2  -8   5    0.51    0.62
   2  -8   5   -0.05    0.83
   2  -8   5    0.75    1.16
  -3   8  -5   -0.17    1.22
  -3   8  -5    0.03    0.61
   3  -8   5   -0.43    0.62
  -4   8  -5   27.25    1.31
  -4   8  -5   33.21    2.30
   4  -8   5   29.61    1.32
  -5   8  -5   16.23    1.24
   5  -8   5   18.54    1.47
  -6   8  -5    0.87    0.93
   6  -8   5    2.23    0.97
  -7   8  -5    1.78    1.05
   7  -8   5   -0.27    0.99
   7  -8   5    0.22    1.05
   7  -8   5    0.94    0.51
   7  -8   5    0.86    0.43
  -8   8  -5   -2.40    1.13
   8  -8   5    0.06    0.62
   8  -8   5   -0.46    0.56
   8  -8   5    1.91    1.43
   6   7  -5    2.79    1.71
   6   7  -5    5.70    1.89
  -6  -7   5    4.25    1.92
  -6  -7   5    5.92    1.92
  -6  -7   5    1.77    2.13
   5   7  -5    6.04    1.92
   5   7  -5    4.08    1.40
  -5  -7   5    7.26    1.76
  -5  -7   5    5.48    1.46
  -5  -7   5    6.72    1.78
   4   7  -5    1.59    1.51
  -4  -7   5   -1.68    1.29
  -4  -7   5   -3.69    1.72
  -4  -7   5    2.87    1.48
   3   7  -5    6.69    1.53
  -3  -7   5    7.51    1.44
  -3  -7   5    7.28    1.42
  -3  -7   5    5.03    1.49
   2   7  -5    8.12    1.28
   2   7  -5    9.10    1.39
  -2  -7   5    6.79    1.23
  -2  -7   5    6.57    1.01
  -2  -7   5    5.93    1.36
  -2  -7   5    6.95    1.11
   1   7  -5   23.37    2.14
   1   7  -5   21.64    1.67
   1   7  -5   25.56    1.81
  -1  -7   5   24.60    1.64
  -1  -7   5   22.14    1.62
  -1  -7   5   25.52    1.91
  -1  -7   5   24.45    1.23
   0   7  -5    0.81    1.22
   0   7  -5   -1.58    0.80
   0   7  -5    0.00    0.68
   0   7  -5    0.84    0.70
   0  -7   5    0.62    0.82
   0  -7   5    0.96    0.68
   0  -7   5    0.06    1.26
  -1   7  -5    3.31    0.64
  -1   7  -5    4.07    1.38
  -1   7  -5    3.08    0.65
  -1   7  -5    3.34    0.72
   1  -7   5    2.74    0.66
   1  -7   5    3.98    1.13
   1  -7   5    2.29    0.83
  -2   7  -5    0.27    0.45
  -2   7  -5    1.09    0.50
  -2   7  -5    4.23    1.29
   2  -7   5    1.02    0.49
   2  -7   5    0.23    0.78
   2  -7   5   -0.17    1.04
  -3   7  -5    7.37    1.31
  -3   7  -5    7.80    0.63
   3  -7   5    7.64    0.59
  -4   7  -5   14.42    0.94
  -4   7  -5   16.88    1.54
   4  -7   5   16.13    1.02
  -5   7  -5    1.71    0.74
   5  -7   5    1.05    0.73
  -6   7  -5    6.42    1.09
   6  -7   5    4.05    0.52
   6  -7   5    4.71    0.48
   6  -7   5    5.20    1.06
   6  -7   5    4.20    1.06
  -7   7  -5    4.83    1.19
   7  -7   5    5.76    1.20
   7  -7   5    4.55    1.31
   7  -7   5    3.85    0.67
   7  -7   5    2.86    0.67
  -8   7  -5    1.52    1.31
   8  -7   5    0.81    0.75
   8  -7   5    0.34    0.73
   8  -7   5   -0.01    1.25
   7   6  -5    0.95    1.91
   7   6  -5   -0.48    2.01
  -7  -6   5    2.93    1.98
  -7  -6   5    0.40    1.58
  -7  -6   5   -3.80    2.02
   6   6  -5    6.31    1.99
   6   6  -5    1.86    1.41
  -6  -6   5    2.22    1.80
  -6  -6   5    3.45    2.07
  -6  -6   5    1.54    1.72
   5   6  -5    4.55    1.80
   5   6  -5    1.26    1.45
  -5  -6   5    1.59    1.60
  -5  -6   5    1.30    1.80
  -5  -6   5    2.68    1.52
   4   6  -5   -0.12    1.10
  -4  -6   5   -0.18    1.20
  -4  -6   5   -1.02    0.88
  -4  -6   5    0.18    1.09
  -4  -6   5   -0.30    1.36
  -4  -6   5   -3.32    1.16
   3   6  -5   26.90    1.94
   3   6  -5   32.20    2.17
  -3  -6   5   25.50    1.80
  -3  -6   5   25.92    1.59
  -3  -6   5   22.11    1.81
  -3  -6   5   24.67    1.77
  -3  -6   5   26.58    1.52
  -3  -6   5   28.08    2.19
   2   6  -5   12.65    1.31
   2   6  -5   10.97    1.79
   2   6  -5   11.12    1.11
  -2  -6   5   11.04    1.56
  -2  -6   5    9.88    0.75
  -2  -6   5    9.93    1.07
  -2  -6   5    8.34    1.24
  -2  -6   5   11.60    0.92
  -2  -6   5   10.12    1.21
   1   6  -5   23.28    1.41
   1   6  -5   20.46    1.29
   1   6  -5   22.93    2.08
  -1  -6   5   21.26    1.53
  -1  -6   5   21.05    1.66
  -1  -6   5   22.70    0.96
  -1  -6   5   22.56    1.38
   0   6  -5    6.84    1.41
   0   6  -5    7.13    0.68
   0   6  -5    6.68    0.69
   0   6  -5    8.19    0.82
   0  -6   5    6.64    1.14
   0  -6   5    7.89    1.01
   0  -6   5    6.04    0.70
  -1   6  -5    6.00    0.52
  -1   6  -5    6.92    0.63
  -1   6  -5    5.47    0.51
  -1   6  -5    6.57    1.34
  -1   6  -5    5.53    0.52
   1  -6   5    4.53    1.24
   1  -6   5    5.55    0.93
   1  -6   5    4.10    0.48
  -2   6  -5   44.73    2.13
  -2   6  -5   46.61    1.19
   2  -6   5   48.14    2.03
  -3   6  -5    6.65    1.24
  -3   6  -5    6.31    0.46
  -3   6  -5    6.27    0.50
  -3   6  -5    6.91    0.50
  -4   6  -5   -0.30    0.56
   4  -6   5    0.65    0.57
  -5   6  -5    3.99    0.82
   5  -6   5    4.60    0.41
   5  -6   5    4.71    0.38
   5  -6   5    6.88    0.96
  -6   6  -5   26.24    1.76
   6  -6   5   24.78    1.17
   6  -6   5   22.61    1.12
   6  -6   5   27.73    1.87
   6  -6   5   26.45    1.82
  -7   6  -5    6.44    1.31
   7  -6   5    6.82    0.88
   7  -6   5    5.44    0.94
   7  -6   5    5.83    1.26
   7  -6   5    8.37    1.45
  -8   6  -5    1.86    1.21
   8  -6   5    1.58    0.97
   8  -6   5    1.91    0.98
   8  -6   5    2.62    1.41
   8   5  -5   10.36    2.31
   8   5  -5    5.65    1.84
  -8  -5   5    4.87    1.84
  -8  -5   5    7.14    2.29
  -8  -5   5    7.49    2.16
   7   5  -5    0.31    1.45
   7   5  -5   -0.20    1.46
  -7  -5   5   -0.87    1.79
  -7  -5   5    1.61    1.91
  -7  -5   5   -1.63    1.95
   6   5  -5   -0.03    1.23
   6   5  -5   -1.25    1.67
  -6  -5   5    2.55    1.64
  -6  -5   5    4.88    1.94
  -6  -5   5    0.39    1.35
   5   5  -5   -2.09    1.29
   5   5  -5    1.08    1.29
  -5  -5   5    2.05    1.41
  -5  -5   5    0.62    1.09
  -5  -5   5    1.10    1.64
  -5  -5   5    3.21    1.33
   4   5  -5   13.51    1.66
  -4  -5   5   10.86    1.43
  -4  -5   5    8.54    1.18
  -4  -5   5    8.76    1.64
  -4  -5   5    9.03    1.59
  -4  -5   5    9.69    1.26
   3   5  -5    3.94    1.05
   3   5  -5    7.29    1.25
  -3  -5   5    5.12    1.05
  -3  -5   5    7.01    1.18
  -3  -5   5    5.08    0.85
  -3  -5   5    5.51    1.43
  -3  -5   5    6.21    1.15
  -3  -5   5    4.61    0.86
   2   5  -5   21.73    1.35
   2   5  -5   25.24    1.58
  -2  -5   5   20.56    1.32
  -2  -5   5   22.83    1.01
  -2  -5   5   23.78    1.28
  -2  -5   5   21.92    1.57
  -2  -5   5   20.72    1.68
   1   5  -5   19.37    1.18
   1   5  -5   18.48    1.60
   1   5  -5   18.84    1.21
  -1  -5   5   19.09    1.61
  -1  -5   5   19.55    1.21
  -1  -5   5   20.08    0.71
  -1  -5   5   18.20    1.18
  -1  -5   5   19.97    0.69
  -1  -5   5   19.11    1.48
   0   5  -5   28.56    1.11
   0   5  -5   29.96    1.07
   0   5  -5   28.73    1.11
   0   5  -5   27.32    0.97
   0   5  -5   27.81    1.00
   0   5  -5   28.76    1.81
   0  -5   5   27.42    0.96
   0  -5   5   26.36    1.53
   0  -5   5   28.99    1.54
   0  -5   5   29.75    1.01
  -1   5  -5   12.14    1.22
  -1   5  -5   11.42    0.57
   1  -5   5   12.67    1.20
   1  -5   5   13.86    1.14
  -2   5  -5   27.23    0.72
   2  -5   5   27.05    1.62
  -3   5  -5    3.10    0.36
  -4   5  -5   -0.41    0.59
  -4   5  -5    1.07    0.56
  -5   5  -5   28.04    1.51
   5  -5   5   28.84    1.09
   5  -5   5   31.08    1.14
   5  -5   5   32.21    1.57
  -6   5  -5   17.31    1.40
   6  -5   5   16.24    1.22
   6  -5   5   14.07    1.11
   6  -5   5   13.43    1.29
   6  -5   5   16.97    1.33
  -7   5  -5    9.94    1.46
   7  -5   5    8.03    1.42
   7  -5   5    4.28    1.27
   7  -5   5    9.92    1.07
   7  -5   5    7.42    1.02
  -8   5  -5    0.61    1.47
   8  -5   5    0.54    1.02
   8  -5   5    0.73    1.09
   8   4  -5   -1.07    1.45
   8   4  -5    3.46    1.95
  -8  -4   5    4.09    2.02
  -8  -4   5    3.78    1.70
  -8  -4   5    0.97    2.20
   7   4  -5   -0.70    1.68
   7   4  -5    1.19    1.69
  -7  -4   5   -1.94    1.54
  -7  -4   5    0.63    1.40
  -7  -4   5    0.01    1.43
   6   4  -5    0.70    1.48
   6   4  -5   -1.54    1.23
  -6  -4   5    2.27    1.42
  -6  -4   5    1.33    1.43
  -6  -4   5    1.36    1.54
   5   4  -5    8.59    1.25
   5   4  -5    9.00    1.67
  -5  -4   5    7.04    1.47
  -5  -4   5    6.07    1.40
  -5  -4   5    6.54    1.23
  -5  -4   5    6.08    1.67
   4   4  -5   -0.43    1.02
   4   4  -5    0.88    1.01
   4   4  -5    0.70    1.22
  -4  -4   5    1.00    0.94
  -4  -4   5    1.15    1.06
  -4  -4   5    0.05    0.87
  -4  -4   5    0.18    1.06
  -4  -4   5   -0.71    0.80
  -4  -4   5   -0.41    1.27
  -4  -4   5    1.02    0.98
   3   4  -5    2.15    1.19
   3   4  -5    3.01    0.91
   3   4  -5    1.44    1.02
  -3  -4   5    2.46    0.65
  -3  -4   5    3.05    1.17
  -3  -4   5    3.05    0.76
  -3  -4   5    2.91    0.69
  -3  -4   5    3.12    0.90
  -3  -4   5    3.84    1.04
  -3  -4   5    2.74    0.95
   2   4  -5    5.46    0.77
   2   4  -5    4.03    0.87
   2   4  -5    3.94    0.87
  -2  -4   5    4.03    1.03
  -2  -4   5    3.50    0.53
  -2  -4   5    4.26    0.53
  -2  -4   5    4.97    0.72
  -2  -4   5    4.36    0.78
  -2  -4   5    4.17    0.80
  -2  -4   5    3.45    1.03
   1   4  -5  119.86    2.91
   1   4  -5  120.56    2.89
   1   4  -5  120.47    2.94
   1   4  -5  121.38    3.60
  -1  -4   5  120.58    3.30
  -1  -4   5  119.83    2.86
  -1  -4   5  127.74    2.89
  -1  -4   5  113.79    3.23
   0   4  -5  134.83    2.95
   0   4  -5  135.09    2.87
   0   4  -5  135.79    2.86
   0   4  -5  130.88    3.83
   0   4  -5  138.27    2.80
   0   4  -5  134.22    2.80
   0  -4   5  132.45    3.51
   0  -4   5  131.47    2.77
   0  -4   5  135.02    2.78
   0  -4   5  132.15    3.45
   1  -4   5   15.16    1.20
   2  -4   5    7.78    1.13
  -3   4  -5   14.18    0.68
  -3   4  -5   14.73    0.60
  -3   4  -5   14.80    0.61
  -4   4  -5    5.71    0.70
  -4   4  -5    5.27    0.75
   4  -4   5    5.74    0.48
   4  -4   5    5.16    0.67
   4  -4   5    6.17    0.54
  -5   4  -5   43.08    1.80
   5  -4   5   39.40    1.76
   5  -4   5   39.99    1.50
   5  -4   5   41.15    1.52
  -6   4  -5    3.87    1.01
   6  -4   5    3.63    1.05
   6  -4   5    3.27    0.85
   6  -4   5    4.71    0.95
  -7   4  -5    1.91    1.34
   7  -4   5    2.32    1.32
   7  -4   5    1.44    1.11
   7  -4   5    2.91    1.04
  -8   4  -5    3.95    1.42
   8  -4   5    2.89    1.19
   8  -4   5    4.11    1.34
  -9  -3   5    1.31    2.30
  -9  -3   5    2.87    1.77
  -9  -3   5    1.28    2.03
   8   3  -5   -0.86    1.70
   8   3  -5    2.58    1.83
  -8  -3   5   -0.96    1.87
  -8  -3   5    0.76    2.09
  -8  -3   5   -0.31    1.89
   7   3  -5    2.56    1.59
   7   3  -5    4.14    1.80
  -7  -3   5    4.84    1.86
  -7  -3   5    1.90    1.91
  -7  -3   5    4.90    1.49
   6   3  -5    3.63    1.55
   6   3  -5    3.97    1.51
  -6  -3   5    4.23    1.66
  -6  -3   5    3.31    1.68
  -6  -3   5    1.94    1.22
  -6  -3   5    5.41    1.54
   5   3  -5    9.13    1.58
   5   3  -5    8.06    1.38
  -5  -3   5    5.40    1.13
  -5  -3   5    7.45    1.17
  -5  -3   5    7.18    1.38
  -5  -3   5    5.20    1.35
  -5  -3   5    8.23    1.19
  -5  -3   5    8.27    1.38
   4   3  -5    3.54    1.28
   4   3  -5    2.70    1.23
   4   3  -5    3.53    1.08
   4   3  -5    3.29    1.05
  -4  -3   5    4.00    1.02
  -4  -3   5    3.33    0.92
  -4  -3   5    6.03    1.01
  -4  -3   5    4.67    0.88
  -4  -3   5    2.84    0.94
  -4  -3   5    6.57    1.27
  -4  -3   5    3.81    1.16
  -4  -3   5    2.82    1.04
   3   3  -5    0.35    0.93
   3   3  -5    0.12    0.79
   3   3  -5    0.81    0.78
   3   3  -5    0.23    0.79
   3   3  -5    0.53    1.23
  -3  -3   5    0.39    0.78
  -3  -3   5   -0.20    0.57
  -3  -3   5    0.67    0.70
  -3  -3   5    0.46    0.66
  -3  -3   5    1.77    0.81
  -3  -3   5    0.58    0.77
  -3  -3   5    0.34    0.65
  -3  -3   5    0.26    0.86
   2   3  -5   99.48    2.58
   2   3  -5   97.71    2.58
   2   3  -5   96.52    2.63
   2   3  -5   96.71    3.12
  -2  -3   5   99.74    2.29
  -2  -3   5   98.84    2.43
  -2  -3   5   93.37    2.59
  -2  -3   5   98.39    2.75
  -2  -3   5  100.28    2.28
  -2  -3   5  101.44    3.00
  -2  -3   5  100.94    2.63
   1   3  -5   12.69    0.81
   1   3  -5   13.20    0.75
   1   3  -5   12.19    0.78
   1   3  -5   11.91    0.72
   1   3  -5   13.45    1.19
  -1  -3   5   12.35    1.06
  -1  -3   5   12.15    1.05
  -1  -3   5   13.62    0.77
  -1  -3   5   12.76    0.75
   0   3  -5   57.49    1.36
   0  -3   5   59.11    1.92
   0  -3   5   57.19    2.00
   1  -3   5    6.48    1.04
   2  -3   5   22.37    1.70
  -3   3  -5   34.79    1.10
  -3   3  -5   34.31    1.19
  -3   3  -5   35.38    1.14
   3  -3   5   34.60    1.04
   3  -3   5   34.78    1.15
  -4   3  -5    0.63    0.65
  -4   3  -5    0.24    0.70
   4  -3   5    0.72    0.55
   4  -3   5    0.43    0.68
   4  -3   5    0.54    0.51
  -5   3  -5    1.92    0.93
   5  -3   5    0.40    0.81
   5  -3   5    0.65    0.74
   5  -3   5    0.68    0.82
  -6   3  -5    4.18    1.24
   6  -3   5    6.01    1.20
   6  -3   5    5.14    1.01
   6  -3   5    3.54    1.01
  -7   3  -5    4.45    1.47
   7  -3   5    7.54    1.29
   7  -3   5    4.84    1.36
  -8   3  -5   17.50    1.97
   8  -3   5   23.66    2.00
  -9  -2   5    0.52    1.68
  -9  -2   5   -2.19    2.20
  -9  -2   5   -2.28    1.89
   8   2  -5    1.68    1.76
  -8  -2   5    0.59    1.83
  -8  -2   5   -0.58    1.95
  -8  -2   5    0.04    1.70
   7   2  -5    6.41    1.62
   7   2  -5    1.82    1.62
  -7  -2   5    4.81    1.70
  -7  -2   5    3.31    1.47
  -7  -2   5    3.44    1.83
  -7  -2   5    3.11    1.45
   6   2  -5    6.28    1.45
   6   2  -5    6.37    1.35
  -6  -2   5    8.34    1.57
  -6  -2   5    6.61    1.66
  -6  -2   5    6.99    1.65
  -6  -2   5    6.48    1.31
   5   2  -5    4.49    1.15
   5   2  -5    4.15    1.02
   5   2  -5    3.08    1.16
   5   2  -5    4.56    1.27
  -5  -2   5    3.24    1.24
  -5  -2   5    2.73    1.22
  -5  -2   5    4.07    1.01
  -5  -2   5    5.88    0.98
  -5  -2   5    2.36    1.02
  -5  -2   5    4.69    1.33
  -5  -2   5    4.91    1.06
   4   2  -5    8.97    1.00
   4   2  -5    7.61    1.11
   4   2  -5    8.36    1.44
   4   2  -5    9.17    1.16
   4   2  -5    8.99    1.12
  -4  -2   5    8.49    1.17
  -4  -2   5    8.94    0.96
  -4  -2   5    9.30    1.18
  -4  -2   5   10.78    1.24
  -4  -2   5   10.63    1.23
  -4  -2   5    8.94    0.96
  -4  -2   5   10.00    1.06
  -4  -2   5    9.36    1.08
  -4  -2   5    8.22    1.22
  -4  -2   5    9.01    1.06
   3   2  -5    0.23    0.90
   3   2  -5   -0.17    0.73
   3   2  -5   -0.67    0.68
   3   2  -5   -0.40    0.73
   3   2  -5   -0.66    0.84
  -3  -2   5   -0.26    0.84
  -3  -2   5   -0.31    0.61
  -3  -2   5    0.53    0.56
  -3  -2   5    0.26    0.72
  -3  -2   5    0.62    0.58
  -3  -2   5    0.39    0.72
  -3  -2   5    0.50    0.79
  -3  -2   5    0.06    0.60
  -3  -2   5   -0.87    0.82
  -3  -2   5    0.17    0.77
   2   2  -5   18.42    1.12
   2   2  -5   18.42    1.65
   2   2  -5   17.55    1.15
   2   2  -5   15.94    1.00
   2   2  -5   19.16    1.12
  -2  -2   5   17.51    1.35
  -2  -2   5   17.03    0.77
  -2  -2   5   16.45    1.00
  -2  -2   5   17.15    1.06
  -2  -2   5   17.92    1.14
  -2  -2   5   16.07    1.22
  -2  -2   5   16.90    0.90
  -2  -2   5   17.27    0.79
   1   2  -5    5.64    0.49
   1   2  -5    5.14    0.53
   1   2  -5    5.69    0.53
   1   2  -5    6.03    0.61
  -1  -2   5    5.95    0.66
  -1  -2   5    4.98    0.88
  -1  -2   5    5.38    0.49
  -1  -2   5    5.07    0.50
  -1  -2   5    5.03    0.90
  -1  -2   5    6.18    0.58
   0   2  -5    7.22    0.37
   0  -2   5    6.68    1.11
   0  -2   5    7.89    1.06
   0  -2   5    6.93    0.44
   1  -2   5   65.86    2.25
  -2   2  -5   51.59    1.34
  -2   2  -5   52.67    1.42
  -2   2  -5   53.39    1.33
   2  -2   5   52.99    1.36
   2  -2   5   52.71    1.35
   2  -2   5   50.00    2.29
   2  -2   5   53.80    1.36
  -3   2  -5   51.01    1.57
  -3   2  -5   49.79    1.59
   3  -2   5   49.19    1.52
   3  -2   5   47.78    1.55
   3  -2   5   50.08    1.63
  -4   2  -5    6.79    0.91
  -4   2  -5    7.16    0.92
   4  -2   5    5.83    0.79
   4  -2   5    6.77    0.77
   4  -2   5    5.50    0.85
  -5   2  -5    9.95    1.27
  -5   2  -5    9.69    1.22
   5  -2   5   13.00    1.19
   5  -2   5    9.66    1.20
   5  -2   5   10.22    1.04
  -6   2  -5   15.41    1.61
   6  -2   5   13.37    1.30
   6  -2   5   14.53    1.44
  -7   2  -5    6.93    1.48
   7  -2   5    6.81    1.39
  -8   2  -5   -1.18    1.66
   8  -2   5    1.78    1.41
  -9  -1   5    0.83    1.88
  -9  -1   5    0.81    1.94
  -9  -1   5    1.69    2.15
   8   1  -5    5.81    1.76
  -8  -1   5    3.64    1.82
  -8  -1   5    2.30    1.57
  -8  -1   5    4.33    1.79
   7   1  -5    3.14    1.48
  -7  -1   5    1.19    1.51
  -7  -1   5    3.18    1.37
  -7  -1   5    0.84    1.31
   6   1  -5   20.79    1.76
  -6  -1   5   21.78    1.55
  -6  -1   5   18.26    1.56
  -6  -1   5   20.65    1.81
  -6  -1   5   19.57    1.74
  -6  -1   5   20.81    1.52
   5   1  -5   47.44    2.21
   5   1  -5   46.70    2.54
   5   1  -5   46.52    2.22
   5   1  -5   48.37    2.41
   5   1  -5   46.17    2.23
  -5  -1   5   43.25    2.33
  -5  -1   5   47.92    2.04
  -5  -1   5   46.82    2.06
  -5  -1   5   48.74    2.22
  -5  -1   5   45.14    2.08
  -5  -1   5   48.27    2.02
  -5  -1   5   46.14    2.05
  -5  -1   5   47.46    2.13
   4   1  -5   39.35    1.83
   4   1  -5   39.75    1.87
   4   1  -5   44.77    1.89
   4   1  -5   40.92    1.94
   4   1  -5   41.66    2.14
  -4  -1   5   37.73    1.82
  -4  -1   5   40.85    1.60
  -4  -1   5   38.46    1.69
  -4  -1   5   38.11    1.74
  -4  -1   5   39.28    1.83
  -4  -1   5   40.42    1.73
  -4  -1   5   40.37    1.77
  -4  -1   5   39.87    1.72
  -4  -1   5   38.26    1.79
  -4  -1   5   42.07    2.03
   3   1  -5   -0.66    0.70
   3   1  -5    1.27    0.69
   3   1  -5    1.01    0.80
   3   1  -5    0.48    0.74
   3   1  -5    0.74    0.80
  -3  -1   5    0.27    0.84
  -3  -1   5    0.80    0.77
  -3  -1   5   -0.67    0.84
  -3  -1   5    0.78    0.58
  -3  -1   5    2.93    0.76
  -3  -1   5   -0.26    0.51
  -3  -1   5   -0.59    0.69
  -3  -1   5    0.64    0.60
  -3  -1   5    0.42    0.60
  -3  -1   5   -0.17    0.52
   2   1  -5   -0.30    0.52
   2   1  -5    0.34    0.57
   2   1  -5    1.76    0.67
  -2  -1   5    0.29    0.60
  -2  -1   5    0.89    0.50
  -2  -1   5    0.08    0.54
  -2  -1   5   -0.66    0.74
  -2  -1   5    0.48    0.44
  -2  -1   5    0.24    0.78
  -2  -1   5   -0.18    0.54
  -2  -1   5    0.00    0.41
  -2  -1   5   -0.20    0.43
   1   1  -5    1.17    0.43
   1   1  -5    1.22    0.47
   1   1  -5    1.35    0.41
   1   1  -5    1.77    0.50
  -1  -1   5    0.25    0.45
  -1  -1   5    1.12    0.52
  -1  -1   5    1.47    0.43
  -1  -1   5    1.10    0.95
  -1  -1   5    0.95    0.29
  -1  -1   5    1.19    0.45
  -1  -1   5    1.51    0.93
  -1  -1   5    1.13    0.29
   0   1  -5   10.03    0.64
   0   1  -5   10.96    0.55
   0   1  -5   11.04    0.59
   0   1  -5    9.43    0.63
   0  -1   5   11.14    1.07
   0  -1   5   10.97    0.59
   0  -1   5   11.59    0.66
   0  -1   5   10.74    0.56
   0  -1   5   12.58    1.05
  -1   1  -5  100.35    2.42
  -1   1  -5  107.57    2.43
  -1   1  -5  101.31    2.37
   1  -1   5  108.12    2.41
   1  -1   5  105.25    3.13
   1  -1   5  103.67    3.07
   1  -1   5  110.27    2.47
  -2   1  -5    4.05    0.60
  -2   1  -5    4.25    0.63
   2  -1   5    5.93    0.65
   2  -1   5    5.44    0.64
   2  -1   5    4.95    0.61
  -3   1  -5    3.77    0.78
  -3   1  -5    4.33    0.77
   3  -1   5    3.85    0.77
   3  -1   5    4.39    0.77
   3  -1   5    4.38    0.73
  -4   1  -5    6.50    0.94
  -4   1  -5    5.07    0.91
   4  -1   5    4.10    0.96
   4  -1   5    4.98    0.94
   4  -1   5    4.27    0.95
  -5   1  -5    2.97    1.09
   5  -1   5    2.05    1.06
   5  -1   5    4.20    1.18
   5  -1   5    1.87    0.95
  -6   1  -5    6.49    1.37
   6  -1   5    7.26    1.58
  -7   1  -5   -0.52    1.39
   7  -1   5    0.96    1.39
 -10   0   5    2.01    2.11
 -10   0   5    1.37    2.06
  -9   0   5    1.25    1.67
  -9   0   5    4.29    2.00
  -9   0   5    7.93    2.04
   8   0  -5    4.62    1.69
  -8   0   5    2.25    1.55
  -8   0   5    6.10    1.85
  -8   0   5    0.75    1.66
   7   0  -5    0.63    1.13
  -7   0   5   -0.06    1.19
  -7   0   5    1.12    1.32
  -7   0   5   -0.23    1.49
   6   0  -5    9.50    1.44
   6   0  -5    6.22    1.14
  -6   0   5    8.11    1.26
  -6   0   5    7.47    1.31
  -6   0   5    9.89    1.45
  -6   0   5    9.76    1.29
   5   0  -5   11.76    1.29
   5   0  -5   14.89    1.38
   5   0  -5   14.22    1.43
   5   0  -5   15.31    1.39
  -5   0   5   14.09    1.22
  -5   0   5   12.76    1.40
  -5   0   5   13.27    1.22
  -5   0   5   13.23    1.22
  -5   0   5   15.74    1.30
  -5   0   5   15.17    1.45
  -5   0   5   14.41    1.27
   4   0  -5   -0.80    0.80
   4   0  -5    0.27    0.71
   4   0  -5    0.26    0.79
   4   0  -5    1.75    0.81
  -4   0   5   -0.21    0.72
  -4   0   5   -0.16    0.68
  -4   0   5    0.56    0.72
  -4   0   5    0.31    0.72
  -4   0   5    0.97    0.73
  -4   0   5    0.60    0.87
  -4   0   5    0.22    0.69
  -4   0   5    0.92    0.88
   3   0  -5    0.30    0.72
   3   0  -5    0.83    0.68
   3   0  -5    0.41    0.73
  -3   0   5    0.95    0.62
  -3   0   5   -0.47    0.54
  -3   0   5    1.00    0.63
  -3   0   5    0.08    0.53
  -3   0   5    0.52    0.76
  -3   0   5    0.59    0.58
  -3   0   5    1.08    0.60
  -3   0   5   -0.04    0.58
  -3   0   5    0.11    0.71
   2   0  -5    8.35    0.76
   2   0  -5    8.09    0.79
   2   0  -5    7.16    0.74
  -2   0   5    6.33    0.67
  -2   0   5    8.12    0.49
  -2   0   5    6.89    0.62
  -2   0   5    8.17    0.74
  -2   0   5    7.66    0.71
  -2   0   5    8.00    0.64
  -2   0   5    5.69    1.02
  -2   0   5    8.20    1.15
  -2   0   5    7.94    0.79
   1   0  -5   33.46    1.23
   1   0  -5   33.76    1.16
   1   0  -5   33.09    1.23
  -1   0   5   33.73    1.16
  -1   0   5   33.94    1.85
  -1   0   5   33.15    1.25
  -1   0   5   34.60    1.08
  -1   0   5   34.98    1.76
  -1   0   5   33.45    0.94
  -1   0   5   33.60    0.97
   0   0  -5   34.89    1.23
   0   0  -5   36.56    1.23
   0   0  -5   35.78    1.19
   0   0   5   36.26    1.78
   0   0   5   37.93    1.82
   0   0   5   35.40    1.00
   0   0   5   36.31    1.23
   0   0   5   36.78    1.24
  -1   0  -5    5.62    0.66
  -1   0  -5    5.89    0.66
   1   0   5    5.47    0.60
   1   0   5    6.13    1.13
   1   0   5    7.24    0.67
   1   0   5    5.42    0.89
   1   0   5    6.94    0.50
  -2   0  -5   -0.47    0.65
  -2   0  -5   -0.82    0.66
   2   0   5    0.43    0.60
   2   0   5    0.95    0.50
   2   0   5    0.41    0.61
  -3   0  -5   15.00    1.19
  -3   0  -5   15.81    1.22
   3   0   5   11.85    1.05
   3   0   5   12.08    1.09
   3   0   5   11.53    0.92
   3   0   5   12.73    1.04
  -4   0  -5   13.34    1.26
  -4   0  -5   14.52    1.29
   4   0   5   14.18    1.25
   4   0   5   13.45    1.33
   4   0   5   14.59    1.33
  -5   0  -5    0.16    1.13
   5   0   5    2.12    1.20
   5   0   5   -0.36    0.86
  -6   0  -5   -2.63    1.20
   6   0   5   -0.25    1.31
  -7   0  -5    2.92    1.60
   7   0   5    1.43    1.56
 -10   1   5    1.09    2.09
 -10   1   5    0.36    1.59
 -10   1   5    1.34    1.84
  -9   1   5   -1.56    1.69
  -9   1   5    0.31    1.48
  -9   1   5    1.69    1.68
   8  -1  -5    4.51    1.60
  -8   1   5    0.81    1.18
  -8   1   5   -1.21    1.59
  -8   1   5    0.72    1.56
   7  -1  -5    1.28    1.37
  -7   1   5    1.39    1.42
  -7   1   5   -1.00    1.19
  -7   1   5    1.92    1.26
   6  -1  -5   23.43    1.76
   6  -1  -5   26.44    1.97
  -6   1   5   25.49    1.90
  -6   1   5   24.92    1.96
  -6   1   5   26.58    2.05
  -6   1   5   28.51    1.91
  -6   1   5   23.31    1.86
   5  -1  -5    0.54    0.94
   5  -1  -5    0.89    1.06
   5  -1  -5    0.84    0.80
   5  -1  -5   -0.04    0.87
   5  -1  -5    0.30    0.87
  -5   1   5    0.15    0.93
  -5   1   5    1.09    0.90
  -5   1   5    1.07    0.88
  -5   1   5   -0.20    1.03
  -5   1   5    0.84    0.89
  -5   1   5   -0.06    0.82
   4  -1  -5   13.98    1.23
   4  -1  -5   15.70    1.19
   4  -1  -5   14.76    1.21
   4  -1  -5   19.67    1.41
   4  -1  -5   16.01    1.33
  -4   1   5   14.34    1.12
  -4   1   5   14.87    1.17
  -4   1   5   14.18    1.08
  -4   1   5   16.39    1.26
  -4   1   5   15.57    1.10
  -4   1   5   15.48    1.16
  -4   1   5   16.07    1.26
   3  -1  -5   97.15    2.66
   3  -1  -5  100.37    2.73
   3  -1  -5  104.92    2.77
  -3   1   5  100.12    2.24
  -3   1   5   98.34    2.71
  -3   1   5  100.55    2.63
  -3   1   5   98.31    2.85
  -3   1   5  101.27    2.71
  -3   1   5   98.39    2.55
  -3   1   5   99.98    2.67
  -3   1   5   98.79    2.72
   2  -1  -5   46.87    1.66
   2  -1  -5   48.84    1.63
   2  -1  -5   47.22    1.71
  -2   1   5   45.25    1.55
  -2   1   5   43.79    1.59
  -2   1   5   48.32    1.61
  -2   1   5   47.18    1.53
  -2   1   5   47.83    1.94
  -2   1   5   50.48    1.41
   1  -1  -5  184.62    4.22
   1  -1  -5  186.23    4.20
   1  -1  -5  183.55    4.23
  -1   1   5  184.30    4.48
  -1   1   5  184.26    4.07
  -1   1   5  185.11    4.07
  -1   1   5  188.78    4.18
  -1   1   5  193.51    4.61
  -1   1   5  188.56    4.27
  -1   1   5  187.11    4.23
   0  -1  -5   12.16    0.96
   0  -1  -5   11.70    0.92
   0  -1  -5   13.50    0.96
   0   1   5   12.74    0.77
   0   1   5   14.03    1.04
   0   1   5   14.96    0.98
   0   1   5   15.58    1.32
   0   1   5   11.64    0.86
   0   1   5   14.33    1.15
   0   1   5   13.96    0.78
  -1  -1  -5    5.24    0.74
  -1  -1  -5    5.58    0.85
   1   1   5    4.55    0.51
   1   1   5    5.37    0.75
   1   1   5    5.57    0.57
   1   1   5    5.34    0.87
   1   1   5    3.24    1.14
   1   1   5    5.35    0.77
   1   1   5    4.79    0.70
  -2  -1  -5   25.73    1.52
  -2  -1  -5   26.48    1.57
   2   1   5   26.33    1.46
   2   1   5   23.49    1.54
   2   1   5   23.04    1.47
   2   1   5   25.95    1.14
   2   1   5   25.92    1.25
  -3  -1  -5    5.45    1.04
  -3  -1  -5    3.76    1.11
   3   1   5    6.33    1.08
   3   1   5    4.70    0.64
   3   1   5    5.97    0.91
   3   1   5    4.55    0.82
   3   1   5    4.39    1.01
   3   1   5    4.01    0.70
  -4  -1  -5    4.87    1.16
   4   1   5    4.44    0.97
   4   1   5    3.01    1.20
   4   1   5    5.36    1.00
  -5  -1  -5    0.65    1.42
   5   1   5   -0.64    1.04
   5   1   5   -0.75    1.05
  -6  -1  -5    0.39    1.39
   6   1   5   -0.51    1.48
  -7  -1  -5    9.46    1.91
  -7  -1  -5    8.53    1.85
   7   1   5   11.27    1.74
 -10   2   5   -0.94    1.35
 -10   2   5   -1.02    1.91
 -10   2   5    0.27    1.51
  -9   2   5    3.57    1.55
  -9   2   5    1.32    1.46
  -9   2   5    3.45    1.67
   8  -2  -5    4.42    1.57
  -8   2   5    4.95    1.46
  -8   2   5    4.03    1.65
  -8   2   5    6.92    1.53
   7  -2  -5   10.73    1.59
  -7   2   5    6.45    1.63
  -7   2   5    7.37    1.24
  -7   2   5    7.93    1.57
   6  -2  -5    3.14    1.01
   6  -2  -5    2.70    1.24
   6  -2  -5    1.29    1.10
  -6   2   5    2.48    1.08
  -6   2   5    3.52    1.37
  -6   2   5    3.67    1.13
  -6   2   5    4.37    1.13
  -6   2   5    2.66    1.07
   5  -2  -5    4.67    1.04
   5  -2  -5    5.88    1.16
   5  -2  -5    2.46    0.89
   5  -2  -5    4.90    0.87
  -5   2   5    5.02    1.02
  -5   2   5    5.89    1.04
  -5   2   5    4.52    1.19
  -5   2   5    3.22    1.11
  -5   2   5    4.05    0.98
  -5   2   5    4.66    0.97
   4  -2  -5    1.17    0.83
   4  -2  -5    0.00    0.87
   4  -2  -5   -0.63    0.77
   4  -2  -5    0.02    0.71
  -4   2   5    0.55    0.93
  -4   2   5    0.79    0.75
  -4   2   5    1.18    0.78
  -4   2   5   -0.46    0.63
  -4   2   5    0.24    0.76
  -4   2   5    0.97    0.80
  -4   2   5    0.79    0.75
   3  -2  -5  127.46    3.28
   3  -2  -5  123.56    3.24
   3  -2  -5  129.73    3.23
  -3   2   5  127.55    3.28
  -3   2   5  119.65    3.34
  -3   2   5  125.57    3.18
  -3   2   5  131.31    3.12
  -3   2   5  117.74    3.19
  -3   2   5  122.28    3.18
  -3   2   5  125.56    3.25
   2  -2  -5   59.72    1.91
   2  -2  -5   58.30    1.93
   2  -2  -5   59.70    1.92
  -2   2   5   55.58    1.79
  -2   2   5   58.06    2.09
  -2   2   5   56.18    1.79
  -2   2   5   56.02    1.89
  -2   2   5   59.62    1.90
  -2   2   5   57.29    1.71
  -2   2   5   57.26    1.79
   1  -2  -5   13.27    0.70
   1  -2  -5   13.28    0.98
   1  -2  -5   15.02    1.11
   1  -2  -5   13.72    1.13
  -1   2   5   13.65    1.04
  -1   2   5   13.79    0.95
  -1   2   5   14.28    1.06
  -1   2   5   14.10    1.05
  -1   2   5   14.70    1.19
  -1   2   5   13.19    1.07
  -1   2   5   12.28    0.89
   0  -2  -5   18.49    1.23
   0  -2  -5   17.51    1.22
   0   2   5   18.71    1.40
   0   2   5   18.86    1.10
   0   2   5   20.01    1.43
   0   2   5   20.48    1.17
   0   2   5   20.40    1.12
   0   2   5   20.62    1.29
   0   2   5   19.29    1.19
  -1  -2  -5   10.80    1.12
  -1  -2  -5    8.67    0.97
   1   2   5   11.27    1.19
   1   2   5    9.52    0.81
   1   2   5   10.79    1.06
   1   2   5    8.75    1.00
   1   2   5    9.67    0.83
   1   2   5    9.23    0.89
  -2  -2  -5    6.00    1.06
  -2  -2  -5    6.69    1.03
   2   2   5    6.75    0.82
   2   2   5    6.21    0.81
   2   2   5    6.36    1.01
   2   2   5    6.16    0.92
   2   2   5    5.84    1.04
   2   2   5    5.59    0.90
  -3  -2  -5    8.81    1.24
   3   2   5    7.20    1.15
   3   2   5    7.38    0.89
   3   2   5    8.00    0.94
   3   2   5    9.13    2.21
   3   2   5    8.32    1.10
  -4  -2  -5    1.88    1.20
   4   2   5    0.93    1.31
   4   2   5    2.79    1.18
  -5  -2  -5    7.88    1.55
   5   2   5    5.31    1.36
   5   2   5    4.31    1.28
  -6  -2  -5    5.74    1.67
   6   2   5    7.28    1.95
 -10   3   5    7.84    1.69
 -10   3   5   10.57    2.21
 -10   3   5   10.33    2.19
  -9   3   5    2.49    1.81
  -9   3   5    0.24    1.56
  -9   3   5    6.12    1.84
   8  -3  -5    3.02    1.51
  -8   3   5    2.58    1.34
  -8   3   5    1.59    1.28
  -8   3   5    1.11    1.15
   7  -3  -5   12.27    1.62
  -7   3   5    9.93    1.45
  -7   3   5   12.40    1.38
  -7   3   5   11.01    1.64
   6  -3  -5    0.17    0.77
   6  -3  -5    0.71    1.11
   6  -3  -5   -2.75    1.10
  -6   3   5   -1.00    1.17
  -6   3   5    0.43    1.18
  -6   3   5   -0.26    0.98
  -6   3   5    1.23    0.90
   5  -3  -5   12.20    1.00
   5  -3  -5   12.23    1.32
   5  -3  -5   14.79    1.29
   5  -3  -5   11.92    1.17
  -5   3   5   10.77    1.28
  -5   3   5   10.38    1.19
  -5   3   5   11.68    1.38
  -5   3   5   11.14    1.21
  -5   3   5   10.72    1.06
   4  -3  -5   91.58    2.83
   4  -3  -5   90.91    2.78
   4  -3  -5   93.69    2.78
   4  -3  -5   91.73    2.77
  -4   3   5   92.32    2.75
  -4   3   5   88.58    2.67
  -4   3   5   91.52    2.84
  -4   3   5   88.11    2.66
  -4   3   5   90.85    2.66
  -4   3   5   91.36    2.79
  -4   3   5   94.51    2.75
   3  -3  -5   57.32    2.04
   3  -3  -5   55.73    2.06
   3  -3  -5   57.21    2.01
   3  -3  -5   55.41    2.08
  -3   3   5   58.91    2.04
  -3   3   5   60.65    2.05
  -3   3   5   59.06    2.05
  -3   3   5   55.61    1.95
  -3   3   5   57.47    1.96
  -3   3   5   57.46    1.99
  -3   3   5   55.51    1.89
   2  -3  -5    2.48    0.85
   2  -3  -5    2.24    0.79
   2  -3  -5    2.85    0.85
   2  -3  -5    3.14    0.41
  -2   3   5    3.02    0.81
  -2   3   5    2.15    0.75
  -2   3   5    3.51    0.87
  -2   3   5    3.28    0.74
  -2   3   5    3.34    0.88
  -2   3   5    2.54    0.72
  -2   3   5    3.12    0.73
   1  -3  -5    4.61    0.86
   1  -3  -5    3.21    0.83
   1  -3  -5    3.43    0.85
   1  -3  -5    5.42    0.64
  -1   3   5    4.64    0.74
  -1   3   5    5.56    0.78
  -1   3   5    3.72    0.71
  -1   3   5    3.15    0.86
  -1   3   5    3.96    0.73
  -1   3   5    4.97    0.80
  -1   3   5    3.42    0.81
   0  -3  -5   90.53    2.61
   0  -3  -5   88.87    2.47
   0  -3  -5   85.05    2.64
   0   3   5   87.03    2.88
   0   3   5   87.64    2.59
   0   3   5   87.78    2.62
   0   3   5   93.60    2.90
   0   3   5   89.20    2.64
   0   3   5   90.71    2.52
   0   3   5   90.73    2.57
  -1  -3  -5    9.46    1.13
  -1  -3  -5   11.49    1.21
  -1  -3  -5   13.79    1.31
   1   3   5   10.48    1.21
   1   3   5   12.13    1.18
   1   3   5   10.86    1.03
   1   3   5   10.38    1.16
   1   3   5   12.10    1.10
   1   3   5   11.12    1.06
  -2  -3  -5   -0.75    0.92
  -2  -3  -5    0.85    1.02
   2   3   5    0.85    1.04
   2   3   5    0.87    0.84
   2   3   5   -0.94    0.83
   2   3   5   -0.06    0.95
   2   3   5    2.54    1.01
  -3  -3  -5   -1.52    1.11
   3   3   5    1.82    1.20
   3   3   5    0.57    0.84
   3   3   5   -0.02    0.88
  -4  -3  -5    6.54    1.51
   4   3   5    9.76    1.66
   4   3   5    6.88    1.46
  -5  -3  -5    5.39    1.63
   5   3   5    2.74    1.29
  -6  -3  -5   11.42    1.98
 -10   4   5    3.59    1.96
 -10   4   5    3.53    1.81
 -10   4   5    2.75    1.99
  -9   4   5    3.89    1.45
  -9   4   5    4.63    1.65
  -9   4   5    3.12    1.50
   8  -4  -5    1.74    1.39
  -8   4   5    1.70    1.52
  -8   4   5    1.54    1.26
  -8   4   5    1.64    1.41
   7  -4  -5    0.53    1.30
  -7   4   5    2.54    1.34
  -7   4   5    1.01    1.26
  -7   4   5    1.47    1.36
   6  -4  -5    5.08    1.02
   6  -4  -5    8.60    1.36
   6  -4  -5    6.84    0.79
  -6   4   5    5.64    1.26
  -6   4   5    3.81    1.15
  -6   4   5    6.75    1.23
  -6   4   5    6.22    1.25
   5  -4  -5    6.28    1.02
   5  -4  -5    5.54    1.10
   5  -4  -5    4.04    1.14
  -5   4   5    4.12    1.04
  -5   4   5    5.76    1.06
  -5   4   5    5.36    1.06
  -5   4   5    5.69    1.11
  -5   4   5    6.61    1.28
   4  -4  -5   18.52    1.38
   4  -4  -5   18.97    1.45
   4  -4  -5   20.16    1.61
  -4   4   5   18.76    1.44
  -4   4   5   20.92    1.53
  -4   4   5   17.08    1.40
  -4   4   5   19.37    1.48
  -4   4   5   18.00    1.49
  -4   4   5   18.78    1.36
   3  -4  -5    0.88    0.76
   3  -4  -5    2.05    0.86
   3  -4  -5    1.73    0.93
   3  -4  -5    1.33    0.89
  -3   4   5   -0.12    0.75
  -3   4   5    2.61    0.84
  -3   4   5    0.93    0.84
  -3   4   5    2.34    0.81
  -3   4   5    0.81    0.81
  -3   4   5    2.02    0.73
  -3   4   5    1.47    0.77
   2  -4  -5   69.63    2.43
   2  -4  -5   70.26    2.38
   2  -4  -5   70.66    1.86
   2  -4  -5   70.95    2.39
   2  -4  -5   70.23    2.41
  -2   4   5   71.95    2.41
  -2   4   5   68.57    2.23
  -2   4   5   72.92    2.31
  -2   4   5   72.68    2.48
  -2   4   5   71.69    2.29
  -2   4   5   70.61    2.21
  -2   4   5   68.62    2.20
   1  -4  -5   28.20    1.71
   1  -4  -5   30.51    1.66
   1  -4  -5   29.61    1.32
  -1   4   5   25.81    1.51
  -1   4   5   29.24    1.65
  -1   4   5   30.45    1.66
  -1   4   5   31.39    1.77
  -1   4   5   27.97    1.53
  -1   4   5   32.13    1.65
  -1   4   5   29.11    1.51
   0  -4  -5   27.77    1.73
   0  -4  -5   29.04    1.82
   0  -4  -5   28.20    1.61
   0   4   5   32.36    1.61
   0   4   5   27.72    1.56
   0   4   5   29.50    1.72
   0   4   5   32.11    1.68
   0   4   5   29.22    1.73
  -1  -4  -5    0.03    1.05
  -1  -4  -5    0.70    1.00
  -1  -4  -5    1.15    1.17
   1   4   5    1.92    1.06
   1   4   5    0.12    0.81
   1   4   5    0.10    0.83
   1   4   5    1.20    1.13
  -2  -4  -5    1.05    1.20
  -2  -4  -5    0.04    1.30
   2   4   5    0.38    0.87
   2   4   5    3.07    1.10
   2   4   5    2.07    1.03
   2   4   5    2.12    1.19
  -3  -4  -5   31.06    2.61
  -3  -4  -5   27.06    2.03
   3   4   5   28.79    2.07
  -4  -4  -5   16.34    1.95
  -4  -4  -5   20.88    2.43
   4   4   5   14.84    1.83
  -5  -4  -5    5.09    1.80
  -5  -4  -5    3.05    2.14
   5   4   5    4.86    1.52
 -10   5   5    1.82    1.84
 -10   5   5   -2.32    1.74
 -10   5   5    2.26    1.79
  -9   5   5    1.68    1.59
  -9   5   5    6.78    1.50
  -9   5   5    3.05    1.43
   8  -5  -5    0.69    1.43
  -8   5   5   -0.40    1.36
  -8   5   5   -0.97    1.45
  -8   5   5    0.90    1.42
   7  -5  -5   26.20    1.96
  -7   5   5   23.36    1.78
  -7   5   5   25.79    2.05
  -7   5   5   22.11    1.73
   6  -5  -5   19.21    1.66
   6  -5  -5   15.33    1.49
  -6   5   5   18.73    1.47
  -6   5   5   14.51    1.50
  -6   5   5   15.62    1.67
  -6   5   5   18.61    1.76
   5  -5  -5    6.06    1.09
   5  -5  -5    4.54    1.13
   5  -5  -5    3.25    1.18
   5  -5  -5    3.85    1.03
  -5   5   5    3.33    0.94
  -5   5   5    2.64    0.88
  -5   5   5    4.92    0.96
  -5   5   5    5.98    1.18
  -5   5   5    5.55    1.25
   4  -5  -5   22.31    1.55
   4  -5  -5   22.87    1.81
   4  -5  -5   24.40    1.62
  -4   5   5   25.27    1.41
  -4   5   5   22.88    1.66
  -4   5   5   26.09    1.64
  -4   5   5   21.57    1.65
  -4   5   5   21.85    1.75
   3  -5  -5    5.78    1.13
   3  -5  -5    5.81    1.13
   3  -5  -5    3.42    1.02
   3  -5  -5    4.92    0.75
  -3   5   5    6.01    0.94
  -3   5   5    5.89    1.02
  -3   5   5    4.33    1.00
  -3   5   5    5.83    0.98
  -3   5   5    5.45    1.13
   2  -5  -5    3.94    1.12
   2  -5  -5    7.11    1.23
   2  -5  -5    7.50    0.81
   2  -5  -5    9.38    1.15
  -2   5   5    7.25    1.20
  -2   5   5    6.84    1.04
  -2   5   5    7.66    0.95
  -2   5   5    5.99    1.03
  -2   5   5    8.40    1.05
   1  -5  -5   51.31    2.23
   1  -5  -5   48.20    1.80
   1  -5  -5   52.09    2.20
  -1   5   5   52.32    2.15
  -1   5   5   49.02    2.07
  -1   5   5   50.48    2.08
   0  -5  -5   12.74    1.32
   0  -5  -5   14.58    1.27
   0   5   5   13.43    1.26
   0   5   5   13.62    1.25
   0   5   5   13.43    1.44
  -1  -5  -5    4.81    1.27
  -1  -5  -5    2.37    1.26
   1   5   5    2.22    1.01
   1   5   5    3.46    1.27
   1   5   5    4.80    1.14
  -2  -5  -5   16.82    1.91
  -2  -5  -5   18.99    1.83
   2   5   5   17.32    1.72
   2   5   5   16.25    1.47
  -3  -5  -5    7.20    1.70
  -3  -5  -5   12.85    1.96
   3   5   5   10.75    1.64
  -4  -5  -5   -1.52    1.79
  -4  -5  -5   -0.79    1.69
   4   5   5   -0.12    1.36
  -5  -5  -5    0.81    1.80
  -5  -5  -5    4.04    2.18
   5   5   5    1.21    1.54
 -10   6   5    1.65    1.52
 -10   6   5    0.92    1.76
 -10   6   5    3.06    1.69
  -9   6   5    8.15    1.70
  -9   6   5   10.86    1.89
  -9   6   5   11.89    1.81
  -8   6   5   12.33    1.68
  -8   6   5   13.34    1.80
  -8   6   5   12.98    1.58
   7  -6  -5   23.97    1.86
  -7   6   5   18.36    1.95
  -7   6   5   18.06    1.77
  -7   6   5   17.98    1.55
   6  -6  -5    0.46    1.22
  -6   6   5    1.12    1.05
  -6   6   5   -0.09    1.16
  -6   6   5    1.52    1.11
   5  -6  -5    3.44    1.23
   5  -6  -5    2.14    1.11
  -5   6   5    2.56    0.95
  -5   6   5    2.03    1.07
  -5   6   5    1.52    0.89
  -5   6   5    1.59    1.10
   4  -6  -5   24.80    1.89
   4  -6  -5   32.28    1.99
  -4   6   5   28.61    1.89
  -4   6   5   28.84    1.46
  -4   6   5   28.66    1.76
  -4   6   5   28.63    1.86
   3  -6  -5    0.05    0.71
   3  -6  -5    0.82    0.93
   3  -6  -5    0.65    0.89
  -3   6   5   -0.75    0.96
  -3   6   5   -0.46    0.95
  -3   6   5    0.53    0.81
  -3   6   5    2.11    0.95
  -3   6   5   -0.35    0.77
   2  -6  -5    1.24    1.17
   2  -6  -5    0.55    0.83
  -2   6   5   -0.06    0.96
  -2   6   5    0.10    0.77
  -2   6   5    2.08    1.03
  -2   6   5   -0.97    0.95
  -2   6   5    0.40    1.10
   1  -6  -5   16.16    1.44
   1  -6  -5   15.90    1.39
  -1   6   5   15.40    1.40
  -1   6   5   16.84    1.62
   0  -6  -5    0.27    1.02
   0  -6  -5    2.09    1.34
   0   6   5    0.84    1.02
   0   6   5    0.55    1.05
  -1  -6  -5   25.21    2.09
  -1  -6  -5   25.56    2.04
   1   6   5   20.82    1.75
   1   6   5   24.12    2.00
  -2  -6  -5   14.62    1.91
  -2  -6  -5   11.88    1.87
   2   6   5   18.40    1.88
  -3  -6  -5    3.71    1.73
  -3  -6  -5    0.54    1.70
   3   6   5    3.91    1.59
  -4  -6  -5    5.16    1.98
  -4  -6  -5    1.52    1.95
   4   6   5    3.63    1.65
 -10   7   5    3.25    1.80
 -10   7   5   -0.44    1.77
  -9   7   5   -0.64    1.55
  -9   7   5    1.41    1.44
  -8   7   5    5.87    1.59
  -8   7   5   10.73    1.89
   7  -7  -5    0.68    1.30
  -7   7   5    2.04    1.34
  -7   7   5    0.41    1.44
   6  -7  -5    8.32    1.49
  -6   7   5    9.30    1.44
  -6   7   5    8.62    1.49
   5  -7  -5   36.48    2.25
  -5   7   5   35.56    2.15
  -5   7   5   35.72    2.06
   4  -7  -5    1.79    1.23
  -4   7   5    0.35    0.67
  -4   7   5   -1.52    1.15
  -4   7   5   -1.16    1.06
   3  -7  -5   -0.69    0.88
   3  -7  -5    1.68    1.27
  -3   7   5    0.52    0.83
  -3   7   5    0.99    1.11
  -3   7   5   -0.71    0.98
   2  -7  -5    2.40    1.03
   2  -7  -5    0.04    1.27
  -2   7   5    0.80    1.10
  -2   7   5   -0.45    1.23
   1  -7  -5   15.75    1.75
   1  -7  -5   14.95    1.54
  -1   7   5   18.78    1.66
   0  -7  -5   28.33    2.01
   0  -7  -5   30.46    2.42
   0   7   5   29.13    2.29
  -1  -7  -5   25.78    2.25
  -1  -7  -5   22.98    2.12
   1   7   5   23.14    2.09
  -2  -7  -5    2.67    1.71
  -2  -7  -5   -1.28    1.52
   2   7   5    0.98    1.53
  -3  -7  -5   -0.65    1.45
  -3  -7  -5    4.15    1.92
   3   7   5   -0.75    1.28
 -10   8   5    4.17    2.08
 -10   8   5    1.95    1.78
  -9   8   5    2.87    1.63
  -9   8   5    1.79    1.79
  -8   8   5   -0.11    1.45
  -8   8   5    1.61    1.64
  -7   8   5    0.66    1.59
  -7   8   5   -0.77    1.33
   6  -8  -5   12.72    1.70
  -6   8   5   12.36    1.62
  -6   8   5   14.14    1.53
   5  -8  -5   11.99    1.67
  -5   8   5   13.13    1.61
  -5   8   5   10.76    1.48
   4  -8  -5    4.10    1.41
   4  -8  -5    2.50    1.10
  -4   8   5    4.56    1.34
  -4   8   5    3.27    1.19
   3  -8  -5    7.24    1.58
   3  -8  -5   10.21    1.24
  -3   8   5   11.46    1.56
  -3   8   5   10.94    1.64
   2  -8  -5    9.27    1.44
   2  -8  -5    9.58    1.66
  -2   8   5    7.20    1.37
  -2   8   5    5.72    1.42
   1  -8  -5    4.20    1.45
   1  -8  -5    9.02    1.76
  -1   8   5    7.46    1.41
   0  -8  -5    6.11    1.51
   0  -8  -5   11.07    1.88
   0   8   5    9.50    1.70
  -1  -8  -5    3.78    1.65
  -1  -8  -5    4.66    1.83
   1   8   5    4.54    1.71
  -2  -8  -5    5.53    1.72
  -2  -8  -5    7.04    1.93
   2   8   5    5.37    1.56
  -3  -8  -5    4.02    2.13
  -3  -8  -5   -0.29    1.88
   3   8   5    1.63    1.83
 -10   9   5   -0.15    1.89
 -10   9   5   -2.51    1.60
  -9   9   5   -0.81    1.62
  -9   9   5   -1.26    1.68
  -8   9   5    1.84    1.47
  -8   9   5    1.27    1.28
  -7   9   5    2.82    1.52
  -7   9   5    3.59    1.72
  -6   9   5    6.11    1.53
  -6   9   5    5.93    1.44
   5  -9  -5    0.42    1.37
  -5   9   5    0.99    1.50
  -5   9   5    2.22    1.38
   4  -9  -5    3.56    1.51
   4  -9  -5    3.36    1.15
  -4   9   5    3.33    1.45
  -4   9   5    4.24    1.60
   3  -9  -5    6.91    1.65
   3  -9  -5    4.91    1.38
  -3   9   5    7.60    1.74
  -3   9   5    8.63    1.56
   2  -9  -5   21.38    2.08
   2  -9  -5   12.66    1.54
  -2   9   5   14.53    1.78
  -2   9   5   14.15    1.93
   1  -9  -5    3.49    1.72
   1  -9  -5    2.95    1.38
  -1   9   5    4.43    1.71
   0  -9  -5    1.70    1.45
   0  -9  -5   -1.75    1.69
   0   9   5    0.85    1.57
  -1  -9  -5    1.50    1.93
  -1  -9  -5    1.39    1.61
   1   9   5   -1.31    1.67
  -2  -9  -5    4.40    1.92
  -2  -9  -5    3.45    2.12
   2   9   5    8.83    1.80
  -9  10   5    3.27    1.66
  -9  10   5   -0.84    1.60
  -8  10   5    7.83    1.99
  -8  10   5    9.98    1.86
  -7  10   5   -1.16    1.41
  -7  10   5    1.37    1.39
  -6  10   5   10.70    1.93
  -6  10   5   12.59    1.84
  -5  10   5    2.84    1.67
  -5  10   5    4.54    1.57
  -4  10   5   16.23    1.96
  -4  10   5   18.73    2.16
   3 -10  -5   22.35    2.17
  -3  10   5   18.80    2.02
  -3  10   5   18.06    2.17
   2 -10  -5    0.45    1.68
   2 -10  -5    1.62    1.41
  -2  10   5    0.78    1.37
   1 -10  -5    1.81    1.50
   1 -10  -5   -1.45    1.73
  -1  10   5    0.65    1.73
   0 -10  -5    2.05    1.66
   0 -10  -5   -0.58    1.93
   0  10   5    3.34    1.82
  -1 -10  -5    4.12    2.52
  -1 -10  -5    6.04    2.16
   1  10   5    3.80    1.95
  -9  11   5    6.02    1.65
  -9  11   5   -0.44    1.92
  -8  11   5    0.95    1.65
  -8  11   5    2.55    1.86
  -7  11   5   -1.89    1.33
  -7  11   5    0.99    1.63
  -6  11   5   -0.32    1.76
  -6  11   5    1.80    1.34
  -5  11   5   14.02    2.18
  -5  11   5   16.16    2.05
  -4  11   5    7.52    1.76
  -4  11   5    7.68    1.93
  -3  11   5   14.19    2.02
  -3  11   5   12.97    2.19
  -2  11   5    0.07    1.75
  -1  11   5    4.42    1.61
  -8  12   5    5.36    1.91
  -7  12   5    0.32    1.70
  -7  12   5   -3.56    1.79
  -6  12   5    2.90    2.02
  -6  12   5    2.82    1.52
  -5  12   5    6.44    1.61
  -5  12   5    2.30    1.65
  -4  12   5    2.47    1.65
  -4  12   5    1.85    1.76
  -3  12   5   -0.39    1.55
  -2  12   5    0.83    2.05
   1 -13   6    4.54    1.91
   2 -13   6   -1.97    1.62
  -3  13  -6    0.73    1.20
   3 -13   6    1.75    1.49
  -4  13  -6    0.24    1.20
   4 -13   6    0.68    1.38
  -1 -12   6    1.95    2.18
   0 -12   6   -0.31    1.99
   1 -12   6    0.15    1.93
  -2  12  -6    2.42    1.24
   2 -12   6    1.18    1.26
   2 -12   6    0.05    1.57
  -3  12  -6   -0.55    1.08
   3 -12   6    1.64    1.14
  -4  12  -6   -1.81    1.08
   4 -12   6    0.47    1.05
  -5  12  -6    5.65    1.27
   5 -12   6    5.66    1.18
   3  11  -6    3.20    1.99
  -3 -11   6    2.08    2.19
  -2 -11   6   -4.41    1.85
  -1 -11   6    0.07    1.56
   0 -11   6   23.95    2.24
   0 -11   6   20.19    2.28
   1 -11   6    0.86    1.16
   1 -11   6    0.38    1.82
  -2  11  -6    0.01    0.97
   2 -11   6    1.75    1.06
   2 -11   6    2.59    1.86
  -3  11  -6    2.40    0.98
   3 -11   6    0.95    1.08
  -4  11  -6   -0.44    0.95
   4 -11   6    0.22    1.00
  -5  11  -6    3.93    1.07
   5 -11   6    5.69    1.14
  -6  11  -6    3.78    1.12
   6 -11   6    2.34    1.13
   4  10  -6    0.21    1.55
  -4 -10   6   -0.66    2.11
   3  10  -6    0.68    1.72
  -3 -10   6    0.24    1.62
   2  10  -6    4.37    1.70
  -2 -10   6    0.73    1.92
  -1 -10   6   -0.88    1.34
   0 -10   6    2.03    1.74
   0 -10   6    0.77    1.18
  -1  10  -6   -1.15    0.91
   1 -10   6    1.87    1.00
   1 -10   6    1.78    1.75
  -2  10  -6   12.13    1.22
  -2  10  -6    7.86    2.08
   2 -10   6    9.21    1.08
   2 -10   6    7.69    1.93
  -3  10  -6    9.48    1.07
  -3  10  -6   10.64    1.98
   3 -10   6    9.59    1.09
  -4  10  -6    8.66    1.00
   4 -10   6    7.94    1.02
  -5  10  -6    1.52    0.91
   5 -10   6    1.16    0.87
  -6  10  -6    0.42    1.00
   6 -10   6    1.44    1.03
  -7  10  -6    0.87    1.01
   7 -10   6   -0.11    1.12
   5   9  -6    1.09    1.98
   5   9  -6    1.16    1.43
  -5  -9   6    0.63    1.54
  -5  -9   6   -1.76    1.64
  -5  -9   6    0.15    1.71
   4   9  -6    0.66    1.48
  -4  -9   6    1.57    1.34
  -4  -9   6    1.14    1.54
  -4  -9   6    2.60    2.05
   3   9  -6    3.31    1.68
  -3  -9   6    3.74    1.61
  -3  -9   6    3.12    1.98
   2   9  -6    9.26    1.69
  -2  -9   6    6.81    2.01
  -2  -9   6    9.85    1.57
  -1  -9   6    4.83    1.48
  -1  -9   6    3.82    1.15
  -1  -9   6    1.66    1.17
   0  -9   6    1.94    1.64
   0  -9   6    3.93    1.07
  -1   9  -6   39.96    1.75
  -1   9  -6   44.27    3.29
   1  -9   6   41.85    2.84
   1  -9   6   44.06    1.89
  -2   9  -6   22.95    2.23
  -2   9  -6   18.64    1.32
   2  -9   6   20.12    1.96
   2  -9   6   17.85    1.40
  -3   9  -6   17.09    1.17
  -3   9  -6   18.42    2.03
   3  -9   6   16.59    1.31
  -4   9  -6    1.47    1.61
  -4   9  -6    0.69    0.74
   4  -9   6    1.84    0.75
  -5   9  -6    1.58    0.75
   5  -9   6    1.31    0.75
  -6   9  -6    4.00    1.00
   6  -9   6    5.09    1.03
  -7   9  -6   -2.53    1.02
   7  -9   6   -0.41    1.13
   7  -9   6    1.15    1.11
   6   8  -6    3.47    1.92
   6   8  -6    1.84    2.14
  -6  -8   6   -1.73    1.79
  -6  -8   6   -0.70    2.18
  -6  -8   6   -0.97    1.64
   5   8  -6    1.31    1.90
   5   8  -6   -0.46    1.60
  -5  -8   6    5.93    2.19
  -5  -8   6    1.56    1.51
  -5  -8   6   -0.07    1.64
   4   8  -6   -0.89    1.59
  -4  -8   6    2.31    1.53
  -4  -8   6    3.88    1.67
  -4  -8   6    2.33    1.31
   3   8  -6    0.73    1.50
  -3  -8   6   -1.96    1.10
  -3  -8   6    1.84    1.72
  -3  -8   6    2.27    1.13
   2   8  -6   -1.12    1.19
  -2  -8   6   -1.08    1.07
  -2  -8   6   -0.44    0.94
  -2  -8   6    0.38    1.65
   1   8  -6   -1.09    1.17
   1   8  -6   -1.45    1.94
   1   8  -6   -0.44    0.85
  -1  -8   6   -1.11    1.39
  -1  -8   6    0.76    0.96
  -1  -8   6    0.69    1.20
   0   8  -6    6.55    1.95
   0   8  -6    7.05    1.06
   0  -8   6    7.39    0.96
   0  -8   6    8.32    1.18
   0  -8   6    9.35    1.66
  -1   8  -6   47.14    1.68
  -1   8  -6   42.62    2.95
   1  -8   6   46.87    1.75
   1  -8   6   44.53    2.42
   1  -8   6   44.40    2.02
  -2   8  -6    9.08    1.67
  -2   8  -6    9.10    0.77
   2  -8   6    7.66    0.74
   2  -8   6    9.83    1.29
   2  -8   6    7.99    1.70
  -3   8  -6   -0.83    1.33
  -3   8  -6   -0.04    0.54
   3  -8   6   -0.35    0.53
  -4   8  -6   21.65    1.12
  -4   8  -6   26.39    2.19
   4  -8   6   23.32    1.22
  -5   8  -6    2.66    0.77
   5  -8   6    1.65    0.70
  -6   8  -6   11.45    1.16
   6  -8   6    8.63    1.15
  -7   8  -6    0.09    1.10
   7  -8   6    1.03    1.17
   7  -8   6    0.85    1.19
   6   7  -6   -0.23    1.96
   6   7  -6    2.39    1.81
  -6  -7   6   -2.09    1.56
  -6  -7   6    0.02    1.76
  -6  -7   6    1.95    2.17
   5   7  -6   -1.77    1.44
   5   7  -6    1.93    1.81
  -5  -7   6   -0.62    1.61
  -5  -7   6   -1.68    1.91
  -5  -7   6    2.36    1.69
   4   7  -6    1.59    1.24
  -4  -7   6    0.16    1.73
  -4  -7   6   -0.37    1.19
  -4  -7   6    0.63    1.47
   3   7  -6    3.66    1.19
  -3  -7   6    3.04    1.63
  -3  -7   6    2.18    1.09
  -3  -7   6    3.33    1.51
  -3  -7   6    1.79    1.32
   2   7  -6   -0.98    1.01
   2   7  -6    0.43    1.09
   2   7  -6   -0.53    1.75
  -2  -7   6    0.51    1.02
  -2  -7   6   -0.07    0.74
  -2  -7   6   -2.33    1.02
  -2  -7   6    0.64    1.16
   1   7  -6   31.20    1.84
   1   7  -6   32.29    1.70
   1   7  -6   30.33    2.58
  -1  -7   6   33.03    1.70
  -1  -7   6   28.29    1.84
  -1  -7   6   31.77    2.23
   0   7  -6   15.86    1.96
   0   7  -6   19.53    1.28
   0  -7   6   18.05    1.42
   0  -7   6   19.18    1.66
   0  -7   6   14.88    1.07
  -1   7  -6   16.16    0.96
  -1   7  -6   13.06    0.91
  -1   7  -6   15.71    1.67
   1  -7   6   16.70    1.35
   1  -7   6   14.15    1.68
   1  -7   6   13.35    0.94
  -2   7  -6   -0.36    0.37
  -2   7  -6   -1.03    1.28
   2  -7   6   -0.03    0.38
   2  -7   6    0.72    0.95
  -3   7  -6    9.22    1.53
  -3   7  -6    8.59    0.62
   3  -7   6    8.67    0.65
   3  -7   6   12.20    1.38
  -4   7  -6   16.94    1.70
  -4   7  -6   16.67    0.96
   4  -7   6   17.39    1.01
  -5   7  -6   15.80    1.07
   5  -7   6   14.54    1.09
  -6   7  -6    0.40    0.93
   6  -7   6    0.08    0.93
   6  -7   6    0.09    0.92
  -7   7  -6    2.41    1.11
   7  -7   6    2.88    1.14
   7  -7   6    3.25    1.13
  -8   7  -6    3.92    1.36
   8  -7   6    3.68    1.35
   7   6  -6   -1.60    1.43
   7   6  -6    2.97    1.77
  -7  -6   6    0.83    2.06
  -7  -6   6    0.01    1.76
  -7  -6   6    2.18    1.68
   6   6  -6    2.45    1.66
   6   6  -6    1.29    1.53
  -6  -6   6    2.67    2.05
  -6  -6   6    0.80    1.59
  -6  -6   6    0.33    1.49
   5   6  -6    2.93    1.45
   5   6  -6    1.77    1.72
  -5  -6   6    3.83    1.93
  -5  -6   6    1.63    1.33
  -5  -6   6   -2.73    1.51
   4   6  -6    0.71    1.15
  -4  -6   6   -0.66    1.13
  -4  -6   6    0.19    1.60
  -4  -6   6    0.11    1.10
   3   6  -6   13.55    1.52
   3   6  -6    8.65    1.23
  -3  -6   6    8.22    1.37
  -3  -6   6   11.14    1.71
  -3  -6   6    8.08    1.47
  -3  -6   6   11.59    1.22
   2   6  -6   15.54    1.77
   2   6  -6   13.71    1.30
   2   6  -6   16.34    1.30
  -2  -6   6   12.73    1.63
  -2  -6   6   11.98    1.27
  -2  -6   6   12.89    1.23
  -2  -6   6   14.70    1.04
   1   6  -6   14.54    1.04
   1   6  -6   13.08    1.67
   1   6  -6   16.00    1.24
  -1  -6   6   15.51    1.25
  -1  -6   6   14.73    1.18
  -1  -6   6   17.19    1.47
   0   6  -6    0.77    1.14
   0   6  -6    1.84    0.60
   0   6  -6    1.67    0.67
   0   6  -6    0.63    0.56
   0  -6   6    1.39    0.56
   0  -6   6    0.86    0.50
   0  -6   6    1.42    1.14
   0  -6   6    1.55    1.01
  -1   6  -6    1.00    1.26
  -1   6  -6   -0.22    0.35
  -1   6  -6    0.20    0.32
   1  -6   6    0.00    0.33
   1  -6   6    0.00    0.29
   1  -6   6    0.95    0.96
   1  -6   6    0.25    0.97
  -2   6  -6   20.25    1.81
   2  -6   6   24.82    1.76
  -3   6  -6    3.08    1.07
   3  -6   6    1.43    1.17
  -4   6  -6    4.02    0.63
  -5   6  -6    1.41    0.77
   5  -6   6    3.56    0.82
   5  -6   6    1.38    0.81
  -6   6  -6    0.15    0.91
   6  -6   6    1.04    1.02
   6  -6   6   -0.56    0.95
  -7   6  -6    9.26    1.36
   7  -6   6    7.04    0.61
   7  -6   6    7.90    1.27
   7  -6   6    7.85    1.29
   7  -6   6    8.11    0.67
  -8   6  -6    5.90    1.52
   8  -6   6    6.10    0.78
   8  -6   6    3.69    1.43
   8  -6   6    6.23    0.82
   8   5  -6    3.35    2.06
   8   5  -6   -0.75    2.00
  -8  -5   6    3.97    2.32
  -8  -5   6    0.31    1.97
  -8  -5   6    0.12    1.71
   7   5  -6    1.15    1.45
   7   5  -6    0.08    1.43
  -7  -5   6   -0.27    1.91
  -7  -5   6    1.38    1.71
  -7  -5   6    1.58    1.99
   6   5  -6    0.30    1.72
   6   5  -6    2.40    1.56
  -6  -5   6   -0.84    1.44
  -6  -5   6    0.32    1.77
  -6  -5   6    0.27    1.47
   5   5  -6   -0.73    1.29
   5   5  -6    0.39    1.27
  -5  -5   6    1.02    1.29
  -5  -5   6    0.08    1.45
  -5  -5   6   -2.21    1.52
   4   5  -6    3.27    1.21
   4   5  -6    5.00    1.26
  -4  -5   6    5.27    1.56
  -4  -5   6    2.43    1.19
  -4  -5   6    4.90    0.98
  -4  -5   6    2.50    1.25
  -4  -5   6    4.18    0.94
  -4  -5   6    4.19    1.46
   3   5  -6    3.75    1.13
   3   5  -6    3.26    1.47
   3   5  -6    3.28    0.97
  -3  -5   6    2.17    0.95
  -3  -5   6    1.60    1.21
  -3  -5   6    2.12    1.28
  -3  -5   6    1.80    1.04
  -3  -5   6    2.37    0.66
  -3  -5   6    3.90    0.69
   2   5  -6   52.35    2.03
   2   5  -6   52.33    1.91
   2   5  -6   49.83    2.37
  -2  -5   6   53.58    1.56
  -2  -5   6   51.37    2.33
  -2  -5   6   51.86    2.04
  -2  -5   6   54.07    2.34
  -2  -5   6   47.93    1.95
   1   5  -6    0.39    0.55
   1   5  -6    1.17    1.33
   1   5  -6   -0.10    0.68
   1   5  -6   -0.19    0.67
  -1  -5   6   -0.24    0.61
  -1  -5   6    0.48    0.60
  -1  -5   6   -0.61    0.95
  -1  -5   6    0.11    0.80
   0   5  -6    8.79    0.59
   0   5  -6    9.42    1.28
   0   5  -6    8.31    0.59
   0   5  -6    9.35    0.77
   0   5  -6    8.49    0.67
   0   5  -6    8.01    0.58
   0  -5   6    9.41    1.11
   0  -5   6   10.00    1.21
   0  -5   6    7.85    0.62
   0  -5   6    8.17    0.65
  -1   5  -6   13.40    1.49
   1  -5   6   14.94    1.35
   2  -5   6    8.35    1.27
  -4   5  -6   11.03    0.81
  -5   5  -6    9.45    1.00
   5  -5   6    8.46    0.98
  -6   5  -6   11.64    1.28
   6  -5   6   13.07    1.26
   6  -5   6   11.49    0.94
   6  -5   6   13.31    1.31
   6  -5   6   12.42    0.87
  -7   5  -6    4.95    1.36
   7  -5   6    3.56    0.78
   7  -5   6    5.59    1.33
   7  -5   6    6.51    1.47
   7  -5   6    4.16    0.86
  -8   5  -6   -1.85    1.36
   8  -5   6    0.89    0.97
   8  -5   6   -1.58    0.93
   8   4  -6   -0.39    1.86
   8   4  -6    0.10    1.86
  -8  -4   6   -3.59    1.50
  -8  -4   6   -1.84    1.80
  -8  -4   6    0.23    2.06
   7   4  -6    1.67    1.81
   7   4  -6   -0.54    1.62
  -7  -4   6    1.62    1.70
  -7  -4   6   -2.70    1.81
  -7  -4   6    1.11    1.85
   6   4  -6    3.80    1.50
   6   4  -6    2.27    1.66
  -6  -4   6    2.10    1.48
  -6  -4   6    1.60    1.45
  -6  -4   6    0.06    1.38
   5   4  -6    2.32    1.09
   5   4  -6    1.61    1.48
  -5  -4   6    2.67    1.14
  -5  -4   6    2.96    1.53
  -5  -4   6    3.17    1.14
  -5  -4   6    2.27    1.28
  -5  -4   6    1.45    1.28
   4   4  -6   11.63    1.36
   4   4  -6   12.89    1.74
   4   4  -6   13.33    1.60
   4   4  -6   10.58    1.30
  -4  -4   6   14.05    1.70
  -4  -4   6   10.29    1.06
  -4  -4   6   13.05    1.62
  -4  -4   6   11.96    1.11
  -4  -4   6   12.27    1.27
  -4  -4   6   11.99    1.31
   3   4  -6    7.73    1.06
   3   4  -6    4.26    1.29
   3   4  -6    7.26    1.03
   3   4  -6    7.18    0.98
  -3  -4   6    7.99    0.99
  -3  -4   6    4.77    1.29
  -3  -4   6    9.18    1.30
  -3  -4   6    6.62    1.04
  -3  -4   6    6.60    0.75
  -3  -4   6    5.59    1.05
  -3  -4   6    6.83    0.72
   2   4  -6    8.63    0.85
   2   4  -6    8.97    0.95
   2   4  -6    8.41    0.91
  -2  -4   6    5.71    1.03
  -2  -4   6    9.16    0.90
  -2  -4   6    9.45    0.75
  -2  -4   6    9.40    1.16
  -2  -4   6    8.56    0.86
   1   4  -6    8.23    0.69
   1   4  -6    8.50    0.69
   1   4  -6    9.02    1.25
   1   4  -6    8.05    0.65
   1   4  -6    9.76    0.80
  -1  -4   6    7.72    0.68
  -1  -4   6    7.61    0.65
  -1  -4   6    8.51    1.06
  -1  -4   6    8.84    1.07
   0   4  -6   11.99    1.42
   0   4  -6   11.79    0.64
   0   4  -6   11.47    0.54
   0   4  -6   12.50    0.54
   0  -4   6   15.33    1.22
   0  -4   6   11.46    1.26
   1  -4   6    2.70    1.08
   2  -4   6    8.33    1.31
  -3   4  -6   15.30    0.69
  -4   4  -6    0.04    0.58
   4  -4   6    0.70    0.67
  -5   4  -6   27.38    1.61
   5  -4   6   24.03    1.12
   5  -4   6   26.71    1.56
   5  -4   6   25.48    1.13
  -6   4  -6    3.19    1.16
   6  -4   6    5.92    1.16
   6  -4   6    4.91    0.88
   6  -4   6    6.51    0.80
  -7   4  -6    4.81    1.27
   7  -4   6    9.26    1.20
   7  -4   6    7.61    1.57
   7  -4   6    8.47    1.05
   9   3  -6    3.92    2.06
  -9  -3   6   -0.50    2.14
  -9  -3   6   -0.57    1.82
  -9  -3   6    2.06    2.12
   8   3  -6   -0.10    1.77
  -8  -3   6   -2.58    1.74
  -8  -3   6    1.09    2.04
  -8  -3   6   -0.96    1.53
   7   3  -6    6.66    1.74
   7   3  -6    3.50    1.78
  -7  -3   6    5.00    1.93
  -7  -3   6    4.82    1.65
  -7  -3   6    7.05    1.76
   6   3  -6   10.90    1.58
   6   3  -6    7.58    1.63
  -6  -3   6    7.20    1.72
  -6  -3   6    6.14    1.87
  -6  -3   6    9.57    1.61
   5   3  -6   13.83    1.55
   5   3  -6   14.11    1.70
  -5  -3   6   13.41    1.65
  -5  -3   6   16.54    1.69
  -5  -3   6   14.33    1.26
  -5  -3   6   13.38    1.37
  -5  -3   6   14.14    1.52
   4   3  -6    0.89    1.15
   4   3  -6    0.90    1.42
   4   3  -6    3.30    1.05
   4   3  -6    1.35    0.99
   4   3  -6    0.57    1.01
  -4  -3   6    0.38    0.86
  -4  -3   6    1.37    1.09
  -4  -3   6    0.95    0.94
  -4  -3   6    1.39    1.08
  -4  -3   6    0.85    0.89
  -4  -3   6    1.47    0.73
  -4  -3   6    0.21    1.08
  -4  -3   6    1.32    0.73
   3   3  -6    0.64    0.79
   3   3  -6    3.09    0.83
   3   3  -6    1.23    1.06
   3   3  -6    1.38    0.80
   3   3  -6    1.76    0.85
  -3  -3   6    2.19    0.59
  -3  -3   6    1.72    0.71
  -3  -3   6    3.16    0.96
  -3  -3   6    1.85    0.87
  -3  -3   6    1.08    0.58
  -3  -3   6    0.68    1.13
  -3  -3   6    2.51    0.98
  -3  -3   6    2.83    0.82
  -3  -3   6    1.87    0.84
   2   3  -6   24.99    1.33
   2   3  -6   25.49    1.76
   2   3  -6   24.94    1.29
   2   3  -6   26.04    1.22
  -2  -3   6   24.14    1.74
  -2  -3   6   26.19    1.38
  -2  -3   6   25.39    1.29
  -2  -3   6   26.39    0.97
  -2  -3   6   26.40    1.27
  -2  -3   6   26.72    1.63
  -2  -3   6   25.48    1.27
   1   3  -6   36.82    1.19
   1   3  -6   37.74    1.12
   1   3  -6   34.90    1.19
   1   3  -6   35.89    1.28
  -1  -3   6   35.52    1.56
  -1  -3   6   36.59    1.77
  -1  -3   6   34.95    1.14
  -1  -3   6   35.66    1.15
   0   3  -6    6.70    0.48
   0   3  -6    5.39    0.37
   0   3  -6    5.99    0.38
   0  -3   6    7.38    1.15
   1  -3   6    5.68    1.15
  -2   3  -6    0.24    0.32
  -2   3  -6    0.32    0.31
   2  -3   6    0.30    1.13
  -3   3  -6    4.25    0.62
  -3   3  -6    4.24    0.62
   3  -3   6    4.25    0.60
   3  -3   6    4.55    0.32
   3  -3   6    4.74    0.36
  -4   3  -6   31.27    1.38
   4  -3   6   32.68    1.48
   4  -3   6   31.41    1.25
   4  -3   6   33.40    1.24
  -5   3  -6   12.39    1.24
   5  -3   6   11.66    1.00
   5  -3   6   12.90    1.31
   5  -3   6   11.67    1.07
  -6   3  -6   -0.16    1.12
   6  -3   6    1.10    1.10
   6  -3   6   -0.59    0.92
   6  -3   6    1.01    0.86
  -7   3  -6    0.10    1.42
   7  -3   6    0.20    1.05
   7  -3   6    1.41    1.16
   9   2  -6    0.22    1.84
  -9  -2   6    1.63    2.21
  -9  -2   6    2.61    2.11
  -9  -2   6   -0.48    1.98
   8   2  -6    1.70    1.49
  -8  -2   6    2.03    1.93
  -8  -2   6    1.05    1.58
  -8  -2   6    1.82    1.84
   7   2  -6    7.90    1.72
  -7  -2   6   10.05    1.93
  -7  -2   6    8.89    1.71
  -7  -2   6    8.05    1.81
   6   2  -6   34.62    2.09
   6   2  -6   32.95    2.51
  -6  -2   6   32.29    2.41
  -6  -2   6   34.12    2.10
  -6  -2   6   36.80    2.16
  -6  -2   6   39.05    2.54
  -6  -2   6   35.22    2.48
   5   2  -6   60.25    2.74
   5   2  -6   56.48    2.51
   5   2  -6   58.40    2.57
   5   2  -6   61.66    3.09
  -5  -2   6   55.35    2.91
  -5  -2   6   54.53    2.27
  -5  -2   6   64.40    2.51
  -5  -2   6   59.18    2.26
  -5  -2   6   60.38    2.41
  -5  -2   6   60.22    2.53
  -5  -2   6   55.68    2.19
   4   2  -6   11.32    1.38
   4   2  -6    9.14    1.14
   4   2  -6   11.89    1.26
   4   2  -6   14.19    1.40
   4   2  -6   10.39    1.18
  -4  -2   6    9.37    1.51
  -4  -2   6   11.19    1.18
  -4  -2   6   11.46    1.22
  -4  -2   6   10.85    0.97
  -4  -2   6   10.03    0.93
  -4  -2   6    8.94    1.05
  -4  -2   6   12.49    1.20
  -4  -2   6    9.27    0.92
  -4  -2   6    7.95    1.02
  -4  -2   6    9.94    1.15
   3   2  -6    0.82    0.71
   3   2  -6    2.17    1.00
   3   2  -6   -0.90    0.75
   3   2  -6    0.78    0.71
   3   2  -6    0.72    0.75
  -3  -2   6    0.91    0.81
  -3  -2   6    0.53    0.48
  -3  -2   6    1.15    0.68
  -3  -2   6    0.30    0.93
  -3  -2   6    0.94    0.80
  -3  -2   6    1.52    0.65
  -3  -2   6    0.10    0.50
  -3  -2   6    0.21    0.57
  -3  -2   6   -0.55    0.70
  -3  -2   6    0.11    0.93
   2   2  -6    5.77    0.74
   2   2  -6    4.29    0.73
   2   2  -6    2.76    0.99
   2   2  -6    3.94    0.67
   2   2  -6    5.30    0.76
  -2  -2   6    3.27    0.91
  -2  -2   6    5.15    0.97
  -2  -2   6    3.78    0.63
  -2  -2   6    3.45    0.66
  -2  -2   6    5.02    0.54
  -2  -2   6    4.59    0.69
   1   2  -6   10.25    0.78
   1   2  -6   10.33    0.67
   1   2  -6    9.40    0.64
   1   2  -6    9.65    0.64
  -1  -2   6    9.44    0.71
  -1  -2   6   11.19    1.13
  -1  -2   6    9.67    0.79
  -1  -2   6   12.73    0.91
  -1  -2   6   10.98    0.73
  -1  -2   6   10.88    1.12
   0   2  -6    8.03    0.54
   0   2  -6    8.39    0.46
   0   2  -6    6.78    0.43
   0   2  -6    8.17    0.52
   0  -2   6    8.54    1.20
   0  -2   6    8.96    1.11
   0  -2   6    8.12    0.53
   0  -2   6    7.78    0.43
   0  -2   6    7.83    0.44
  -1   2  -6   21.81    0.78
  -1   2  -6   23.35    0.80
  -1   2  -6   21.88    0.68
   1  -2   6   21.91    1.59
   1  -2   6   23.56    0.66
   1  -2   6   24.46    0.70
  -2   2  -6  118.37    2.76
  -2   2  -6  116.61    2.71
   2  -2   6  117.23    2.65
   2  -2   6  120.34    2.77
   2  -2   6  125.75    3.79
  -3   2  -6   19.89    1.16
  -3   2  -6   23.84    1.26
   3  -2   6   20.99    1.25
   3  -2   6   22.30    1.09
   3  -2   6   22.85    1.12
  -4   2  -6   -1.89    0.77
   4  -2   6    1.03    0.68
   4  -2   6    0.15    0.73
   4  -2   6   -0.96    0.76
  -5   2  -6   -0.03    1.04
   5  -2   6   -0.12    0.94
   5  -2   6    1.52    0.87
   5  -2   6    2.07    1.04
  -6   2  -6    2.78    1.19
   6  -2   6    4.13    1.11
   6  -2   6    3.54    1.01
  -7   2  -6    4.44    1.48
   7  -2   6    2.93    1.42
   9   1  -6    0.25    1.82
  -9  -1   6    2.39    2.05
  -9  -1   6   -3.19    1.89
  -9  -1   6   -1.75    1.79
   8   1  -6   10.16    1.88
  -8  -1   6    8.38    1.68
  -8  -1   6    6.42    1.75
  -8  -1   6    6.46    2.01
   7   1  -6    1.31    1.48
  -7  -1   6    1.20    1.43
  -7  -1   6    1.18    1.49
  -7  -1   6    0.46    1.27
  -7  -1   6    3.29    1.63
   6   1  -6    6.64    1.45
  -6  -1   6    7.48    1.23
  -6  -1   6    7.61    1.48
  -6  -1   6    5.32    1.39
  -6  -1   6    7.63    1.46
  -6  -1   6    3.93    1.17
  -6  -1   6    5.90    1.22
   5   1  -6    4.66    1.13
   5   1  -6    3.59    1.19
   5   1  -6    6.99    1.48
   5   1  -6    3.48    1.15
  -5  -1   6    3.52    0.97
  -5  -1   6    5.71    1.13
  -5  -1   6    4.42    1.17
  -5  -1   6    4.85    1.27
  -5  -1   6    3.76    1.07
  -5  -1   6    4.08    1.22
  -5  -1   6    5.11    0.95
  -5  -1   6    2.83    0.94
   4   1  -6    3.64    1.06
   4   1  -6    3.49    0.90
   4   1  -6    3.43    0.96
   4   1  -6    2.22    0.97
  -4  -1   6    2.11    0.72
  -4  -1   6    2.21    0.74
  -4  -1   6    3.06    1.04
  -4  -1   6    2.60    0.92
  -4  -1   6    3.60    1.01
  -4  -1   6    2.43    0.86
  -4  -1   6    3.35    0.96
  -4  -1   6    3.89    0.82
  -4  -1   6    2.58    1.04
  -4  -1   6    1.15    0.81
   3   1  -6   17.67    1.23
   3   1  -6   16.56    1.27
   3   1  -6   17.30    1.51
   3   1  -6   14.51    1.19
  -3  -1   6   17.01    1.30
  -3  -1   6   14.09    1.28
  -3  -1   6   17.61    1.33
  -3  -1   6   16.08    1.01
  -3  -1   6   17.75    1.43
  -3  -1   6   16.46    1.08
  -3  -1   6   14.90    0.87
  -3  -1   6   14.26    1.06
  -3  -1   6   16.24    0.95
  -3  -1   6   15.28    1.00
   2   1  -6    3.60    0.71
   2   1  -6    3.12    0.72
   2   1  -6    1.82    0.56
  -2  -1   6    2.48    0.63
  -2  -1   6    2.59    0.36
  -2  -1   6    2.01    0.38
  -2  -1   6    3.18    0.53
  -2  -1   6    4.05    0.68
  -2  -1   6    1.78    0.60
  -2  -1   6    3.14    0.54
  -2  -1   6    3.18    0.88
  -2  -1   6    3.10    1.09
   1   1  -6    0.15    0.46
   1   1  -6    0.59    0.47
   1   1  -6    0.79    0.48
  -1  -1   6    0.32    0.42
  -1  -1   6    1.36    0.47
  -1  -1   6    1.25    1.02
  -1  -1   6    1.03    0.84
  -1  -1   6    1.23    0.48
   0   1  -6    7.67    0.58
   0   1  -6    7.43    0.59
   0   1  -6    9.20    0.70
   0   1  -6    7.71    0.57
   0  -1   6    7.25    0.56
   0  -1   6    5.88    0.99
   0  -1   6    7.99    0.58
   0  -1   6    8.68    1.09
  -1   1  -6   85.24    2.14
  -1   1  -6   84.15    2.11
  -1   1  -6   86.08    2.15
   1  -1   6   86.89    2.13
   1  -1   6   85.02    2.13
   1  -1   6   86.56    2.78
   1  -1   6   82.83    2.81
  -2   1  -6  152.02    3.56
  -2   1  -6  150.05    3.53
   2  -1   6  153.98    4.30
   2  -1   6  147.05    3.50
   2  -1   6  152.33    3.61
   2  -1   6  147.36    3.53
  -3   1  -6   40.51    1.68
  -3   1  -6   44.10    1.79
   3  -1   6   41.71    1.78
   3  -1   6   43.64    1.68
   3  -1   6   44.15    1.74
  -4   1  -6    7.69    1.06
  -4   1  -6    9.02    1.10
   4  -1   6    9.06    1.07
   4  -1   6    7.20    1.23
   4  -1   6    9.80    1.18
  -5   1  -6    9.14    1.42
   5  -1   6    7.38    1.11
   5  -1   6    7.49    1.34
   5  -1   6    9.12    1.24
  -6   1  -6    2.97    1.49
   6  -1   6    2.94    1.25
  -7   1  -6    0.25    1.61
   7  -1   6   -0.94    1.33
 -10   0   6    1.23    2.05
 -10   0   6    1.46    1.80
 -10   0   6    3.28    2.28
   9   0  -6    1.92    1.54
  -9   0   6    2.64    1.68
  -9   0   6    5.00    1.65
   8   0  -6    3.60    1.69
  -8   0   6    3.37    1.70
  -8   0   6    0.04    1.74
  -8   0   6    3.70    1.48
   7   0  -6    1.66    1.47
  -7   0   6    1.96    1.39
  -7   0   6    0.85    1.44
  -7   0   6    0.43    1.19
  -7   0   6    1.32    1.27
   6   0  -6    0.78    1.24
   6   0  -6    4.31    1.41
  -6   0   6    1.78    1.24
  -6   0   6    2.42    1.23
  -6   0   6    3.68    1.30
  -6   0   6    3.21    1.09
  -6   0   6    1.02    1.06
   5   0  -6   37.68    2.00
   5   0  -6   41.32    2.26
   5   0  -6   35.70    2.03
   5   0  -6   35.92    2.07
  -5   0   6   40.28    2.22
  -5   0   6   44.24    2.43
  -5   0   6   41.03    2.21
  -5   0   6   41.40    2.02
  -5   0   6   38.52    1.80
  -5   0   6   36.35    2.02
  -5   0   6   37.09    1.87
  -5   0   6   35.99    1.84
  -5   0   6   38.89    2.09
   4   0  -6    7.59    1.02
   4   0  -6    6.25    1.18
   4   0  -6    7.19    1.03
   4   0  -6    6.91    1.06
  -4   0   6    5.25    1.00
  -4   0   6    5.09    0.73
  -4   0   6   10.20    1.29
  -4   0   6    6.32    0.85
  -4   0   6    8.36    1.05
  -4   0   6    7.19    0.95
  -4   0   6    7.14    0.87
  -4   0   6    7.39    1.13
  -4   0   6    8.24    0.94
  -4   0   6    6.28    0.91
   3   0  -6   -0.22    0.69
   3   0  -6    0.02    0.73
   3   0  -6   -0.48    0.66
  -3   0   6    0.07    0.50
  -3   0   6    0.90    0.64
  -3   0   6   -0.11    0.67
  -3   0   6    0.39    0.54
  -3   0   6   -0.17    0.75
  -3   0   6   -0.59    0.82
  -3   0   6    0.59    0.63
  -3   0   6    1.15    1.07
  -3   0   6   -0.04    0.45
  -3   0   6    0.07    0.70
   2   0  -6    8.29    0.79
   2   0  -6   10.44    0.81
   2   0  -6   10.75    0.92
  -2   0   6    8.98    1.09
  -2   0   6    9.12    0.63
  -2   0   6    8.26    0.78
  -2   0   6    8.93    0.76
  -2   0   6    9.81    0.73
  -2   0   6    8.92    0.74
  -2   0   6    8.85    1.31
   1   0  -6    9.48    0.75
   1   0  -6   10.70    0.80
   1   0  -6    9.59    0.79
  -1   0   6    9.96    0.77
  -1   0   6    9.77    0.65
  -1   0   6    9.22    0.71
  -1   0   6   10.40    1.16
  -1   0   6    9.56    1.22
   0   0  -6   48.34    1.56
   0   0  -6   49.07    1.55
   0   0  -6   49.81    1.56
   0   0   6   48.15    1.18
   0   0   6   48.05    1.52
   0   0   6   47.32    1.17
   0   0   6   48.50    2.03
   0   0   6   49.03    1.57
   0   0   6   48.47    2.15
  -1   0  -6  107.39    2.77
  -1   0  -6  110.47    2.74
   1   0   6  106.92    2.74
   1   0   6  104.05    3.26
   1   0   6  110.70    3.43
   1   0   6  108.79    2.80
  -2   0  -6    1.56    0.80
  -2   0  -6    2.75    0.80
   2   0   6    2.36    0.74
   2   0   6    3.33    0.73
  -3   0  -6    3.52    0.88
  -3   0  -6    2.77    0.98
   3   0   6    5.76    0.92
   3   0   6    3.39    0.92
   3   0   6    3.38    0.90
  -4   0  -6   13.09    1.33
   4   0   6   15.05    1.37
   4   0   6   10.22    1.19
   4   0   6   11.93    1.35
  -5   0  -6   11.78    1.49
   5   0   6   13.16    1.68
   5   0   6   15.64    1.64
  -6   0  -6    3.63    1.43
   6   0   6    2.64    1.41
  -7   0  -6    1.19    1.51
   7   0   6    1.06    1.53
 -10   1   6    2.51    2.08
 -10   1   6    5.74    2.26
   9  -1  -6   -0.95    1.68
  -9   1   6    2.79    1.64
  -9   1   6    1.05    1.51
  -9   1   6    1.69    1.96
   8  -1  -6    1.58    1.56
  -8   1   6   -1.10    1.36
  -8   1   6   -0.76    1.71
  -8   1   6   -2.01    1.19
   7  -1  -6    2.61    1.46
  -7   1   6    3.04    1.64
  -7   1   6    1.49    1.18
  -7   1   6    2.74    1.27
   6  -1  -6   23.58    2.13
   6  -1  -6   19.30    1.68
   6  -1  -6   18.16    1.82
  -6   1   6   18.74    1.70
  -6   1   6   18.92    1.52
  -6   1   6   17.69    1.37
  -6   1   6   17.71    1.88
   5  -1  -6    4.17    1.03
   5  -1  -6    2.28    1.05
   5  -1  -6    4.40    1.16
   5  -1  -6    4.10    1.12
  -5   1   6    4.43    1.21
  -5   1   6    4.08    0.99
  -5   1   6    3.63    0.98
  -5   1   6    3.40    1.06
  -5   1   6    3.64    0.95
  -5   1   6    2.55    1.27
   4  -1  -6    8.78    1.08
   4  -1  -6    8.72    1.04
   4  -1  -6    8.56    1.12
  -4   1   6    8.73    1.15
  -4   1   6    9.69    0.77
  -4   1   6    8.71    0.94
  -4   1   6    7.69    1.08
  -4   1   6   10.01    1.04
  -4   1   6    8.32    0.94
  -4   1   6   10.06    0.99
  -4   1   6    8.95    0.90
   3  -1  -6   43.01    1.74
   3  -1  -6   41.06    1.70
   3  -1  -6   40.89    1.70
  -3   1   6   43.93    1.43
  -3   1   6   38.82    1.99
  -3   1   6   44.52    1.58
  -3   1   6   43.07    1.71
  -3   1   6   40.73    1.64
  -3   1   6   42.97    1.78
  -3   1   6   41.67    1.58
   2  -1  -6   41.26    1.58
   2  -1  -6   43.44    1.66
   2  -1  -6   40.75    1.58
  -2   1   6   40.37    2.12
  -2   1   6   42.33    1.84
  -2   1   6   40.01    1.54
  -2   1   6   43.04    1.40
  -2   1   6   41.15    1.33
  -2   1   6   42.19    1.55
  -2   1   6   39.37    1.54
  -2   1   6   42.15    1.39
   1  -1  -6   12.88    1.01
   1  -1  -6   13.30    0.94
   1  -1  -6   12.60    0.95
  -1   1   6   14.21    0.96
  -1   1   6   14.05    1.31
  -1   1   6   14.74    1.11
  -1   1   6   14.50    1.46
  -1   1   6   13.78    0.83
  -1   1   6   15.03    0.83
  -1   1   6   14.71    1.02
   0  -1  -6    3.96    0.76
   0  -1  -6    4.04    0.72
   0  -1  -6    4.16    0.79
   0   1   6    4.46    0.72
   0   1   6    5.11    1.15
   0   1   6    4.66    0.65
   0   1   6    4.80    0.76
   0   1   6    4.54    0.48
   0   1   6    3.96    0.96
   0   1   6    4.49    0.49
  -1  -1  -6    5.91    0.80
  -1  -1  -6    5.73    0.84
   1   1   6    5.44    1.35
   1   1   6    6.77    1.17
   1   1   6    5.54    0.68
   1   1   6    5.00    0.48
   1   1   6    4.79    0.47
   1   1   6    3.60    0.79
   1   1   6    5.10    0.82
  -2  -1  -6    7.86    0.98
  -2  -1  -6    9.21    1.04
   2   1   6    9.20    0.82
   2   1   6    9.00    0.64
   2   1   6    6.76    1.02
   2   1   6   10.04    1.26
   2   1   6    6.69    0.96
   2   1   6    8.66    0.68
  -3  -1  -6   22.13    1.64
  -3  -1  -6   19.61    1.46
   3   1   6   23.06    1.75
   3   1   6   22.88    1.34
   3   1   6   22.30    1.60
   3   1   6   18.95    1.47
  -4  -1  -6   24.75    1.93
   4   1   6   22.96    1.97
   4   1   6   24.03    1.80
  -5  -1  -6   -1.91    1.24
   5   1   6    1.45    1.39
  -6  -1  -6    3.64    1.57
   6   1   6    1.10    1.57
 -10   2   6    1.00    2.01
 -10   2   6    1.07    2.05
 -10   2   6   -0.60    1.68
   9  -2  -6    2.17    1.70
  -9   2   6    2.85    1.63
  -9   2   6    0.87    1.73
  -9   2   6    2.39    1.90
   8  -2  -6   -0.69    1.52
  -8   2   6    0.93    1.43
  -8   2   6   -0.87    1.29
  -8   2   6   -0.49    1.26
   7  -2  -6    3.11    1.39
  -7   2   6    2.98    1.30
  -7   2   6    3.54    1.34
  -7   2   6    0.43    1.39
   6  -2  -6    7.61    1.16
   6  -2  -6    7.84    1.20
   6  -2  -6    5.55    1.22
  -6   2   6    6.10    1.34
  -6   2   6    6.69    1.45
  -6   2   6    8.99    1.28
  -6   2   6    5.61    1.16
   5  -2  -6    2.99    1.15
   5  -2  -6    5.86    1.07
   5  -2  -6    4.68    1.08
   5  -2  -6    4.54    1.02
  -5   2   6    4.43    1.00
  -5   2   6    4.30    0.98
  -5   2   6    4.53    1.22
  -5   2   6    2.45    1.13
  -5   2   6    5.86    1.06
   4  -2  -6    4.25    0.95
   4  -2  -6    3.60    1.03
   4  -2  -6    6.50    0.90
  -4   2   6    4.99    1.06
  -4   2   6    5.03    0.89
  -4   2   6    4.91    0.85
  -4   2   6    4.78    0.89
  -4   2   6    7.41    1.20
  -4   2   6    5.77    1.07
  -4   2   6    5.78    0.90
   3  -2  -6   45.27    1.85
   3  -2  -6   47.44    1.89
   3  -2  -6   46.65    1.86
  -3   2   6   47.15    1.94
  -3   2   6   46.29    1.74
  -3   2   6   47.18    1.72
  -3   2   6   46.82    1.81
  -3   2   6   44.25    2.05
  -3   2   6   46.37    1.70
  -3   2   6   47.37    1.60
   2  -2  -6   40.93    1.73
   2  -2  -6   37.76    1.67
   2  -2  -6   42.84    1.72
  -2   2   6   43.22    1.41
  -2   2   6   41.75    1.67
  -2   2   6   42.40    1.63
  -2   2   6   41.88    1.59
  -2   2   6   40.61    1.49
  -2   2   6   42.52    1.82
  -2   2   6   38.82    1.61
   1  -2  -6    6.15    0.83
   1  -2  -6    5.78    0.53
   1  -2  -6    4.67    0.82
   1  -2  -6    5.61    0.86
  -1   2   6    4.53    0.80
  -1   2   6    5.00    1.23
  -1   2   6    5.79    1.11
  -1   2   6    4.77    0.69
  -1   2   6    5.25    0.88
  -1   2   6    4.24    0.71
  -1   2   6    4.79    0.69
   0  -2  -6    1.15    0.72
   0  -2  -6    0.20    0.78
   0   2   6    0.31    0.62
   0   2   6   -0.48    0.87
   0   2   6    0.19    0.73
   0   2   6    0.19    1.11
   0   2   6    0.09    0.76
   0   2   6    0.01    0.60
   0   2   6    0.84    0.67
  -1  -2  -6   27.30    1.58
  -1  -2  -6   25.93    1.71
   1   2   6   26.70    1.20
   1   2   6   24.90    1.43
   1   2   6   24.43    1.80
   1   2   6   27.21    1.25
   1   2   6   22.35    1.58
   1   2   6   25.27    1.58
  -2  -2  -6    6.62    1.24
  -2  -2  -6    3.59    1.11
   2   2   6    7.11    1.09
   2   2   6    3.85    0.74
   2   2   6    4.47    0.70
   2   2   6    5.92    1.11
   2   2   6    3.85    1.07
   2   2   6    3.29    0.94
  -3  -2  -6   35.64    2.11
   3   2   6   37.61    1.81
  -4  -2  -6    2.05    1.28
   4   2   6    2.05    1.12
   4   2   6    2.24    1.07
  -5  -2  -6    0.89    1.40
   5   2   6    2.82    1.57
  -6  -2  -6    3.41    1.67
   6   2   6    2.93    1.74
 -10   3   6    1.03    1.72
 -10   3   6    1.54    1.97
 -10   3   6   -0.91    1.86
   9  -3  -6    5.71    1.82
  -9   3   6    8.27    1.99
  -9   3   6    8.36    2.00
  -9   3   6    7.56    1.76
   8  -3  -6    5.30    1.64
  -8   3   6    0.35    1.53
  -8   3   6    2.44    1.63
  -8   3   6    3.47    1.48
   7  -3  -6    3.41    1.23
  -7   3   6    0.36    1.15
  -7   3   6    2.77    1.30
  -7   3   6    1.49    1.13
   6  -3  -6    4.96    1.26
   6  -3  -6    8.66    1.43
   6  -3  -6    8.57    1.03
  -6   3   6    5.83    1.37
  -6   3   6    8.64    1.46
  -6   3   6    7.70    1.29
  -6   3   6    5.61    1.19
   5  -3  -6    0.63    0.98
   5  -3  -6   -0.15    0.98
   5  -3  -6    0.61    1.08
  -5   3   6   -0.33    0.89
  -5   3   6    1.14    1.09
  -5   3   6   -0.15    0.87
  -5   3   6   -0.04    0.90
  -5   3   6    0.38    0.92
   4  -3  -6   61.12    2.30
   4  -3  -6   60.23    2.28
   4  -3  -6   61.96    2.31
   4  -3  -6   65.14    2.76
  -4   3   6   59.94    2.20
  -4   3   6   65.27    2.23
  -4   3   6   60.83    2.37
  -4   3   6   58.59    2.16
  -4   3   6   62.19    2.13
  -4   3   6   58.43    2.26
  -4   3   6   63.24    2.34
   3  -3  -6   63.43    2.17
   3  -3  -6   63.22    2.31
   3  -3  -6   66.77    2.36
  -3   3   6   64.44    2.19
  -3   3   6   65.37    2.06
  -3   3   6   67.25    2.15
  -3   3   6   65.07    2.25
  -3   3   6   65.79    2.26
  -3   3   6   65.73    2.25
  -3   3   6   65.45    2.17
   2  -3  -6    0.02    0.85
   2  -3  -6    0.18    0.89
   2  -3  -6    1.14    0.86
  -2   3   6   -0.04    0.83
  -2   3   6    1.19    0.66
  -2   3   6    0.77    0.86
  -2   3   6    0.52    0.68
  -2   3   6    0.58    0.66
  -2   3   6    1.18    0.80
  -2   3   6    0.28    0.92
   1  -3  -6    1.12    0.84
   1  -3  -6    0.53    0.57
   1  -3  -6    2.20    0.87
   1  -3  -6    0.03    0.78
  -1   3   6    0.00    0.64
  -1   3   6    0.13    0.79
  -1   3   6   -0.01    0.61
  -1   3   6   -1.70    0.96
  -1   3   6    1.31    0.86
  -1   3   6    0.75    0.72
   0  -3  -6   21.78    1.56
   0  -3  -6   19.27    1.56
   0  -3  -6   24.59    1.37
   0   3   6   21.17    1.38
   0   3   6   25.02    1.98
   0   3   6   21.60    1.37
   0   3   6   25.92    1.77
   0   3   6   24.82    1.66
   0   3   6   21.09    1.42
   0   3   6   24.57    1.41
  -1  -3  -6    0.67    0.97
  -1  -3  -6   -0.03    0.99
  -1  -3  -6    0.69    0.93
   1   3   6   -0.69    1.00
   1   3   6   -1.07    0.72
   1   3   6    0.54    1.00
   1   3   6    1.26    0.79
   1   3   6   -0.48    0.95
   1   3   6   -0.37    0.84
  -2  -3  -6   16.64    1.53
   2   3   6   19.88    1.56
   2   3   6   20.01    1.54
   2   3   6   20.87    1.44
  -3  -3  -6    6.48    1.38
   3   3   6    5.99    1.14
  -4  -3  -6    0.91    1.37
   4   3   6    1.92    1.26
   4   3   6    0.10    1.22
  -5  -3  -6    0.13    1.56
   5   3   6    1.40    1.98
 -10   4   6    3.94    2.03
 -10   4   6    3.07    1.89
 -10   4   6    3.29    1.94
  -9   4   6    3.07    1.75
  -9   4   6    3.65    1.50
  -9   4   6    3.16    1.40
   8  -4  -6    1.32    1.51
  -8   4   6    2.99    1.60
  -8   4   6    2.89    1.51
  -8   4   6    0.64    1.39
   7  -4  -6    1.27    1.37
  -7   4   6    2.41    1.31
  -7   4   6    1.64    1.42
  -7   4   6    1.08    1.28
   6  -4  -6   17.17    1.66
   6  -4  -6   16.42    1.41
  -6   4   6   14.45    1.44
  -6   4   6   15.74    1.57
  -6   4   6   15.32    1.52
  -6   4   6   14.95    1.69
   5  -4  -6   12.20    1.34
   5  -4  -6   13.28    1.49
  -5   4   6   13.77    1.46
  -5   4   6   12.03    1.30
  -5   4   6   14.02    1.39
  -5   4   6   12.33    1.27
  -5   4   6   13.97    1.35
   4  -4  -6   35.99    2.00
   4  -4  -6   34.50    1.75
   4  -4  -6   39.82    2.03
  -4   4   6   37.35    1.90
  -4   4   6   36.55    1.85
  -4   4   6   37.65    1.99
  -4   4   6   37.75    1.80
  -4   4   6   39.03    1.87
   3  -4  -6    3.69    1.04
   3  -4  -6    1.71    0.93
   3  -4  -6    2.05    0.99
  -3   4   6    1.86    0.99
  -3   4   6    1.07    0.81
  -3   4   6    1.23    0.81
  -3   4   6    3.24    0.89
  -3   4   6    1.30    0.84
  -3   4   6    2.80    0.88
  -3   4   6    2.57    0.93
   2  -4  -6   -0.05    0.92
   2  -4  -6    3.15    0.95
   2  -4  -6    1.67    0.51
   2  -4  -6   -0.09    0.98
  -2   4   6    1.60    0.99
  -2   4   6    2.17    0.98
  -2   4   6    1.45    0.80
  -2   4   6    1.81    0.95
  -2   4   6   -1.11    0.89
  -2   4   6    0.41    0.80
  -2   4   6    1.82    0.93
   1  -4  -6   13.06    1.00
   1  -4  -6   10.83    1.17
   1  -4  -6   10.70    1.28
  -1   4   6   11.02    1.14
  -1   4   6    9.39    1.05
  -1   4   6   11.72    1.27
  -1   4   6   13.00    1.17
  -1   4   6    9.44    1.11
  -1   4   6    9.82    1.29
   0  -4  -6   18.07    1.51
   0  -4  -6   16.45    1.44
   0  -4  -6   17.52    1.40
   0   4   6   18.74    1.34
   0   4   6   15.20    1.20
   0   4   6   17.18    1.46
   0   4   6   16.00    1.59
  -1  -4  -6    0.19    1.04
  -1  -4  -6    1.71    1.15
   1   4   6   -1.20    0.94
   1   4   6   -0.96    1.00
   1   4   6    0.00    1.19
   1   4   6   -0.33    0.90
  -2  -4  -6    0.66    1.24
  -2  -4  -6    0.41    1.37
   2   4   6   -1.05    1.04
   2   4   6    0.97    0.99
   2   4   6   -0.34    0.88
  -3  -4  -6   -0.50    1.37
  -3  -4  -6    2.62    1.63
   3   4   6    1.32    1.36
  -4  -4  -6    4.51    1.93
  -4  -4  -6    3.14    1.63
   4   4   6    4.90    1.36
  -5  -4  -6    6.58    1.87
  -5  -4  -6    5.90    2.18
 -10   5   6    7.45    1.99
 -10   5   6    8.30    2.05
 -10   5   6    6.01    1.87
  -9   5   6    1.17    1.69
  -9   5   6    0.67    1.61
  -9   5   6    1.90    1.60
   8  -5  -6   -0.69    1.49
  -8   5   6    1.72    1.41
  -8   5   6   -1.98    1.35
  -8   5   6    1.76    1.61
   7  -5  -6   16.64    1.81
  -7   5   6   14.36    1.69
  -7   5   6   18.26    1.76
  -7   5   6   17.34    1.69
   6  -5  -6    6.31    1.45
  -6   5   6    2.97    1.14
  -6   5   6    5.38    1.30
  -6   5   6    3.54    1.39
   5  -5  -6   29.27    2.05
   5  -5  -6   33.09    2.09
  -5   5   6   28.68    1.78
  -5   5   6   28.63    1.97
  -5   5   6   31.75    2.15
  -5   5   6   33.20    1.98
   4  -5  -6   11.42    1.36
   4  -5  -6    8.86    1.26
  -4   5   6    9.46    1.22
  -4   5   6    7.78    1.16
  -4   5   6   11.61    1.18
  -4   5   6   11.41    1.13
  -4   5   6   10.67    1.37
   3  -5  -6    3.91    1.05
   3  -5  -6    4.09    1.18
   3  -5  -6    5.01    1.13
  -3   5   6    3.91    1.19
  -3   5   6    4.23    1.01
  -3   5   6    2.76    1.01
  -3   5   6    5.18    0.96
  -3   5   6    3.72    1.00
   2  -5  -6   38.95    1.47
   2  -5  -6   37.23    1.91
   2  -5  -6   43.07    2.48
  -2   5   6   40.62    1.91
  -2   5   6   40.36    1.96
  -2   5   6   42.95    2.10
  -2   5   6   44.66    1.99
  -2   5   6   40.79    1.95
   1  -5  -6   31.65    1.63
   1  -5  -6   33.49    2.05
  -1   5   6   31.72    1.77
  -1   5   6   28.12    1.76
  -1   5   6   31.79    1.95
   0  -5  -6    8.07    1.23
   0  -5  -6    8.33    1.14
   0   5   6    7.41    1.31
   0   5   6    8.25    1.15
   0   5   6    6.31    1.20
   0   5   6    9.79    1.46
  -1  -5  -6   -0.40    1.12
  -1  -5  -6   -0.43    1.28
   1   5   6    1.29    1.22
   1   5   6    1.33    1.10
   1   5   6    0.31    1.09
  -2  -5  -6    5.62    1.34
  -2  -5  -6    6.64    1.62
   2   5   6    5.84    1.42
  -3  -5  -6    6.73    1.83
  -3  -5  -6    9.23    1.79
   3   5   6    7.98    1.55
  -4  -5  -6   -0.57    1.79
  -4  -5  -6    0.91    1.70
   4   5   6    0.43    1.61
 -10   6   6    2.74    2.07
 -10   6   6    1.07    1.56
 -10   6   6   -0.38    1.75
  -9   6   6    4.15    1.61
  -9   6   6    3.45    1.66
  -9   6   6   -1.78    1.69
   8  -6  -6   11.89    1.80
  -8   6   6   12.16    1.61
  -8   6   6   13.16    1.80
  -8   6   6   10.21    1.66
   7  -6  -6   27.79    2.08
  -7   6   6   26.04    2.02
  -7   6   6   26.48    2.22
  -7   6   6   22.61    1.92
   6  -6  -6    8.78    1.56
  -6   6   6    8.56    1.56
  -6   6   6    8.77    1.45
  -6   6   6    9.79    1.19
   5  -6  -6    0.42    1.22
  -5   6   6    2.25    0.89
  -5   6   6    0.16    1.22
  -5   6   6    0.24    1.11
   4  -6  -6   16.49    1.58
  -4   6   6   18.38    1.54
  -4   6   6   20.15    1.58
  -4   6   6   17.39    1.49
  -4   6   6   18.35    1.44
   3  -6  -6    5.68    1.00
   3  -6  -6    7.36    1.38
  -3   6   6    7.30    1.20
  -3   6   6    7.09    1.01
  -3   6   6    6.63    1.18
  -3   6   6    5.80    1.35
   2  -6  -6   31.43    2.18
   2  -6  -6   28.63    1.46
  -2   6   6   31.22    1.83
  -2   6   6   31.13    1.92
  -2   6   6   29.40    1.85
  -2   6   6   30.30    1.89
   1  -6  -6   38.43    1.87
   1  -6  -6   40.48    2.42
  -1   6   6   39.43    2.23
  -1   6   6   37.72    2.12
   0  -6  -6   -0.36    1.34
   0  -6  -6   -0.33    1.24
   0   6   6   -0.21    1.22
  -1  -6  -6    6.86    1.43
  -1  -6  -6    6.43    1.67
   1   6   6    6.74    1.51
  -2  -6  -6    0.39    1.53
  -2  -6  -6    5.71    1.71
   2   6   6    5.20    1.55
  -3  -6  -6    1.11    1.72
  -3  -6  -6    3.04    1.83
   3   6   6    5.38    1.57
  -4  -6  -6    0.67    1.92
  -4  -6  -6   -0.05    1.93
   4   6   6    0.83    1.50
 -10   7   6    1.72    1.99
 -10   7   6    1.38    1.79
  -9   7   6    6.36    1.73
  -9   7   6    6.13    1.98
  -8   7   6    9.00    1.62
  -8   7   6    7.64    1.69
   7  -7  -6    2.70    1.50
  -7   7   6    0.72    1.53
  -7   7   6   -0.85    1.33
   6  -7  -6   -2.55    1.32
  -6   7   6    0.27    1.30
  -6   7   6    1.12    1.18
   5  -7  -6    0.41    1.31
  -5   7   6    1.32    1.21
  -5   7   6    0.25    1.07
   4  -7  -6   13.98    1.67
  -4   7   6   10.54    1.43
  -4   7   6   11.81    1.17
  -4   7   6   11.40    1.48
   3  -7  -6   17.47    1.76
  -3   7   6   15.83    1.57
  -3   7   6   15.34    1.58
  -3   7   6   16.73    1.27
   2  -7  -6    2.44    1.16
   2  -7  -6    0.56    1.22
  -2   7   6    2.09    1.37
  -2   7   6    0.55    1.14
   1  -7  -6    0.20    0.94
   1  -7  -6    1.36    1.43
  -1   7   6    0.01    1.33
   0  -7  -6   13.63    1.59
   0  -7  -6   13.80    1.88
   0   7   6   16.93    1.90
  -1  -7  -6    9.47    1.68
  -1  -7  -6   12.29    1.72
   1   7   6   14.03    1.69
  -2  -7  -6    5.31    1.91
  -2  -7  -6    5.35    1.76
   2   7   6    4.64    1.67
  -3  -7  -6   -3.09    1.86
  -3  -7  -6    2.54    1.85
   3   7   6    1.68    1.60
 -10   8   6    5.20    1.59
 -10   8   6    5.82    1.79
  -9   8   6    4.00    1.94
  -9   8   6    2.81    1.71
  -8   8   6    4.35    1.65
  -8   8   6    5.23    1.81
   7  -8  -6    6.37    1.67
  -7   8   6    6.92    1.54
  -7   8   6    7.20    1.64
   6  -8  -6    7.49    1.67
  -6   8   6    8.48    1.58
  -6   8   6    7.77    1.70
   5  -8  -6   12.49    1.77
  -5   8   6   11.60    1.62
  -5   8   6   12.56    1.59
   4  -8  -6   21.24    1.99
  -4   8   6   22.70    1.89
  -4   8   6   17.88    1.96
   3  -8  -6    1.51    1.48
  -3   8   6    2.61    1.24
  -3   8   6    3.83    1.37
   2  -8  -6    3.39    1.58
  -2   8   6    3.93    1.58
   1  -8  -6   12.13    1.92
  -1   8   6    9.19    1.56
   0  -8  -6    2.20    1.71
   0   8   6    0.02    1.23
  -1  -8  -6    1.27    1.48
   1   8   6    1.38    1.34
  -2  -8  -6    0.82    1.94
   2   8   6    2.20    1.74
 -10   9   6   -0.94    1.51
 -10   9   6    0.07    1.80
  -9   9   6    1.62    1.71
  -9   9   6    0.27    1.85
  -8   9   6    2.53    1.77
  -8   9   6   -1.17    1.55
  -7   9   6   -3.60    1.51
  -7   9   6    1.74    1.55
   6  -9  -6   14.84    1.99
  -6   9   6   14.23    1.96
  -6   9   6   15.96    1.92
   5  -9  -6   21.28    2.02
  -5   9   6   17.58    1.87
  -5   9   6   15.32    1.83
   4  -9  -6    1.06    1.57
  -4   9   6   -1.15    1.51
  -4   9   6   -1.37    1.36
   3  -9  -6   -0.27    1.57
  -3   9   6    2.84    1.64
  -3   9   6    3.32    1.45
   2  -9  -6   15.89    2.09
  -2   9   6   16.24    2.08
   1  -9  -6   -1.41    1.65
  -1   9   6   -0.68    1.66
   0  -9  -6    1.06    1.82
   0   9   6   -1.15    1.28
  -1  -9  -6    0.93    1.95
   1   9   6    0.28    1.69
  -9  10   6    0.40    1.76
  -9  10   6   -1.50    1.85
  -8  10   6    9.10    1.90
  -8  10   6    4.25    1.62
  -7  10   6    2.78    1.83
  -7  10   6    6.80    1.78
  -6  10   6    5.84    1.85
  -6  10   6    2.02    1.64
  -5  10   6    4.60    1.51
  -5  10   6    3.42    1.38
   4 -10  -6    8.88    1.88
  -4  10   6    9.49    1.76
  -4  10   6    7.47    1.93
   3 -10  -6    5.22    1.92
  -3  10   6    2.82    1.79
  -3  10   6    5.01    1.65
   2 -10  -6   -1.88    1.67
  -2  10   6   -2.12    1.64
   1 -10  -6    2.31    1.95
  -1  10   6    2.03    1.46
   0 -10  -6   -0.61    1.95
   0  10   6    1.42    1.55
  -8  11   6   -0.79    1.52
  -8  11   6   -0.01    1.73
  -7  11   6    3.40    1.81
  -7  11   6    0.43    1.85
  -6  11   6    5.18    1.99
  -6  11   6    6.45    1.84
  -5  11   6    8.55    1.96
  -5  11   6   10.81    2.17
  -4  11   6    8.87    2.10
  -4  11   6    3.81    1.75
  -3  11   6    2.23    1.61
  -2  11   6    1.69    1.97
  -7  12   6    3.72    1.93
  -6  12   6    6.74    2.03
  -6  12   6    8.37    2.21
  -5  12   6   10.51    2.29
  -5  12   6    6.34    1.97
  -4  12   6    4.02    2.13
  -4  12   6    2.00    2.83
  -1 -12   7    0.05    1.78
   0 -12   7    1.44    1.70
   1 -12   7    6.79    1.82
   1 -12   7    4.35    1.39
  -2  12  -7    0.80    1.11
   2 -12   7   -0.80    1.13
   2 -12   7    2.46    2.11
  -3  12  -7   -0.42    1.09
   3 -12   7   -1.54    1.11
  -4  12  -7   -1.01    1.01
   4 -12   7    1.34    1.11
  -5  12  -7    4.27    1.02
   5 -12   7    4.35    1.16
  -2 -11   7   -1.06    1.97
  -1 -11   7    1.46    2.01
   0 -11   7    2.72    1.95
   0 -11   7    2.03    1.31
   1 -11   7    2.93    1.62
   1 -11   7    2.40    1.35
  -2  11  -7    1.57    1.06
   2 -11   7    1.66    1.60
   2 -11   7    1.92    1.00
  -3  11  -7    1.58    0.96
  -3  11  -7   -0.07    1.96
   3 -11   7    0.43    1.06
  -4  11  -7    6.57    1.05
   4 -11   7    7.85    1.09
  -5  11  -7    3.70    1.06
   5 -11   7    2.94    1.01
  -6  11  -7    4.96    1.09
   6 -11   7    6.08    1.13
   4  10  -7   -0.76    1.96
  -4 -10   7    4.50    2.28
  -3 -10   7   -1.23    1.97
  -2 -10   7    1.29    1.56
  -1 -10   7    1.58    1.31
  -1 -10   7   -1.04    1.78
   0 -10   7    1.98    1.77
   0 -10   7    4.51    1.34
  -1  10  -7   -1.60    0.85
  -1  10  -7   -3.93    1.90
   1 -10   7   -0.32    1.66
   1 -10   7   -0.52    0.88
  -2  10  -7    1.31    0.85
  -2  10  -7    0.66    1.88
   2 -10   7    1.55    0.89
   2 -10   7    2.67    1.79
  -3  10  -7    4.50    1.83
  -3  10  -7    0.69    0.74
   3 -10   7    1.98    0.87
  -4  10  -7   21.02    1.42
   4 -10   7   23.47    1.44
  -5  10  -7    0.56    0.86
   5 -10   7    0.87    0.85
  -6  10  -7    0.24    0.90
   6 -10   7    0.36    0.89
   5   9  -7    0.77    1.71
   5   9  -7    0.39    1.73
  -5  -9   7    0.76    1.67
  -5  -9   7   -0.20    1.73
   4   9  -7   -0.76    1.78
  -4  -9   7   -1.64    1.47
  -4  -9   7    1.67    2.05
   3   9  -7    6.14    1.73
  -3  -9   7    5.61    2.07
  -3  -9   7    5.19    1.52
  -2  -9   7    3.06    1.49
  -2  -9   7    2.02    1.56
  -2  -9   7    4.00    1.29
  -1  -9   7   -1.12    1.28
  -1  -9   7    0.98    1.13
  -1  -9   7    1.48    1.70
   0   9  -7    0.11    2.00
   0  -9   7    0.40    1.23
   0  -9   7    2.23    0.95
   0  -9   7    0.90    1.59
  -1   9  -7    2.86    1.54
  -1   9  -7    0.84    0.82
   1  -9   7    2.49    0.87
   1  -9   7    4.55    1.68
  -2   9  -7    9.33    1.71
  -2   9  -7    8.58    0.89
   2  -9   7    8.34    0.90
  -3   9  -7   27.75    1.30
  -3   9  -7   30.33    2.78
   3  -9   7   25.69    1.28
  -4   9  -7   -0.60    0.65
   4  -9   7    0.27    0.69
  -5   9  -7    0.84    0.78
   5  -9   7    0.61    0.73
  -6   9  -7    0.11    0.85
   6  -9   7   -0.10    0.88
  -7   9  -7    2.55    1.13
   7  -9   7    4.11    1.33
   7  -9   7    2.96    1.16
   6   8  -7    0.41    1.76
  -6  -8   7   -0.42    2.16
   5   8  -7    1.78    1.63
   5   8  -7    0.28    1.92
  -5  -8   7   -0.09    1.35
  -5  -8   7    1.94    1.35
  -5  -8   7    6.38    2.15
   4   8  -7    2.87    1.73
  -4  -8   7    4.11    1.64
  -4  -8   7    0.13    1.56
   3   8  -7    6.21    1.60
  -3  -8   7    4.79    1.48
  -3  -8   7    5.49    1.86
  -2  -8   7    2.25    1.23
  -2  -8   7    2.12    1.33
  -2  -8   7   -0.24    1.19
   1   8  -7    0.62    1.63
  -1  -8   7    1.09    0.94
  -1  -8   7   -0.45    1.52
  -1  -8   7    2.06    1.34
   0   8  -7    1.36    1.46
   0  -8   7    0.74    1.47
   0  -8   7    1.88    0.89
   0  -8   7    2.01    1.13
  -1   8  -7    2.55    0.69
  -1   8  -7    3.25    1.41
   1  -8   7    3.19    0.72
   1  -8   7    3.17    1.15
   1  -8   7    1.89    1.55
  -2   8  -7   11.30    0.76
  -2   8  -7   11.36    1.90
   2  -8   7    9.83    0.70
   2  -8   7   11.07    1.42
  -3   8  -7   10.05    1.79
  -3   8  -7   11.10    0.80
   3  -8   7   10.55    0.81
   3  -8   7   12.98    1.53
  -4   8  -7    7.15    1.59
  -4   8  -7    7.12    0.69
   4  -8   7    6.41    0.70
  -5   8  -7    3.81    0.78
   5  -8   7    3.75    0.80
  -6   8  -7    0.90    0.95
   6  -8   7    1.18    1.02
   6  -8   7   -1.81    0.94
  -7   8  -7   -1.04    1.07
   7  -8   7   -0.05    1.13
   7  -8   7    1.74    1.14
   6   7  -7   -1.55    1.54
   6   7  -7   -0.33    1.64
  -6  -7   7   -2.42    1.99
  -6  -7   7    0.38    1.51
  -6  -7   7   -0.92    1.78
   5   7  -7    3.37    1.56
   5   7  -7    6.31    1.95
  -5  -7   7    3.18    1.58
  -5  -7   7    5.15    1.82
  -5  -7   7    3.99    1.97
   4   7  -7    6.35    1.76
  -4  -7   7   10.35    1.39
  -4  -7   7   10.01    1.99
  -4  -7   7   11.26    1.80
   3   7  -7    1.15    1.32
  -3  -7   7    1.86    1.30
  -3  -7   7    0.48    1.53
  -3  -7   7   -0.89    1.26
   2   7  -7    1.51    1.05
   2   7  -7    1.03    1.53
   2   7  -7   -1.28    1.01
  -2  -7   7   -2.23    1.38
  -2  -7   7    2.18    1.22
  -2  -7   7    0.76    1.03
   1   7  -7    4.97    1.56
   1   7  -7    3.89    0.88
  -1  -7   7    3.12    1.28
  -1  -7   7    5.10    1.26
  -1  -7   7    3.63    0.86
   0   7  -7    9.17    1.59
   0  -7   7    8.49    0.84
   0  -7   7   10.13    1.59
   0  -7   7    9.49    1.34
  -1   7  -7   15.55    1.96
  -1   7  -7   12.98    0.85
   1  -7   7   17.17    1.53
   1  -7   7   14.91    0.94
   1  -7   7   15.09    0.86
   1  -7   7   14.59    1.76
  -2   7  -7    0.86    1.46
   2  -7   7    1.61    1.17
  -3   7  -7   10.57    1.73
   3  -7   7   11.82    1.59
  -4   7  -7   13.73    1.77
  -4   7  -7   11.37    0.77
   4  -7   7   10.21    0.72
  -5   7  -7    8.39    0.92
   5  -7   7    9.86    0.98
   5  -7   7    9.29    0.95
  -6   7  -7    3.20    1.02
   6  -7   7    3.76    1.02
   6  -7   7    3.53    1.02
  -7   7  -7    0.71    1.05
   7  -7   7   -0.41    1.03
   7  -7   7   -0.91    0.98
   7   6  -7    0.13    1.67
   7   6  -7    2.36    1.90
  -7  -6   7    0.40    1.71
  -7  -6   7   -1.55    2.07
  -7  -6   7    1.29    2.08
   6   6  -7   -0.91    1.53
   6   6  -7   -0.30    1.81
  -6  -6   7   -0.44    1.89
  -6  -6   7    2.73    1.52
  -6  -6   7   -1.58    1.70
   5   6  -7    4.84    1.49
   5   6  -7    4.77    1.78
  -5  -6   7    0.49    1.61
  -5  -6   7    6.75    1.42
  -5  -6   7    5.01    2.08
   4   6  -7    1.58    1.49
   4   6  -7    1.12    1.22
  -4  -6   7    2.12    1.48
  -4  -6   7    2.14    1.15
  -4  -6   7    0.17    1.57
   3   6  -7   -0.80    0.91
   3   6  -7   -0.65    1.61
   3   6  -7   -0.21    1.18
  -3  -6   7   -0.42    1.10
  -3  -6   7    0.70    0.82
  -3  -6   7   -1.65    1.08
  -3  -6   7    2.13    1.37
   2   6  -7   13.41    1.23
   2   6  -7   13.21    1.31
   2   6  -7   12.44    1.67
  -2  -6   7   14.14    1.64
  -2  -6   7   14.43    1.55
  -2  -6   7   14.73    1.34
   1   6  -7    4.29    0.81
   1   6  -7    6.06    1.47
  -1  -6   7    5.19    0.85
  -1  -6   7    5.36    0.82
  -1  -6   7    4.73    1.25
  -1  -6   7    5.82    1.34
   0   6  -7   12.58    0.87
   0   6  -7   13.87    1.66
   0  -6   7   16.96    1.60
   0  -6   7   13.95    0.96
   0  -6   7   12.79    0.95
   0  -6   7   13.95    1.33
  -1   6  -7   -2.21    1.22
   1  -6   7    0.98    1.12
  -2   6  -7    0.20    1.35
   2  -6   7   -1.49    1.11
   3  -6   7   36.45    2.39
  -4   6  -7   23.84    1.08
  -5   6  -7    9.88    1.04
   5  -6   7   11.13    0.99
  -6   6  -7   -1.10    1.00
   6  -6   7   -1.75    1.00
   6  -6   7    0.70    0.99
  -7   6  -7    1.79    1.20
   7  -6   7   -0.26    1.24
   7  -6   7    0.98    1.30
   8   5  -7    0.96    1.94
   8   5  -7   -0.29    1.65
  -8  -5   7    2.03    1.60
  -8  -5   7    1.79    2.11
  -8  -5   7   -0.13    1.72
   7   5  -7    1.81    1.59
   7   5  -7   -0.35    1.71
  -7  -5   7    0.43    1.91
  -7  -5   7    1.97    1.65
  -7  -5   7    3.43    1.76
   6   5  -7    0.10    1.50
   6   5  -7    0.88    1.45
  -6  -5   7   -0.20    1.75
  -6  -5   7    1.27    1.47
  -6  -5   7    4.00    1.83
   5   5  -7    2.32    1.34
   5   5  -7    1.48    1.36
  -5  -5   7    3.07    1.23
  -5  -5   7    4.05    1.43
  -5  -5   7    3.89    1.68
   4   5  -7    0.29    1.51
   4   5  -7    2.23    1.16
   4   5  -7    5.41    1.46
  -4  -5   7    3.05    1.45
  -4  -5   7    0.16    1.39
  -4  -5   7    2.56    1.07
  -4  -5   7    2.95    1.12
   3   5  -7   22.81    1.75
   3   5  -7   23.21    1.94
   3   5  -7   21.14    2.04
   3   5  -7   21.94    1.65
  -3  -5   7   24.70    1.35
  -3  -5   7   26.07    1.85
  -3  -5   7   21.18    1.60
  -3  -5   7   23.24    1.91
  -3  -5   7   25.64    2.07
   2   5  -7   38.83    2.48
   2   5  -7   40.45    1.69
   2   5  -7   41.66    1.83
   2   5  -7   38.67    1.95
  -2  -5   7   40.54    2.07
  -2  -5   7   39.33    1.76
  -2  -5   7   39.14    1.82
  -2  -5   7   40.80    2.20
   1   5  -7    6.57    0.74
   1   5  -7    4.93    0.66
   1   5  -7    5.03    0.80
   1   5  -7    6.14    1.39
  -1  -5   7    4.55    0.69
  -1  -5   7    5.32    0.73
  -1  -5   7    5.01    1.24
  -1  -5   7    3.64    1.13
[truncated: 158,596 more chars]
