# Supplementary material for: A copper complex of an unusual hy­droxy–carboxyl­ate ligand: [Cu(bpy)(C4H4O6)]
Source: Acta Crystallogr E Crystallogr Commun. 2021 Feb 19;77(Pt 3):282–5. doi: 10.1107/S2056989021001286 (PMC8061107; doi:10.1107/S2056989021001286)
Supplement: Supplementary file 2 [file e-77-00282-Isup2.hkl]

data_I                                                                          
_shelx_title ' SGao12 in P-1'                                                   
_shelx_refln_list_code          4                                               
_shelx_F_calc_maximum      165.73                                               
_exptl_crystal_F_000       374.00                                               
_reflns_d_resolution_high  0.6989                                               
                                                                                
loop_                                                                           
 _space_group_symop_operation_xyz                                               
 'x, y, z'                                                                      
 '-x, -y, -z'                                                                   
                                                                                
_cell_length_a     7.6516                                                       
_cell_length_b     9.9272                                                       
_cell_length_c    10.0722                                                       
_cell_angle_alpha  95.204                                                       
_cell_angle_beta  107.729                                                       
_cell_angle_gamma 111.462                                                       
                                                                                
_shelx_F_squared_multiplier     1.000                                           
                                                                                
loop_                                                                           
 _refln_index_h                                                                 
 _refln_index_k                                                                 
 _refln_index_l                                                                 
 _refln_F_squared_calc                                                          
 _refln_F_squared_meas                                                          
 _refln_F_squared_sigma                                                         
 _refln_observed_status                                                         
   1   0   0       1164.69       1242.64        12.15 o                         
   2   0   0        284.09        293.94         9.05 o                         
   3   0   0        982.90       1080.57        15.18 o                         
   4   0   0          4.40         13.53         6.82 o                         
   5   0   0        396.75        393.06        11.69 o                         
   6   0   0        402.92        388.68        19.39 o                         
   7   0   0         30.43         19.41        24.44 o                         
   8   0   0        196.40        136.60        39.50 o                         
   9   0   0          6.26        -17.42        39.75 o                         
  -9   1   0          8.00         -3.24        38.06 o                         
  -8   1   0         42.50         17.56        33.74 o                         
  -7   1   0        615.72        541.40        26.54 o                         
  -6   1   0        125.98        129.75        13.02 o                         
  -5   1   0        188.83        177.79         9.88 o                         
  -4   1   0        537.15        517.08        13.38 o                         
  -3   1   0        312.76        333.10         8.74 o                         
  -2   1   0       1726.30       1687.40        16.21 o                         
  -1   1   0       4208.05       4535.46        30.01 o                         
   0   1   0       6063.53       6943.14        49.54 o                         
   1   1   0        403.10        393.53         9.20 o                         
   2   1   0        321.73        326.85         9.96 o                         
   3   1   0       2053.96       2011.98        20.21 o                         
   4   1   0          3.51          8.21         8.13 o                         
   5   1   0         47.60         39.52        11.06 o                         
   6   1   0         23.66         38.39        14.71 o                         
   7   1   0        432.77        413.83        31.62 o                         
   8   1   0        644.54        609.42        50.44 o                         
   9   1   0         82.89        206.53        73.78 o                         
 -10   2   0          6.14        -41.08        42.34 o                         
  -9   2   0         20.21        -35.30        35.30 o                         
  -8   2   0          5.10         12.52        26.19 o                         
  -7   2   0        667.31        645.03        27.25 o                         
  -6   2   0          5.02          0.75         9.25 o                         
  -5   2   0         26.99         44.47         8.09 o                         
  -4   2   0        918.38        871.18        14.82 o                         
  -3   2   0        206.84        168.32         6.92 o                         
  -2   2   0       2398.57       2542.21        20.73 o                         
  -1   2   0       3779.23       3800.07        26.43 o                         
   0   2   0       1838.25       1764.33        16.87 o                         
   1   2   0       2659.03       2802.13        27.57 o                         
   2   2   0        409.88        414.48        11.98 o                         
   3   2   0       1825.07       1727.03        22.23 o                         
   4   2   0        242.01        254.20        12.49 o                         
   5   2   0         10.65         -0.65        13.53 o                         
   6   2   0        597.79        675.07        28.61 o                         
   7   2   0        142.38        131.09        50.36 o                         
   8   2   0         42.97         35.84        33.21 o                         
 -10   3   0         36.64          9.44        39.28 o                         
  -9   3   0         85.03         61.99        36.73 o                         
  -8   3   0        110.28        153.06        24.75 o                         
  -7   3   0        141.71        131.92        18.94 o                         
  -6   3   0         38.62         27.65        10.37 o                         
  -5   3   0       1238.96       1153.26        24.08 o                         
  -4   3   0       3650.75       4009.43        38.01 o                         
  -3   3   0       1774.50       1529.50        16.05 o                         
  -2   3   0        348.78        292.19         7.18 o                         
  -1   3   0        503.06        586.26        11.29 o                         
   0   3   0        101.87        150.67         7.72 o                         
   1   3   0       2612.79       2409.40        26.05 o                         
   2   3   0        417.17        391.48        12.75 o                         
   3   3   0        112.30        117.24        12.94 o                         
   4   3   0        141.48        150.01        14.38 o                         
   5   3   0          5.67        -16.63        21.11 o                         
   6   3   0        186.61        203.74        30.57 o                         
   7   3   0          4.56         15.65        28.19 o                         
   8   3   0          1.95        -22.34        27.75 o                         
 -10   4   0         60.77         43.17        40.25 o                         
  -9   4   0         11.88         54.33        37.47 o                         
  -8   4   0         18.02         30.57        22.78 o                         
  -7   4   0         68.13         56.75        17.69 o                         
  -6   4   0        885.56        842.46        18.72 o                         
  -5   4   0        516.27        481.52        11.97 o                         
  -4   4   0       1736.17       1678.12        20.91 o                         
  -3   4   0        225.72        252.40         8.34 o                         
  -2   4   0         80.89        105.06         6.39 o                         
  -1   4   0        825.97        762.69        12.73 o                         
   0   4   0         62.93         33.97         7.70 o                         
   1   4   0       1893.09       1937.75        24.21 o                         
   2   4   0        132.13        152.67        10.84 o                         
   3   4   0         39.80         95.92        15.41 o                         
   4   4   0        772.13        740.13        32.20 o                         
   5   4   0        220.15        259.38        27.23 o                         
   6   4   0          1.98          1.26        23.66 o                         
   7   4   0          9.34         -7.24        26.30 o                         
 -10   5   0        142.50        143.99        40.76 o                         
  -9   5   0         38.05         41.69        25.54 o                         
  -8   5   0         46.67         52.79        21.06 o                         
  -7   5   0        115.79         98.26        18.15 o                         
  -6   5   0       1295.96       1308.23        21.18 o                         
  -5   5   0        863.67        843.37        17.50 o                         
  -4   5   0        232.24        250.81         8.95 o                         
  -3   5   0       1785.07       1756.31        20.48 o                         
  -2   5   0         75.55         53.21         9.54 o                         
  -1   5   0         47.65         23.09         4.55 o                         
   0   5   0          1.91          8.68         8.01 o                         
   1   5   0         78.00         86.06        10.28 o                         
   2   5   0        762.55        719.41        19.79 o                         
   3   5   0        275.56        294.59        22.93 o                         
   4   5   0        384.06        364.46        29.56 o                         
   5   5   0          0.53        -23.24        23.24 o                         
   6   5   0         11.65         -2.46        26.91 o                         
   7   5   0         22.58         59.71        28.94 o                         
 -10   6   0         11.46        -38.19        38.19 o                         
  -9   6   0          7.98         10.95        25.01 o                         
  -8   6   0        378.17        410.36        31.00 o                         
  -7   6   0        568.83        577.14        25.24 o                         
  -6   6   0        372.86        375.47        16.30 o                         
  -5   6   0          2.47         11.55         9.19 o                         
  -4   6   0        564.49        507.11        12.76 o                         
  -3   6   0        408.64        417.77        10.87 o                         
  -2   6   0       2705.54       2569.46        25.04 o                         
  -1   6   0          3.65          3.27         6.14 o                         
   0   6   0        138.14        133.47        10.78 o                         
   1   6   0        758.74        764.20        24.78 o                         
   2   6   0        652.91        664.26        21.30 o                         
   3   6   0        267.57        199.28        27.32 o                         
   4   6   0        142.94         90.14        40.42 o                         
   5   6   0          0.80        -22.51        22.51 o                         
   6   6   0          4.51        -12.72        25.80 o                         
 -10   7   0        124.39         92.34        47.13 o                         
  -9   7   0        419.83        468.90        33.93 o                         
  -8   7   0        245.33        253.81        26.97 o                         
  -7   7   0        350.50        349.38        21.93 o                         
  -6   7   0       1080.50       1028.34        24.51 o                         
  -5   7   0        296.46        334.66        11.76 o                         
  -4   7   0        875.19        828.34        14.19 o                         
  -3   7   0       1703.86       1647.24        20.28 o                         
  -2   7   0         57.66         57.62         7.99 o                         
  -1   7   0         69.34         85.45         8.66 o                         
   0   7   0       1073.04        969.56        17.84 o                         
   1   7   0        812.01        852.04        24.44 o                         
   2   7   0        296.02        244.01        28.45 o                         
   3   7   0        201.59        202.25        30.69 o                         
   4   7   0         50.03         52.48        29.53 o                         
   5   7   0        121.84        210.69        44.02 o                         
   6   7   0          3.52         29.82        30.32 o                         
 -10   8   0         50.43         41.46        35.51 o                         
  -9   8   0        395.29        435.37        31.49 o                         
  -8   8   0         11.22        -10.63        42.03 o                         
  -7   8   0         17.46        -16.97        16.97 o                         
  -6   8   0         29.23          2.40        14.55 o                         
  -5   8   0        148.87        157.00        13.73 o                         
  -4   8   0          2.30          9.43        10.16 o                         
  -3   8   0        357.79        347.92        14.97 o                         
  -2   8   0       1020.63       1043.67        19.22 o                         
  -1   8   0        956.66        933.75        20.42 o                         
   0   8   0        632.45        610.03        22.43 o                         
   1   8   0        592.40        606.32        26.58 o                         
   2   8   0          3.00        -20.20        20.20 o                         
   3   8   0         80.51         65.11        29.62 o                         
   4   8   0        403.06        454.50        37.00 o                         
   5   8   0        236.80        194.72        43.28 o                         
 -10   9   0         50.62         29.19        71.41 o                         
  -9   9   0         42.44         32.26        46.13 o                         
  -8   9   0          6.48        -18.05        23.21 o                         
  -7   9   0        320.32        352.43        27.31 o                         
  -6   9   0        869.63        789.94        29.96 o                         
  -5   9   0        432.50        452.87        21.82 o                         
  -4   9   0        225.23        227.75        14.05 o                         
  -3   9   0         72.78         82.44        12.32 o                         
  -2   9   0        706.25        761.68        23.76 o                         
  -1   9   0        219.78        230.13        18.91 o                         
   0   9   0        514.38        484.00        31.03 o                         
   1   9   0         19.47         88.98        33.31 o                         
   2   9   0        208.47        207.76        42.08 o                         
   3   9   0        128.78        156.15        82.47 o                         
   4   9   0         38.51         50.15        45.98 o                         
  -9  10   0         42.89         41.42        33.17 o                         
  -8  10   0        397.97        415.95        37.04 o                         
  -7  10   0        192.70        209.03        38.84 o                         
  -6  10   0        110.45        131.74        24.62 o                         
  -5  10   0        194.73        221.12        34.13 o                         
  -4  10   0        182.87        189.34        20.88 o                         
  -3  10   0        459.40        488.28        26.68 o                         
  -2  10   0          2.23         10.90        21.88 o                         
  -1  10   0          8.83         33.00        20.30 o                         
   0  10   0          7.04         27.74        31.50 o                         
   1  10   0        281.23        341.12        42.04 o                         
   2  10   0        249.97        309.20        58.93 o                         
   3  10   0        115.64        110.28        46.50 o                         
  -9  11   0         37.02         27.54        32.46 o                         
  -8  11   0        111.27        137.55        32.50 o                         
  -7  11   0          7.49         -7.59        29.49 o                         
  -6  11   0         81.44         97.36        24.73 o                         
  -5  11   0        267.41        238.47        27.17 o                         
  -4  11   0        210.96        183.21        27.82 o                         
  -3  11   0         24.59         33.58        22.16 o                         
  -2  11   0         49.93         90.72        24.37 o                         
  -1  11   0         26.86         57.89        35.80 o                         
   0  11   0        194.05        144.08        35.95 o                         
   1  11   0        212.84        151.59        40.31 o                         
   2  11   0         89.66         14.37        44.52 o                         
  -8  12   0          6.24          4.52        31.15 o                         
  -7  12   0        170.01        165.22        33.61 o                         
  -6  12   0        339.60        365.20        32.31 o                         
  -5  12   0        174.97        168.71        28.55 o                         
  -4  12   0         54.41         53.75        24.50 o                         
  -3  12   0         60.48         42.08        23.49 o                         
  -2  12   0         16.46         10.48        25.68 o                         
  -1  12   0        122.92        239.92        42.15 o                         
   0  12   0          9.60        -45.59       124.97 o                         
   1  12   0         17.78         84.95        42.42 o                         
  -7  13   0        102.22        106.07        34.97 o                         
  -6  13   0        227.23        201.90        37.20 o                         
  -5  13   0        270.89        285.73        42.84 o                         
  -4  13   0         17.75          2.67        25.83 o                         
  -3  13   0         36.56         14.88        30.91 o                         
  -2  13   0        142.85        179.05        52.14 o                         
  -1  13   0         21.03         35.14        85.16 o                         
  -5  14   0         63.80         44.79        31.35 o                         
  -4  14   0         72.36         79.86        32.28 o                         
  -3  14   0        357.47        280.27        72.04 o                         
   3 -14   1         20.42         24.93        61.96 o                         
   4 -14   1        125.13        132.90        31.03 o                         
   5 -14   1        126.86        123.50        36.75 o                         
   0 -13   1         52.27        138.18        48.47 o                         
   1 -13   1         43.73          3.47        38.87 o                         
   2 -13   1         36.71         64.88        31.56 o                         
   3 -13   1        128.17        158.78        25.77 o                         
   4 -13   1         30.83          0.63        24.71 o                         
   5 -13   1          0.53        -43.29        43.29 o                         
   6 -13   1          9.84         -8.08        75.52 o                         
   7 -13   1        130.52        173.78        33.07 o                         
  -1 -12   1          0.40         80.21        66.04 o                         
   0 -12   1         66.08         83.67        40.13 o                         
   1 -12   1        371.94        350.38        68.25 o                         
   2 -12   1         41.31         38.14        23.10 o                         
   3 -12   1        371.52        474.82        36.90 o                         
   4 -12   1        105.48         69.92        23.66 o                         
   5 -12   1        278.45        324.44        30.30 o                         
   6 -12   1        548.77        501.63        39.75 o                         
   7 -12   1         21.55         20.07        32.73 o                         
   8 -12   1         17.85          0.60        28.58 o                         
  -2 -11   1         60.97         36.38        39.94 o                         
  -1 -11   1         43.61         77.95        43.01 o                         
   0 -11   1        109.85        139.04        42.02 o                         
   1 -11   1         28.57         43.54        28.70 o                         
   2 -11   1         20.46         39.38        21.04 o                         
   3 -11   1         10.85        -15.62        18.86 o                         
   4 -11   1        404.42        395.15        29.92 o                         
   5 -11   1        388.30        508.31        45.83 o                         
   6 -11   1        326.48        372.90        53.40 o                         
   7 -11   1          0.46        -25.91        25.91 o                         
   8 -11   1        213.99        179.34        46.13 o                         
   9 -11   1         85.50         85.40        31.02 o                         
  -3 -10   1         12.77         71.54        40.72 o                         
  -2 -10   1         20.19         34.11        40.61 o                         
  -1 -10   1        488.92        411.43        43.61 o                         
   0 -10   1         68.31         68.21        26.90 o                         
   1 -10   1          0.46         -9.84        19.38 o                         
   2 -10   1        155.29        144.32        21.01 o                         
   3 -10   1        334.57        352.05        23.12 o                         
   4 -10   1        945.48        951.14        29.72 o                         
   5 -10   1        300.08        269.50        20.22 o                         
   6 -10   1          0.27         11.68        18.24 o                         
   7 -10   1        321.49        356.22        31.83 o                         
   8 -10   1         10.60        -24.34        26.48 o                         
   9 -10   1         70.88         92.17        31.48 o                         
  -4  -9   1          0.38         -9.66        33.63 o                         
  -3  -9   1         11.36          5.34        36.83 o                         
  -2  -9   1         11.16         -7.47        33.66 o                         
  -1  -9   1         71.31         95.47        32.44 o                         
   0  -9   1         18.34         25.52        16.99 o                         
   1  -9   1        177.82        163.85        14.93 o                         
   2  -9   1       1294.04       1273.29        26.97 o                         
   3  -9   1        112.68        117.20        11.38 o                         
   4  -9   1          8.02         27.86        11.17 o                         
   5  -9   1         20.57         29.42        12.32 o                         
   6  -9   1         27.72         39.50        17.35 o                         
   7  -9   1        508.57        496.11        26.33 o                         
   8  -9   1        147.78        167.56        31.19 o                         
   9  -9   1          2.43         37.41        30.38 o                         
  -5  -8   1         37.64         37.06        24.71 o                         
  -4  -8   1        160.32        120.55        27.27 o                         
  -3  -8   1         10.35         46.15        29.77 o                         
  -2  -8   1         45.64         63.67        37.50 o                         
  -1  -8   1          0.04         -0.34        24.14 o                         
   0  -8   1        852.70        866.45        22.25 o                         
   1  -8   1        784.62        762.15        20.52 o                         
   2  -8   1       1845.23       1843.11        26.00 o                         
   3  -8   1         90.33        101.76         9.49 o                         
   4  -8   1        209.64        226.28        10.88 o                         
   5  -8   1        649.43        632.47        19.77 o                         
   6  -8   1        209.53        242.38        17.00 o                         
   7  -8   1        460.52        408.50        22.97 o                         
   8  -8   1        204.54        230.24        31.28 o                         
   9  -8   1        113.24        140.40        36.65 o                         
  10  -8   1         95.50         58.58        34.07 o                         
  -6  -7   1        126.78         59.42        31.32 o                         
  -5  -7   1        205.76        210.85        26.91 o                         
  -4  -7   1         31.47         38.41        22.43 o                         
  -3  -7   1          3.65        -21.24        21.24 o                         
  -2  -7   1         24.81         22.55        17.71 o                         
  -1  -7   1        126.24         96.19        11.38 o                         
   0  -7   1       2145.21       2072.73        23.99 o                         
   1  -7   1       1353.89       1350.12        17.37 o                         
   2  -7   1        137.93        130.95         8.66 o                         
   3  -7   1        233.57        248.79         9.71 o                         
   4  -7   1        308.00        324.10        11.52 o                         
   5  -7   1         97.79        113.27        11.59 o                         
   6  -7   1        428.96        407.53        16.57 o                         
   7  -7   1        310.90        312.69        21.72 o                         
   8  -7   1        228.73        218.00        26.46 o                         
   9  -7   1        181.46        165.78        54.51 o                         
  10  -7   1         70.78         81.06        35.07 o                         
  -7  -6   1         60.83         50.56        75.20 o                         
  -6  -6   1         29.70         34.40        24.38 o                         
  -5  -6   1        117.96        100.52        23.28 o                         
  -4  -6   1          7.40         11.30        23.35 o                         
  -3  -6   1          3.45         43.45        21.11 o                         
  -2  -6   1        677.15        663.84        21.44 o                         
  -1  -6   1        895.73        814.19        17.80 o                         
   0  -6   1         94.39         95.37         8.21 o                         
   1  -6   1         32.80         23.41         6.13 o                         
   2  -6   1       1323.18       1380.11        18.64 o                         
   3  -6   1       1528.41       1486.94        18.35 o                         
   4  -6   1        791.80        725.65        16.36 o                         
   5  -6   1        231.16        249.00        14.96 o                         
   6  -6   1         78.14         78.02        12.18 o                         
   7  -6   1         15.54          5.95        13.86 o                         
   8  -6   1        584.12        609.86        32.45 o                         
   9  -6   1        126.56        150.02        30.73 o                         
  10  -6   1          6.66        -35.71        35.71 o                         
  -7  -5   1         60.52        131.73        26.91 o                         
  -6  -5   1        149.06        164.55        24.62 o                         
  -5  -5   1         66.07         95.57        22.42 o                         
  -4  -5   1        477.80        425.89        30.43 o                         
  -3  -5   1        192.11        207.46        18.40 o                         
  -2  -5   1       2003.21       2086.09        30.17 o                         
  -1  -5   1        808.82        726.73        15.36 o                         
   0  -5   1          8.05         10.34         6.38 o                         
   1  -5   1       2907.90       3080.92        27.31 o                         
   2  -5   1       1520.49       1615.85        19.15 o                         
   3  -5   1       1960.89       1987.65        20.00 o                         
   4  -5   1        168.41        172.16         8.29 o                         
   5  -5   1         99.77         94.22         8.30 o                         
   6  -5   1       1311.18       1260.52        20.52 o                         
   7  -5   1          5.92         24.20        16.72 o                         
   8  -5   1         98.49        119.82        28.66 o                         
   9  -5   1         66.49         80.77        28.15 o                         
  10  -5   1          1.32         36.39        36.19 o                         
  -8  -4   1         33.13         20.61        24.89 o                         
  -7  -4   1         16.98         -8.79        28.14 o                         
  -6  -4   1         18.90         41.91        22.15 o                         
  -5  -4   1        330.33        313.71        21.95 o                         
  -4  -4   1       1156.80       1193.24        31.14 o                         
  -3  -4   1        718.01        712.47        20.86 o                         
  -2  -4   1         91.05         94.75        10.94 o                         
  -1  -4   1        873.37        928.27        17.76 o                         
   0  -4   1        274.30        340.57         8.58 o                         
   1  -4   1       3011.35       3140.60        24.77 o                         
   2  -4   1       3809.88       3722.90        30.73 o                         
   3  -4   1        469.96        531.70        10.77 o                         
   4  -4   1         97.41        119.31         7.70 o                         
   5  -4   1       1492.38       1457.19        19.59 o                         
   6  -4   1        475.10        490.61        21.07 o                         
   7  -4   1        184.11        237.41        22.99 o                         
   8  -4   1         18.04         50.08        22.85 o                         
   9  -4   1        176.59        207.11        29.59 o                         
  10  -4   1         83.12         52.98        36.27 o                         
  -8  -3   1          1.37         26.56        27.41 o                         
  -7  -3   1         31.34         -3.87        23.41 o                         
  -6  -3   1        106.35         89.22        22.91 o                         
  -5  -3   1       1412.86       1415.47        33.88 o                         
  -4  -3   1       1092.77       1185.75        32.41 o                         
  -3  -3   1         97.21        109.87        11.13 o                         
  -2  -3   1         37.75         52.73         6.56 o                         
  -1  -3   1       2136.50       2056.94        26.76 o                         
   0  -3   1         72.87         72.41         6.09 o                         
   1  -3   1       3071.80       3155.32        22.61 o                         
   2  -3   1        335.97        355.86         7.19 o                         
   3  -3   1        549.23        604.33        16.54 o                         
   4  -3   1       4009.39       4059.07        35.30 o                         
   5  -3   1       1003.17        961.59        16.82 o                         
   6  -3   1         10.64         27.84        13.87 o                         
   7  -3   1         42.93          5.03        20.22 o                         
   8  -3   1        101.86         93.03        26.75 o                         
   9  -3   1        156.83        217.21        36.15 o                         
  -9  -2   1         11.53         25.66        44.28 o                         
  -8  -2   1         29.69         -3.86        35.92 o                         
  -7  -2   1         73.69         13.46        33.04 o                         
  -6  -2   1        144.88        156.97        20.76 o                         
  -5  -2   1        349.22        348.30        16.82 o                         
  -4  -2   1         70.94         76.33         9.71 o                         
  -3  -2   1        398.95        406.64        12.17 o                         
  -2  -2   1       3219.29       3151.26        31.47 o                         
  -1  -2   1        276.46        256.05         9.30 o                         
   0  -2   1       1525.82       1327.80        11.98 o                         
   1  -2   1       1032.98        996.21         8.69 o                         
   2  -2   1        907.08        817.51        10.51 o                         
   3  -2   1       4817.03       5099.81        43.12 o                         
   4  -2   1       2461.18       2483.99        23.61 o                         
   5  -2   1         19.65         22.78         8.33 o                         
   6  -2   1          2.27          7.94         9.60 o                         
   7  -2   1        375.66        359.11        27.50 o                         
   8  -2   1         35.81         34.54        26.85 o                         
   9  -2   1        100.68        100.46        53.08 o                         
  -9  -1   1        149.66        155.49        40.96 o                         
  -8  -1   1        111.87        143.75        39.84 o                         
  -7  -1   1        159.25        156.48        27.69 o                         
  -6  -1   1        207.21        242.71        20.80 o                         
  -5  -1   1          8.18          3.39        10.93 o                         
  -4  -1   1          6.23          7.29         7.56 o                         
  -3  -1   1        881.14        848.77        13.88 o                         
  -2  -1   1        277.44        237.72         7.22 o                         
  -1  -1   1       6410.65       6268.09        40.00 o                         
   0  -1   1        310.00        295.26         6.09 o                         
   1  -1   1         35.20         38.88         3.27 o                         
   2  -1   1       1531.87       1557.60        17.52 o                         
   3  -1   1        350.34        330.89        11.12 o                         
   4  -1   1         74.89         78.78         9.52 o                         
   5  -1   1        321.26        328.26        11.05 o                         
   6  -1   1        374.70        429.08        17.72 o                         
   7  -1   1        662.48        676.48        33.83 o                         
   8  -1   1         14.63        -36.14        36.50 o                         
   9  -1   1          3.32        -29.58        48.66 o                         
  -9   0   1        319.92        382.28        44.91 o                         
  -8   0   1        138.70        186.61        36.61 o                         
  -7   0   1         49.23         88.04        32.55 o                         
  -6   0   1          1.41         18.11        13.94 o                         
  -5   0   1         11.23         19.63         9.01 o                         
  -4   0   1       1539.88       1512.46        18.61 o                         
  -3   0   1        259.69        244.97         8.47 o                         
  -2   0   1       3878.94       4238.91        28.37 o                         
  -1   0   1        352.12        415.32         5.68 o                         
   0   0   1       3402.26       3731.72        23.62 o                         
   1   0   1        458.72        585.93         8.61 o                         
   2   0   1        824.90        784.41        13.13 o                         
   3   0   1        384.80        380.89         9.92 o                         
   4   0   1        199.26        217.84        12.18 o                         
   5   0   1        177.75        179.34        10.55 o                         
   6   0   1        907.72        947.54        31.87 o                         
   7   0   1        415.02        346.93        29.05 o                         
   8   0   1        171.81        142.12        54.35 o                         
   9   0   1          0.74         20.67        37.28 o                         
  -9   1   1         30.21         47.54        38.63 o                         
  -8   1   1         73.02         67.47        28.79 o                         
  -7   1   1         63.95         88.84        24.90 o                         
  -6   1   1        518.39        514.54        17.21 o                         
  -5   1   1        778.86        788.93        18.07 o                         
  -4   1   1        918.47        913.07        15.39 o                         
  -3   1   1        711.23        651.94        11.67 o                         
  -2   1   1        179.23        162.79         5.31 o                         
  -1   1   1       5147.29       5635.42        35.72 o                         
   0   1   1       1377.29       1483.05        11.89 o                         
   1   1   1        410.52        451.48        18.01 o                         
   2   1   1         31.02         30.19         7.31 o                         
   3   1   1        293.10        282.64        10.59 o                         
   4   1   1        964.53        941.59        18.81 o                         
   5   1   1        214.55        198.89        17.53 o                         
   6   1   1        154.61        138.87        23.46 o                         
   7   1   1          0.38         30.04        32.06 o                         
   8   1   1         26.35        -28.97        37.66 o                         
 -10   2   1         56.66         25.61        59.59 o                         
  -9   2   1          4.70         30.24        36.61 o                         
  -8   2   1          1.93        -12.84        31.93 o                         
  -7   2   1        134.87        111.89        18.87 o                         
  -6   2   1       1680.74       1690.58        25.30 o                         
  -5   2   1       1223.59       1316.79        19.89 o                         
  -4   2   1        187.14        182.78         7.36 o                         
  -3   2   1       2364.50       2191.93        22.05 o                         
  -2   2   1         85.36         91.81         5.99 o                         
  -1   2   1       1724.53       1604.51        12.36 o                         
   0   2   1        872.07        819.07        11.72 o                         
   1   2   1        799.59        714.37        14.24 o                         
   2   2   1       1927.46       1990.36        21.22 o                         
   3   2   1       3612.33       3642.52        35.49 o                         
   4   2   1         50.23         34.93        10.81 o                         
   5   2   1        123.86        119.97        16.23 o                         
   6   2   1         89.45        100.55        40.05 o                         
   7   2   1          1.21         24.73        28.64 o                         
   8   2   1         58.30         69.29        47.87 o                         
 -10   3   1         18.97         61.98        35.12 o                         
  -9   3   1         15.53         38.12        35.65 o                         
  -8   3   1        213.24        220.59        48.79 o                         
  -7   3   1        696.03        735.07        28.82 o                         
  -6   3   1         36.75         42.08        12.39 o                         
  -5   3   1        177.76        180.71         7.83 o                         
  -4   3   1        604.08        633.17        12.81 o                         
  -3   3   1       3409.23       3264.94        29.33 o                         
  -2   3   1          4.65         11.38         5.28 o                         
  -1   3   1       1264.42       1377.65        13.43 o                         
   0   3   1          4.39         13.79         7.87 o                         
   1   3   1       1023.54        966.86        16.59 o                         
   2   3   1       4377.41       4515.93        37.90 o                         
   3   3   1       2313.51       2296.56        27.72 o                         
   4   3   1         32.59         34.07        15.17 o                         
   5   3   1         86.19         86.80        22.66 o                         
   6   3   1         72.19        114.90        29.54 o                         
   7   3   1         56.68         42.09        31.10 o                         
   8   3   1         52.41         68.97        31.40 o                         
 -10   4   1         10.68          1.72        31.98 o                         
  -9   4   1         18.65         -5.08        33.95 o                         
  -8   4   1        373.50        411.14        35.09 o                         
  -7   4   1        216.82        240.44        19.90 o                         
  -6   4   1        515.95        502.32        14.60 o                         
  -5   4   1        675.73        671.36        18.31 o                         
  -4   4   1       4228.46       4207.53        37.02 o                         
  -3   4   1         80.52        122.38         5.92 o                         
  -2   4   1       1232.52       1133.14        13.05 o                         
  -1   4   1       1246.95       1235.68        22.46 o                         
   0   4   1       2601.62       2715.30        26.99 o                         
   1   4   1       2441.64       2414.13        29.30 o                         
   2   4   1        685.09        749.99        20.04 o                         
   3   4   1          5.01         -0.70        13.62 o                         
   4   4   1        471.30        502.72        33.43 o                         
   5   4   1        182.10        166.12        23.34 o                         
   6   4   1         41.64         47.61        27.41 o                         
   7   4   1          1.00        -14.05        29.12 o                         
 -10   5   1         96.18         79.32        29.53 o                         
  -9   5   1          5.33          7.91        25.30 o                         
  -8   5   1          0.91         -6.61        27.78 o                         
  -7   5   1        591.97        554.76        23.71 o                         
  -6   5   1        375.54        403.78        13.03 o                         
  -5   5   1       1692.63       1587.39        26.97 o                         
  -4   5   1        794.53        806.90        13.02 o                         
  -3   5   1        307.05        345.23         9.29 o                         
  -2   5   1        287.21        237.51         8.84 o                         
  -1   5   1        729.94        654.61        14.80 o                         
   0   5   1       2416.99       2503.46        27.18 o                         
   1   5   1         77.34         67.79        11.37 o                         
   2   5   1         14.05         22.93        12.87 o                         
   3   5   1        732.06        754.35        29.32 o                         
   4   5   1        137.68        111.45        37.04 o                         
   5   5   1        176.51        197.30        32.22 o                         
   6   5   1          2.46         -5.08        25.95 o                         
   7   5   1         88.46         92.61        31.57 o                         
 -10   6   1         54.75         33.41        29.54 o                         
  -9   6   1         60.21         33.17        22.96 o                         
  -8   6   1        364.20        323.42        25.32 o                         
  -7   6   1         87.69         94.05        15.28 o                         
  -6   6   1         12.79         13.12        11.80 o                         
  -5   6   1        391.49        389.19        10.68 o                         
  -4   6   1          7.28         10.80         6.13 o                         
  -3   6   1        284.23        314.33        10.24 o                         
  -2   6   1       3549.75       3475.63        33.46 o                         
  -1   6   1        450.41        460.18        13.21 o                         
   0   6   1         51.56         61.42        10.31 o                         
   1   6   1         42.16         32.89        12.90 o                         
   2   6   1        335.95        361.90        23.50 o                         
   3   6   1        373.20        354.11        46.65 o                         
   4   6   1        405.89        388.67        34.04 o                         
   5   6   1          0.06        -29.36        29.36 o                         
   6   6   1         79.24        155.49        32.05 o                         
 -10   7   1          0.22        -22.03        61.62 o                         
  -9   7   1        630.07        632.18        34.79 o                         
  -8   7   1        262.68        219.83        27.82 o                         
  -7   7   1        121.69        109.38        18.63 o                         
  -6   7   1         87.04        108.63        12.31 o                         
  -5   7   1        162.95        188.75        10.30 o                         
  -4   7   1       1166.22       1200.40        21.38 o                         
  -3   7   1       2165.86       2123.12        24.02 o                         
  -2   7   1       1418.58       1467.21        20.71 o                         
  -1   7   1         36.74         40.15         9.62 o                         
   0   7   1         85.81         61.01        16.56 o                         
   1   7   1          3.14         -6.39        20.01 o                         
   2   7   1         36.45         73.46        24.34 o                         
   3   7   1         31.54          9.79        44.02 o                         
   4   7   1        256.63        191.99        45.62 o                         
   5   7   1         55.87        117.94        39.86 o                         
 -10   8   1        119.63        140.05        33.01 o                         
  -9   8   1        240.69        196.83        28.11 o                         
  -8   8   1         47.33         86.75        27.67 o                         
  -7   8   1         65.93         75.14        21.17 o                         
  -6   8   1         10.58          1.13        13.37 o                         
  -5   8   1        501.64        498.68        18.04 o                         
  -4   8   1        630.97        603.47        16.47 o                         
  -3   8   1       1558.40       1499.77        23.65 o                         
  -2   8   1         67.65         71.81        11.00 o                         
  -1   8   1        284.98        264.04        14.67 o                         
   0   8   1         51.73         43.84        20.18 o                         
   1   8   1         30.30         19.18        24.04 o                         
   2   8   1        168.62        164.43        29.60 o                         
   3   8   1          1.33         10.96        27.05 o                         
   4   8   1        227.19        276.95        42.79 o                         
   5   8   1         98.07         90.95        42.14 o                         
 -10   9   1         53.20         47.76        30.50 o                         
  -9   9   1        136.43        153.17        28.39 o                         
  -8   9   1         18.81          3.41        26.04 o                         
  -7   9   1         90.61        149.09        22.38 o                         
  -6   9   1        555.52        495.58        48.07 o                         
  -5   9   1        338.79        325.50        19.59 o                         
  -4   9   1        339.09        296.62        18.53 o                         
  -3   9   1          2.27         12.94        14.34 o                         
  -2   9   1        313.26        332.07        19.12 o                         
  -1   9   1        436.86        464.98        24.49 o                         
   0   9   1        158.99        154.43        26.16 o                         
   1   9   1          0.35         25.80        35.90 o                         
   2   9   1          9.69         28.42        71.25 o                         
   3   9   1         18.08         58.11        45.82 o                         
   4   9   1        164.60        158.95        86.74 o                         
  -9  10   1         35.89          7.10        32.88 o                         
  -8  10   1        276.87        296.18        29.64 o                         
  -7  10   1        225.15        255.09        41.88 o                         
  -6  10   1        662.48        689.51        32.37 o                         
  -5  10   1          1.36         10.74        20.51 o                         
  -4  10   1        147.20        156.78        30.21 o                         
  -3  10   1        116.19        123.54        20.69 o                         
  -2  10   1        128.37        173.95        22.87 o                         
  -1  10   1        335.24        350.75        38.28 o                         
   0  10   1         42.29         -3.83        38.23 o                         
   1  10   1         16.29         21.41        35.23 o                         
   2  10   1        137.19        117.69        59.72 o                         
   3  10   1         82.55        176.67        44.26 o                         
  -9  11   1         13.56         49.57        34.36 o                         
  -8  11   1        407.35        379.67        33.50 o                         
  -7  11   1        322.36        299.44        48.81 o                         
  -6  11   1        105.15        102.99        26.35 o                         
  -5  11   1        279.30        305.10        28.34 o                         
  -4  11   1        218.83        266.39        45.79 o                         
  -3  11   1        177.55        157.62        22.39 o                         
  -2  11   1        303.10        397.65        34.35 o                         
  -1  11   1          0.03        -34.96        34.96 o                         
   0  11   1         58.35         96.90        37.56 o                         
   1  11   1        306.56        353.64        49.03 o                         
   2  11   1         39.41        -35.96        35.96 o                         
  -8  12   1         31.41        -18.93        27.58 o                         
  -7  12   1          5.50         -7.04        26.92 o                         
  -6  12   1         22.34          5.60        23.54 o                         
  -5  12   1        170.31        152.05        61.95 o                         
  -4  12   1         91.55         73.80        29.31 o                         
  -3  12   1        180.73        198.92        49.57 o                         
  -2  12   1         16.55         19.74        29.90 o                         
  -1  12   1         16.79         94.56        41.42 o                         
   0  12   1        265.23        268.96        49.14 o                         
  -7  13   1        121.60        105.51        30.87 o                         
  -6  13   1        347.49        388.50        41.41 o                         
  -5  13   1         71.56         52.80        37.52 o                         
  -4  13   1          1.97         24.10        31.11 o                         
  -3  13   1          0.45        -13.21        29.23 o                         
  -2  13   1        172.25        231.93        47.26 o                         
  -1  13   1        184.43        147.74        43.41 o                         
  -4  14   1        278.41        288.49        69.83 o                         
   3 -14   2        203.48        200.17        33.28 o                         
   4 -14   2        148.34        148.88        32.82 o                         
   5 -14   2         40.36         82.25        55.77 o                         
   0 -13   2        101.88         72.57        41.55 o                         
   1 -13   2          7.76        -10.52        42.63 o                         
   2 -13   2          1.01         26.13        67.55 o                         
   3 -13   2        280.58        294.51        33.29 o                         
   4 -13   2        267.03        301.35        43.00 o                         
   5 -13   2         85.07        101.27        30.38 o                         
   6 -13   2          9.75         27.09        29.50 o                         
   7 -13   2         28.05         33.80        29.38 o                         
  -1 -12   2         28.22         16.72        32.45 o                         
   0 -12   2         11.08         53.01        41.96 o                         
   1 -12   2         31.98        -23.78        26.20 o                         
   2 -12   2         52.00         22.51        24.52 o                         
   3 -12   2        157.30        137.44        23.54 o                         
   4 -12   2         11.22         34.95        24.88 o                         
   5 -12   2         19.94          4.63        49.77 o                         
   6 -12   2         33.17         24.35        24.91 o                         
   7 -12   2        164.50        234.38        32.06 o                         
   8 -12   2         18.28        -25.95        31.44 o                         
  -3 -11   2        125.29        113.20        37.95 o                         
  -2 -11   2         14.25         24.63        33.47 o                         
  -1 -11   2         14.77         14.09        39.02 o                         
   0 -11   2          7.97         44.39        25.78 o                         
   1 -11   2         50.90         40.48        21.48 o                         
   2 -11   2        267.97        315.81        26.28 o                         
   3 -11   2        219.34        221.68        27.82 o                         
   4 -11   2        121.40        100.73        21.46 o                         
   5 -11   2        184.17        159.78        23.08 o                         
   6 -11   2        310.59        325.19        25.72 o                         
   7 -11   2         29.97         23.31        24.46 o                         
   8 -11   2          7.76         23.04        27.33 o                         
  -4 -10   2        122.71         95.61        38.89 o                         
  -3 -10   2          2.31         41.64        31.84 o                         
  -2 -10   2         69.38        133.15        54.35 o                         
  -1 -10   2         55.08         59.35        27.62 o                         
   0 -10   2         91.66        103.44        25.80 o                         
   1 -10   2         92.49        122.08        21.15 o                         
   2 -10   2         38.14         23.61        19.05 o                         
   3 -10   2        138.05        161.03        15.39 o                         
   4 -10   2        753.83        719.04        22.98 o                         
   5 -10   2        370.53        441.27        25.33 o                         
   6 -10   2        175.23        202.85        22.37 o                         
   7 -10   2          8.66         27.50        18.87 o                         
   8 -10   2          2.93          1.98        28.30 o                         
   9 -10   2        230.42        230.19        65.09 o                         
  -5  -9   2         19.19         65.07        31.31 o                         
  -4  -9   2         36.47        100.19        34.23 o                         
  -3  -9   2        177.91        167.25        33.57 o                         
  -2  -9   2        364.52        339.23        39.97 o                         
  -1  -9   2        335.40        343.14        25.05 o                         
   0  -9   2        216.14        221.12        19.87 o                         
   1  -9   2          2.58          3.57        11.25 o                         
   2  -9   2          1.52          0.50        12.55 o                         
   3  -9   2        291.99        297.50        14.02 o                         
   4  -9   2        446.86        469.90        16.20 o                         
   5  -9   2         63.29         78.63        12.78 o                         
   6  -9   2         23.38         29.04        17.40 o                         
   7  -9   2        234.66        216.14        22.19 o                         
   8  -9   2        184.70        267.56        60.04 o                         
   9  -9   2        118.72         87.83        31.76 o                         
  -5  -8   2         94.73         58.48        24.51 o                         
  -4  -8   2         53.08        -24.13        24.13 o                         
  -3  -8   2        368.05        380.30        27.60 o                         
  -2  -8   2        390.52        357.54        21.28 o                         
  -1  -8   2        194.78        235.65        15.70 o                         
   0  -8   2        103.67         96.26        11.78 o                         
   1  -8   2        828.79        799.47        15.95 o                         
   2  -8   2        695.84        713.89        16.53 o                         
   3  -8   2         20.21          6.27         9.38 o                         
   4  -8   2        133.85        110.72        11.01 o                         
   5  -8   2        703.81        714.23        20.48 o                         
   6  -8   2        529.47        522.04        21.90 o                         
   7  -8   2        739.26        694.85        30.89 o                         
   8  -8   2        257.51        305.82        64.62 o                         
   9  -8   2          8.35        -10.07        28.58 o                         
  -6  -7   2         32.72         10.98        25.26 o                         
  -5  -7   2          2.17         -2.40        29.97 o                         
  -4  -7   2        393.44        397.70        37.31 o                         
  -3  -7   2        256.40        259.79        20.73 o                         
  -2  -7   2        144.42        163.42        18.92 o                         
  -1  -7   2        245.33        255.43        14.25 o                         
   0  -7   2        441.94        442.69        12.67 o                         
   1  -7   2       1214.20       1198.16        21.29 o                         
   2  -7   2        449.01        440.05        11.69 o                         
   3  -7   2         88.46         93.16         9.64 o                         
   4  -7   2        854.01        847.67        23.65 o                         
   5  -7   2        724.79        697.66        18.84 o                         
   6  -7   2       1113.42       1205.89        24.61 o                         
   7  -7   2        102.01         88.07        16.74 o                         
   8  -7   2          7.39         45.28        25.58 o                         
   9  -7   2         82.52        140.51        35.16 o                         
  -7  -6   2          8.67          3.42        30.03 o                         
  -6  -6   2         66.76         15.80        30.18 o                         
  -5  -6   2        230.79        256.16        21.87 o                         
  -4  -6   2         52.39         48.84        18.64 o                         
  -3  -6   2        118.08        117.73        16.39 o                         
  -2  -6   2          1.06         20.83         9.72 o                         
  -1  -6   2        359.65        342.63        12.39 o                         
   0  -6   2        270.38        250.15         9.72 o                         
   1  -6   2        235.12        232.61         8.35 o                         
   2  -6   2         22.04         24.37         7.75 o                         
   3  -6   2        999.32        983.59        15.36 o                         
   4  -6   2       1121.75       1125.20        16.97 o                         
   5  -6   2       1294.18       1249.99        24.07 o                         
   6  -6   2          2.00          4.19        11.59 o                         
   7  -6   2          1.78         -4.20        14.58 o                         
   8  -6   2        376.16        377.01        50.40 o                         
   9  -6   2        147.96        176.21        33.51 o                         
  -7  -5   2         24.89          8.76        29.14 o                         
  -6  -5   2        130.68        117.77        22.60 o                         
  -5  -5   2         76.90        106.08        19.39 o                         
  -4  -5   2        136.79        132.26        17.75 o                         
  -3  -5   2        424.39        420.65        16.02 o                         
  -2  -5   2        202.37        206.15         9.74 o                         
  -1  -5   2         22.88         10.92         7.55 o                         
   0  -5   2         11.40         -4.09         6.01 o                         
   1  -5   2        270.18        253.17         6.79 o                         
   2  -5   2       3088.91       3003.35        24.22 o                         
   3  -5   2        638.38        628.04        11.64 o                         
   4  -5   2       1059.08       1032.39        15.69 o                         
   5  -5   2         67.37         59.69        12.13 o                         
   6  -5   2        111.88        127.19        12.00 o                         
   7  -5   2         13.88         -3.98        15.55 o                         
   8  -5   2        363.64        304.59        28.87 o                         
   9  -5   2        140.05        132.39        33.62 o                         
  -8  -4   2         19.18          6.68        26.28 o                         
  -7  -4   2         11.50         17.81        22.08 o                         
  -6  -4   2         41.15         64.88        20.41 o                         
  -5  -4   2         97.12         98.43        18.17 o                         
  -4  -4   2        106.51        110.98        13.50 o                         
  -3  -4   2        440.11        399.38        12.18 o                         
  -2  -4   2        778.93        746.87        14.05 o                         
  -1  -4   2        137.68        114.91         7.56 o                         
   0  -4   2        678.18        625.41        10.27 o                         
   1  -4   2       1736.03       1692.59        14.42 o                         
   2  -4   2       4725.50       5111.85        41.73 o                         
   3  -4   2       1386.41       1391.74        15.83 o                         
   4  -4   2          7.67         10.94         7.64 o                         
   5  -4   2       1593.56       1568.95        22.28 o                         
   6  -4   2          3.37         10.47        10.77 o                         
   7  -4   2        263.71        285.36        26.80 o                         
   8  -4   2         73.25         44.09        38.62 o                         
   9  -4   2         35.28         54.91        32.79 o                         
  -8  -3   2        140.56        134.44        25.24 o                         
  -7  -3   2         18.73         24.36        21.20 o                         
  -6  -3   2         36.59         30.41        19.02 o                         
  -5  -3   2       1196.04       1265.19        28.10 o                         
  -4  -3   2         57.57         58.64        10.65 o                         
  -3  -3   2        941.33        942.79        16.50 o                         
  -2  -3   2          0.52         -6.38         6.38 o                         
  -1  -3   2         13.69         13.26         5.95 o                         
   0  -3   2       1626.94       1576.81        12.14 o                         
   1  -3   2       2068.62       1806.26        50.43 o                         
   2  -3   2        488.42        625.97         8.56 o                         
   3  -3   2        330.24        357.27         9.96 o                         
   4  -3   2          6.80          5.71         7.21 o                         
   5  -3   2        954.85        922.01        15.27 o                         
   6  -3   2         43.18         48.60        11.49 o                         
   7  -3   2         52.63         46.25        20.21 o                         
   8  -3   2          0.10        -24.76        24.76 o                         
   9  -3   2          8.15         10.84        44.29 o                         
  -9  -2   2        123.98        159.11        34.09 o                         
  -8  -2   2         12.90          8.74        32.95 o                         
  -7  -2   2         29.39         11.74        22.73 o                         
  -6  -2   2         92.57         78.06        21.18 o                         
  -5  -2   2        398.67        381.10        15.10 o                         
  -4  -2   2        296.98        299.37        12.66 o                         
  -3  -2   2        200.44        183.61         8.84 o                         
  -2  -2   2       1678.42       1569.39        22.45 o                         
  -1  -2   2        493.54        551.08         8.66 o                         
   0  -2   2       3970.72       4197.70        41.32 o                         
   1  -2   2         45.30         64.46        19.91 o                         
   2  -2   2          9.70         13.10         5.66 o                         
   3  -2   2       1156.66       1104.62        14.81 o                         
   4  -2   2        570.24        481.33        12.63 o                         
   5  -2   2        400.53        391.18        12.87 o                         
   6  -2   2        260.42        288.79        14.10 o                         
   7  -2   2         55.04         42.06        43.73 o                         
   8  -2   2        314.12        311.01        31.88 o                         
   9  -2   2        101.86        101.77        34.66 o                         
  -9  -1   2         42.91         22.61        33.38 o                         
  -8  -1   2         74.37         24.18        34.97 o                         
  -7  -1   2         70.95         74.36        21.88 o                         
  -6  -1   2         60.66         68.49        18.92 o                         
  -5  -1   2        233.19        249.00        11.81 o                         
  -4  -1   2          1.83         13.67         9.02 o                         
  -3  -1   2       2149.72       2173.16        19.17 o                         
  -2  -1   2      27466.34      30685.79       177.01 o                         
  -1  -1   2      11958.94      11848.13        62.73 o                         
   0  -1   2        325.12        309.90         9.46 o                         
   1  -1   2        251.37        296.25         9.42 o                         
   2  -1   2        190.38        134.82         6.06 o                         
   3  -1   2         87.02         78.72         7.66 o                         
   4  -1   2       1687.88       1671.44        21.31 o                         
   5  -1   2          1.32         -9.90         9.90 o                         
   6  -1   2        162.26        160.68        19.23 o                         
   7  -1   2        150.00        193.02        26.68 o                         
   8  -1   2         19.46          7.93        28.32 o                         
   9  -1   2         22.50         -3.45        39.58 o                         
  -9   0   2        124.83        115.56        38.30 o                         
  -8   0   2        104.64        105.85        37.16 o                         
  -7   0   2         67.02         50.27        22.68 o                         
  -6   0   2         16.33         19.08        14.07 o                         
  -5   0   2         61.97         69.93        10.20 o                         
  -4   0   2        627.11        600.83        15.16 o                         
  -3   0   2       3661.82       3493.90        27.50 o                         
  -2   0   2      13907.77      15414.18        86.44 o                         
  -1   0   2        827.25        842.22         8.09 o                         
   0   0   2          1.35          7.68         5.66 o                         
   1   0   2       1795.34       1871.37        16.38 o                         
   2   0   2         53.83        106.90         6.15 o                         
   3   0   2        778.16        764.08        13.96 o                         
   4   0   2         52.30         38.73         9.48 o                         
   5   0   2        171.00        193.42        13.82 o                         
   6   0   2       2932.70       2971.16        61.00 o                         
   7   0   2        229.66        229.64        27.61 o                         
   8   0   2         10.06         19.96        33.78 o                         
 -10   1   2         20.10         14.82        34.64 o                         
  -9   1   2        185.67        224.15        32.42 o                         
  -8   1   2          5.23        -29.20        29.20 o                         
  -7   1   2          4.39         28.60        19.16 o                         
  -6   1   2        227.04        197.32        15.72 o                         
  -5   1   2        243.84        211.18        10.55 o                         
  -4   1   2       1415.47       1406.65        17.49 o                         
  -3   1   2       2453.42       2443.55        20.54 o                         
  -2   1   2        119.35        129.95         7.02 o                         
  -1   1   2       4680.32       4998.03        31.24 o                         
   0   1   2       2467.28       2501.62        20.50 o                         
   1   1   2       1019.93       1015.63        14.23 o                         
   2   1   2        147.89        168.41         8.80 o                         
   3   1   2         96.61        102.54         8.69 o                         
   4   1   2       1061.33       1060.51        19.25 o                         
   5   1   2       1003.52       1001.08        30.63 o                         
   6   1   2        493.95        480.49        26.48 o                         
   7   1   2          6.81         -1.66        34.32 o                         
   8   1   2         39.66         22.07        48.34 o                         
 -10   2   2         51.38         78.66        34.23 o                         
  -9   2   2         72.64         57.97        32.35 o                         
  -8   2   2         24.34         38.17        29.55 o                         
  -7   2   2        360.75        364.41        25.08 o                         
  -6   2   2       1634.84       1607.09        24.80 o                         
  -5   2   2        129.03        109.95         9.00 o                         
  -4   2   2       1517.78       1457.43        16.59 o                         
  -3   2   2       2754.68       2737.23        21.98 o                         
  -2   2   2        432.22        487.57        10.43 o                         
  -1   2   2       3946.00       4152.07        28.73 o                         
   0   2   2        315.22        272.75         7.62 o                         
   1   2   2        326.20        335.18        10.24 o                         
   2   2   2         86.17         74.28         8.42 o                         
   3   2   2        291.60        295.33        11.38 o                         
   4   2   2        227.35        220.01        14.67 o                         
   5   2   2        289.54        285.61        27.64 o                         
   6   2   2          0.06        -25.25        25.25 o                         
   7   2   2        166.12        197.48        31.21 o                         
   8   2   2        101.80        131.05        45.66 o                         
 -10   3   2          3.55        -32.44        32.44 o                         
  -9   3   2         14.58         28.74        28.34 o                         
  -8   3   2         20.75         25.06        26.81 o                         
  -7   3   2       1048.22       1060.83        29.73 o                         
  -6   3   2        211.62        227.31        11.09 o                         
  -5   3   2         12.90          0.85         7.26 o                         
  -4   3   2         72.25         58.50         7.24 o                         
  -3   3   2        254.77        267.34         8.06 o                         
  -2   3   2        623.64        515.39        10.90 o                         
  -1   3   2       3963.42       4234.23        33.62 o                         
   0   3   2          7.21         21.72         6.67 o                         
   1   3   2        437.65        448.90        12.18 o                         
   2   3   2        943.87        931.16        16.54 o                         
   3   3   2       1146.46       1048.48        34.29 o                         
   4   3   2         13.93         19.61        14.33 o                         
   5   3   2         27.43         82.57        31.05 o                         
   6   3   2         82.48         92.36        46.61 o                         
   7   3   2        106.06         79.17        35.93 o                         
 -10   4   2         49.76          5.20        29.67 o                         
  -9   4   2          7.03         54.88        39.12 o                         
  -8   4   2        636.77        607.66        26.36 o                         
  -7   4   2        238.78        250.05        18.59 o                         
  -6   4   2         78.11         72.78         9.41 o                         
  -5   4   2        555.34        556.15        14.35 o                         
  -4   4   2       1067.59       1040.38        15.00 o                         
  -3   4   2        254.63        345.07         9.18 o                         
  -2   4   2          8.32         26.36         6.29 o                         
  -1   4   2       1412.23       1489.10        18.69 o                         
   0   4   2       1474.01       1418.35        20.08 o                         
   1   4   2        621.98        574.55        15.14 o                         
   2   4   2       1611.20       1499.48        22.19 o                         
   3   4   2         59.90         58.94        19.12 o                         
   4   4   2         16.38         24.49        19.81 o                         
   5   4   2         38.99         23.59        25.77 o                         
   6   4   2        187.38        227.73        38.86 o                         
   7   4   2         88.80         42.23        28.91 o                         
 -10   5   2         26.65         59.95        32.76 o                         
  -9   5   2        140.49        177.76        36.54 o                         
  -8   5   2        446.85        431.42        24.85 o                         
  -7   5   2         19.84         10.43        13.27 o                         
  -6   5   2         99.86        106.44         9.80 o                         
  -5   5   2        676.20        661.02        14.81 o                         
  -4   5   2        789.92        735.53        17.14 o                         
  -3   5   2        333.83        297.79         8.50 o                         
  -2   5   2        556.98        583.38        11.49 o                         
  -1   5   2        946.26        947.15        16.69 o                         
   0   5   2       1902.51       1849.18        32.69 o                         
   1   5   2        351.98        391.20        17.88 o                         
   2   5   2       1264.29       1149.08        26.71 o                         
   3   5   2        280.61        287.50        29.16 o                         
   4   5   2          4.43         31.07        22.48 o                         
   5   5   2         86.60         81.25        29.96 o                         
   6   5   2          0.82        -33.36        33.36 o                         
 -10   6   2        116.49        167.92        44.12 o                         
  -9   6   2        111.28         82.90        34.98 o                         
  -8   6   2        659.27        600.01        30.51 o                         
  -7   6   2         81.20         78.41        17.99 o                         
  -6   6   2        800.34        725.43        16.17 o                         
  -5   6   2       2151.65       2186.72        23.74 o                         
  -4   6   2         17.08         26.04         7.19 o                         
  -3   6   2          7.74          3.41         5.99 o                         
  -2   6   2        884.02        826.87        15.58 o                         
  -1   6   2       1530.44       1460.58        21.72 o                         
   0   6   2        593.00        608.97        19.19 o                         
   1   6   2          1.46         15.39        26.04 o                         
   2   6   2        239.03        276.39        27.37 o                         
   3   6   2          9.80         40.28        27.90 o                         
   4   6   2        135.67        146.17        28.83 o                         
   5   6   2         30.86         -4.49        29.33 o                         
   6   6   2          5.11        -32.33        35.80 o                         
 -10   7   2         34.87         96.31        74.73 o                         
  -9   7   2          0.51         12.31        29.30 o                         
  -8   7   2         46.56         62.89        22.06 o                         
  -7   7   2         26.91         30.50        13.17 o                         
  -6   7   2         35.50         24.17        11.88 o                         
  -5   7   2        434.29        445.65        13.05 o                         
  -4   7   2        531.15        551.69        15.44 o                         
  -3   7   2       1849.65       1815.60        25.17 o                         
  -2   7   2       1443.20       1355.62        21.85 o                         
  -1   7   2        359.84        388.75        14.00 o                         
   0   7   2        414.91        418.14        21.14 o                         
   1   7   2        162.64        135.49        26.01 o                         
   2   7   2        945.99        939.82        41.72 o                         
   3   7   2        851.83        807.61        70.82 o                         
   4   7   2         15.00        -30.04        30.04 o                         
   5   7   2          2.00        -26.22        34.98 o                         
 -10   8   2         16.96          0.14        32.70 o                         
  -9   8   2         66.08        116.45        39.50 o                         
  -8   8   2        436.71        431.99        47.38 o                         
  -7   8   2        343.66        330.35        23.92 o                         
  -6   8   2         20.13         11.22        16.14 o                         
  -5   8   2        594.54        627.80        25.06 o                         
  -4   8   2        652.72        631.35        18.91 o                         
  -3   8   2       1059.98       1025.08        22.47 o                         
  -2   8   2        562.28        546.54        22.22 o                         
  -1   8   2         43.32         26.46        17.73 o                         
   0   8   2        197.78        235.59        26.08 o                         
   1   8   2        289.92        267.56        38.64 o                         
   2   8   2         60.64         25.75        34.89 o                         
   3   8   2        175.65        156.41        33.18 o                         
   4   8   2         10.24         53.41        35.99 o                         
 -10   9   2        111.32         18.49        38.31 o                         
  -9   9   2        310.08        379.87        43.16 o                         
  -8   9   2         15.26         -9.43        25.53 o                         
  -7   9   2          0.12         37.27        31.14 o                         
  -6   9   2        338.87        302.53        21.27 o                         
  -5   9   2        196.70        206.02        19.28 o                         
  -4   9   2        412.44        450.46        21.08 o                         
  -3   9   2         78.01         53.83        16.64 o                         
  -2   9   2         13.47         23.17        18.40 o                         
  -1   9   2        467.79        518.09        26.45 o                         
   0   9   2        361.06        358.34        30.64 o                         
   1   9   2        646.73        615.28        39.46 o                         
   2   9   2         20.27         24.93        31.80 o                         
   3   9   2         17.67         31.63        38.98 o                         
 -10  10   2         63.23         43.61        52.45 o                         
  -9  10   2         56.21         42.35        45.03 o                         
  -8  10   2         92.12         84.63        27.98 o                         
  -7  10   2        199.26        197.80        35.15 o                         
  -6  10   2        622.96        589.91        40.89 o                         
  -5  10   2         17.65         44.97        22.85 o                         
  -4  10   2         43.04         23.25        20.21 o                         
  -3  10   2         10.62          4.00        22.99 o                         
  -2  10   2        631.74        661.72        35.77 o                         
  -1  10   2        601.04        504.92        53.87 o                         
   0  10   2        258.61        209.35        35.52 o                         
   1  10   2         19.15         30.00        39.72 o                         
   2  10   2         56.37        108.57        71.10 o                         
  -9  11   2        215.01        195.73        37.65 o                         
  -8  11   2        365.15        343.66        63.67 o                         
  -7  11   2         41.46         27.62        27.84 o                         
  -6  11   2         98.41        147.99        40.84 o                         
  -5  11   2         77.87         61.78        56.24 o                         
  -4  11   2          6.19         29.06        58.91 o                         
  -3  11   2        194.61        251.34        44.87 o                         
  -2  11   2        103.35        124.76        33.13 o                         
  -1  11   2         35.01         -8.60        36.73 o                         
   0  11   2         24.15          4.58        45.98 o                         
   1  11   2         98.65        199.49        45.22 o                         
  -8  12   2        162.45         65.80        51.35 o                         
  -7  12   2        376.59        419.36        41.45 o                         
  -6  12   2          5.74         14.37        51.98 o                         
  -5  12   2         33.00         44.44        29.58 o                         
  -4  12   2         73.37        123.64        28.51 o                         
  -3  12   2        299.85        293.60        36.58 o                         
  -2  12   2         11.11         52.67        32.79 o                         
  -1  12   2          5.44         33.14        35.84 o                         
   0  12   2        132.09        167.69        46.70 o                         
  -7  13   2         81.82         15.61        38.31 o                         
  -6  13   2         15.83         83.79        50.87 o                         
  -5  13   2        364.13        428.12        44.91 o                         
  -4  13   2         87.66         69.38        31.17 o                         
  -3  13   2         22.45         57.91        31.01 o                         
  -2  13   2        198.59        249.82        51.98 o                         
   3 -14   3          9.52         52.26        28.09 o                         
   4 -14   3         14.17         62.25        37.68 o                         
   0 -13   3         90.50        120.26        47.03 o                         
   1 -13   3         43.40         80.56        33.81 o                         
   2 -13   3         18.20         12.65        26.83 o                         
   3 -13   3        156.60        114.37        35.52 o                         
   4 -13   3        298.44        270.34        35.33 o                         
   5 -13   3         45.07          8.76        25.55 o                         
   6 -13   3          8.91         17.79        25.56 o                         
  -2 -12   3          6.68        -43.92        65.09 o                         
  -1 -12   3         90.03         86.66        57.51 o                         
   0 -12   3         10.44        -22.01        27.94 o                         
   1 -12   3         26.27         54.25        28.43 o                         
   2 -12   3        250.14        218.48        32.28 o                         
   3 -12   3        412.00        421.19        31.01 o                         
   4 -12   3        291.94        256.81        45.88 o                         
   5 -12   3          1.13         -9.33        21.60 o                         
   6 -12   3         82.53         71.72        22.23 o                         
   7 -12   3        356.57        348.39        29.89 o                         
  -3 -11   3        154.70        209.99        34.63 o                         
  -2 -11   3         29.56         22.42        45.14 o                         
  -1 -11   3          5.48         52.70        30.48 o                         
   0 -11   3         79.71         50.81        21.35 o                         
   1 -11   3        225.79        232.09        23.44 o                         
   2 -11   3        533.74        563.20        34.30 o                         
   3 -11   3        479.12        521.41        26.20 o                         
   4 -11   3         19.29         21.99        20.24 o                         
   5 -11   3        170.66        148.48        20.85 o                         
   6 -11   3        117.51        132.29        20.39 o                         
   7 -11   3         19.12         25.72        25.20 o                         
   8 -11   3         43.83         61.83        24.05 o                         
  -4 -10   3          5.78         42.82        48.15 o                         
  -3 -10   3         18.73         19.72        29.01 o                         
  -2 -10   3          3.29        -30.69        30.69 o                         
  -1 -10   3          2.89          6.65        26.91 o                         
   0 -10   3        511.27        509.63        27.59 o                         
   1 -10   3        147.68        161.48        18.86 o                         
   2 -10   3         81.04         82.87        16.78 o                         
   3 -10   3         12.58         23.69        12.68 o                         
   4 -10   3         37.22         30.04        17.60 o                         
   5 -10   3        423.38        455.08        27.13 o                         
   6 -10   3        246.11        253.18        27.05 o                         
   7 -10   3          1.24         13.07        20.43 o                         
   8 -10   3         96.10        113.55        26.47 o                         
  -5  -9   3         65.57         26.76        31.22 o                         
  -4  -9   3         22.28         69.09        34.83 o                         
  -3  -9   3         24.35         -6.97        37.62 o                         
  -2  -9   3        121.56         69.31        44.81 o                         
  -1  -9   3        442.71        474.70        26.77 o                         
   0  -9   3        850.31        848.97        32.07 o                         
   1  -9   3         71.54         72.26        13.12 o                         
   2  -9   3         74.11         64.76        12.52 o                         
   3  -9   3        594.13        558.03        16.44 o                         
   4  -9   3        380.99        403.52        17.91 o                         
   5  -9   3        220.37        206.96        22.87 o                         
   6  -9   3        207.31        262.78        21.15 o                         
   7  -9   3         67.61         50.31        18.12 o                         
   8  -9   3        241.73        245.49        38.72 o                         
   9  -9   3         80.43         97.02        23.21 o                         
  -6  -8   3         15.33         16.39        31.38 o                         
  -5  -8   3          0.62          0.48        27.44 o                         
  -4  -8   3         18.30        -21.73        23.15 o                         
  -3  -8   3         14.57         -6.42        20.53 o                         
  -2  -8   3        736.09        709.91        23.55 o                         
  -1  -8   3        544.99        570.83        15.43 o                         
   0  -8   3         33.35         43.31         8.68 o                         
   1  -8   3        181.39        198.66        11.93 o                         
   2  -8   3        602.95        593.95        12.38 o                         
   3  -8   3         90.06        104.08         9.67 o                         
   4  -8   3        136.21        169.26        10.70 o                         
   5  -8   3        781.72        759.17        35.81 o                         
   6  -8   3        359.45        315.34        20.27 o                         
   7  -8   3        353.17        397.08        24.28 o                         
   8  -8   3        156.39        145.47        18.92 o                         
   9  -8   3         29.17         73.15        23.15 o                         
  -6  -7   3          0.76         30.01        23.57 o                         
  -5  -7   3         23.39         47.88        27.25 o                         
  -4  -7   3        141.91        169.23        24.29 o                         
  -3  -7   3        207.17        216.39        20.92 o                         
  -2  -7   3        354.01        351.71        15.87 o                         
  -1  -7   3          1.89          5.54        10.97 o                         
   0  -7   3        680.21        645.74        13.96 o                         
   1  -7   3        524.00        563.73        13.48 o                         
   2  -7   3        385.93        350.61        11.12 o                         
   3  -7   3        118.21        127.30         8.38 o                         
   4  -7   3         28.95         30.69         7.96 o                         
   5  -7   3         59.92         54.39        11.16 o                         
   6  -7   3       1084.77       1028.67        37.35 o                         
   7  -7   3        359.22        351.99        20.66 o                         
   8  -7   3         46.70         24.07        18.29 o                         
   9  -7   3         78.25        150.23        33.11 o                         
  -7  -6   3         15.80        -20.43        26.72 o                         
  -6  -6   3         25.17         12.32        26.89 o                         
  -5  -6   3        123.95        111.68        23.04 o                         
  -4  -6   3        408.63        432.99        24.86 o                         
  -3  -6   3        425.96        403.34        16.02 o                         
  -2  -6   3         82.16         81.13         9.75 o                         
  -1  -6   3       1350.13       1333.49        17.08 o                         
   0  -6   3       1082.66       1026.19        13.27 o                         
   1  -6   3       1143.76       1107.38        12.65 o                         
   2  -6   3         73.56         77.21         6.86 o                         
   3  -6   3        109.22        106.30         6.43 o                         
   4  -6   3         88.33         85.16         7.63 o                         
   5  -6   3        617.64        637.67        15.46 o                         
   6  -6   3         53.73         80.05        13.04 o                         
   7  -6   3          2.12         -3.91        13.72 o                         
   8  -6   3         53.42         48.11        26.09 o                         
   9  -6   3         68.38         59.37        29.85 o                         
  -7  -5   3         42.36         19.17        25.10 o                         
  -6  -5   3        125.14        134.89        23.32 o                         
  -5  -5   3        215.62        246.86        20.36 o                         
  -4  -5   3        106.11        131.29        17.23 o                         
  -3  -5   3          2.10        -10.13        10.13 o                         
  -2  -5   3         69.51         55.07         8.40 o                         
  -1  -5   3       1088.11       1100.28        14.94 o                         
   0  -5   3       1561.44       1561.89        14.40 o                         
   1  -5   3       2369.90       2310.70        20.46 o                         
   2  -5   3        940.62        912.31        10.65 o                         
   3  -5   3        577.97        576.54         9.54 o                         
   4  -5   3       1767.47       1723.69        21.61 o                         
   5  -5   3         60.48         55.14         9.87 o                         
   6  -5   3         30.05         48.87        10.06 o                         
   7  -5   3        366.30        373.38        19.17 o                         
   8  -5   3        373.16        350.98        42.82 o                         
   9  -5   3        163.11        209.34        58.14 o                         
  -8  -4   3         16.52         76.50        33.26 o                         
  -7  -4   3        282.06        274.02        30.20 o                         
  -6  -4   3        732.75        738.53        28.16 o                         
  -5  -4   3          5.75         15.68        16.61 o                         
  -4  -4   3          1.52         13.57        11.83 o                         
  -3  -4   3        337.33        333.74        12.50 o                         
  -2  -4   3        511.89        498.51        11.45 o                         
  -1  -4   3       1436.41       1368.37        15.99 o                         
   0  -4   3        104.39         71.79         4.76 o                         
   1  -4   3       1193.40       1161.74        14.91 o                         
   2  -4   3       2107.01       2333.28        32.20 o                         
   3  -4   3       1137.97       1043.74        13.53 o                         
   4  -4   3        461.94        477.17        16.78 o                         
   5  -4   3        418.11        415.49        12.09 o                         
   6  -4   3         31.35         47.16        11.01 o                         
   7  -4   3        454.96        468.52        24.13 o                         
   8  -4   3        180.94        137.19        31.06 o                         
   9  -4   3        132.79        171.54        35.86 o                         
  -8  -3   3         74.66        158.57        26.58 o                         
  -7  -3   3         27.05         14.18        19.84 o                         
  -6  -3   3        272.70        302.66        20.77 o                         
  -5  -3   3        263.63        253.72        15.34 o                         
  -4  -3   3        328.20        309.96        12.34 o                         
  -3  -3   3        449.15        435.41        13.11 o                         
  -2  -3   3        124.08        151.85         7.41 o                         
  -1  -3   3        455.72        439.26         8.71 o                         
   0  -3   3        822.24        833.99         8.35 o                         
   1  -3   3       6891.74       7036.67       158.31 o                         
   2  -3   3       8097.66       8483.63       240.15 o                         
   3  -3   3         15.44          5.86         5.78 o                         
   4  -3   3          6.05         -0.14         7.59 o                         
   5  -3   3        629.30        586.66        16.55 o                         
   6  -3   3        111.23        137.47        12.27 o                         
   7  -3   3        686.75        705.59        26.19 o                         
   8  -3   3          0.62         41.82        51.19 o                         
   9  -3   3         26.36        -34.53        79.47 o                         
  -9  -2   3         43.09         13.23        30.63 o                         
  -8  -2   3         66.07         26.18        28.71 o                         
  -7  -2   3          8.80         16.83        24.48 o                         
  -6  -2   3         70.37         66.87        18.17 o                         
  -5  -2   3        299.82        282.57        14.24 o                         
  -4  -2   3        230.22        228.75        10.33 o                         
  -3  -2   3       1292.04       1243.65        13.98 o                         
  -2  -2   3         14.04         23.08         6.83 o                         
  -1  -2   3       2365.72       2156.37        15.46 o                         
   0  -2   3        676.66        673.22        19.16 o                         
   1  -2   3       1659.13       1798.88        58.46 o                         
   2  -2   3        243.85        253.77        10.42 o                         
   3  -2   3          3.62         -2.02         6.81 o                         
   4  -2   3       2111.34       2071.03        29.05 o                         
   5  -2   3        549.88        526.19        13.47 o                         
   6  -2   3         21.95         14.72        12.47 o                         
   7  -2   3          4.19         15.33        23.54 o                         
   8  -2   3         64.84         78.53        28.13 o                         
   9  -2   3        148.94        109.51        38.81 o                         
  -9  -1   3         20.32         58.95        32.78 o                         
  -8  -1   3          0.02        -15.75        26.05 o                         
  -7  -1   3         48.61         43.29        22.90 o                         
  -6  -1   3        331.02        357.38        17.67 o                         
  -5  -1   3        445.23        446.38        13.20 o                         
  -4  -1   3       1641.85       1880.64        18.73 o                         
  -3  -1   3        212.18        242.87         7.23 o                         
  -2  -1   3       2017.69       2109.36        15.99 o                         
  -1  -1   3       1574.12       1921.27        13.88 o                         
   0  -1   3       3424.88       3384.80        47.62 o                         
   1  -1   3        274.05        299.35         8.56 o                         
   2  -1   3        733.31        678.88        11.44 o                         
   3  -1   3        366.03        353.59         9.08 o                         
   4  -1   3       1599.37       1676.14        24.10 o                         
   5  -1   3       1513.98       1479.89        25.47 o                         
   6  -1   3         92.12         77.30        22.55 o                         
   7  -1   3         43.24         77.34        35.17 o                         
   8  -1   3        321.52        289.89        33.57 o                         
 -10   0   3         29.94         38.54        37.80 o                         
  -9   0   3          5.07        -10.70        37.53 o                         
  -8   0   3         53.26         40.34        27.73 o                         
  -7   0   3        160.30        176.75        22.45 o                         
  -6   0   3        397.54        406.37        17.71 o                         
  -5   0   3         32.03         43.90        11.51 o                         
  -4   0   3        110.97        134.65         7.86 o                         
  -3   0   3       5459.68       5651.22        36.67 o                         
  -2   0   3       3820.61       3717.86        26.81 o                         
  -1   0   3        443.88        480.12         7.10 o                         
   0   0   3        463.20        475.91         6.60 o                         
   1   0   3        319.09        305.26         7.12 o                         
   2   0   3        298.91        284.83         8.82 o                         
   3   0   3       2841.26       2749.41        26.54 o                         
   4   0   3         33.12         59.98         9.51 o                         
   5   0   3          8.00         13.70        12.55 o                         
   6   0   3          3.93          2.35        34.29 o                         
   7   0   3         10.74          2.74        26.95 o                         
   8   0   3        120.41        174.83        51.82 o                         
 -10   1   3          7.52         43.80        33.28 o                         
  -9   1   3         91.33         42.80        30.62 o                         
  -8   1   3         82.09         80.45        28.00 o                         
  -7   1   3       1203.41       1281.79        42.32 o                         
  -6   1   3         13.38          6.29        10.50 o                         
  -5   1   3        173.50        195.25        12.72 o                         
  -4   1   3        694.79        664.71        13.47 o                         
  -3   1   3        129.41        120.17         6.79 o                         
  -2   1   3        374.76        350.40         7.97 o                         
  -1   1   3         46.34         51.65         5.48 o                         
   0   1   3       1850.91       1877.51        16.75 o                         
   1   1   3       5307.40       5482.55        45.38 o                         
   2   1   3          4.68         -2.38         6.62 o                         
   3   1   3        559.46        523.66        16.83 o                         
   4   1   3         36.22         16.50        10.28 o                         
   5   1   3         96.29        101.88        20.44 o                         
   6   1   3        147.77        174.55        33.25 o                         
   7   1   3         56.81         12.27        43.29 o                         
   8   1   3          0.46        -13.53        39.23 o                         
 -10   2   3         43.24         57.92        32.78 o                         
  -9   2   3         91.59        126.67        30.86 o                         
  -8   2   3        118.16        114.56        35.56 o                         
  -7   2   3         42.10         28.02        16.60 o                         
  -6   2   3        100.46         93.55        11.22 o                         
  -5   2   3        315.98        283.85        11.91 o                         
  -4   2   3       1276.28       1273.46        15.93 o                         
  -3   2   3        261.67        263.56         9.13 o                         
  -2   2   3        100.25        148.85         7.22 o                         
  -1   2   3       2066.11       2089.45        17.52 o                         
   0   2   3       5206.02       5634.66        45.32 o                         
   1   2   3       5102.11       5627.22        50.61 o                         
   2   2   3        330.49        344.41        15.04 o                         
   3   2   3        583.37        560.09        16.26 o                         
   4   2   3        220.80        233.76        19.10 o                         
   5   2   3         30.83         34.08        18.29 o                         
   6   2   3        180.04        154.38        55.77 o                         
   7   2   3          1.88         31.20        34.52 o                         
 -10   3   3        126.85        140.61        33.72 o                         
  -9   3   3         64.96         73.53        29.03 o                         
  -8   3   3         18.50         -0.42        24.74 o                         
  -7   3   3        587.32        602.95        21.17 o                         
  -6   3   3       1097.06       1062.77        23.44 o                         
  -5   3   3        501.79        549.15        12.42 o                         
  -4   3   3         29.04         23.63         6.94 o                         
  -3   3   3         23.51         24.97         5.87 o                         
  -2   3   3        928.39        949.72        11.84 o                         
  -1   3   3       6503.12       6714.07        45.50 o                         
   0   3   3       2016.37       2219.63        22.25 o                         
   1   3   3         78.46         83.16         8.83 o                         
   2   3   3        285.26        271.03        12.15 o                         
   3   3   3        526.15        510.77        22.34 o                         
   4   3   3         43.93         45.24        17.78 o                         
   5   3   3        161.30        138.77        32.72 o                         
   6   3   3         10.14          6.99        29.43 o                         
   7   3   3         24.38         21.96        30.81 o                         
 -10   4   3          1.97        -27.46        30.02 o                         
  -9   4   3         89.72         67.63        28.37 o                         
  -8   4   3        677.50        654.53        36.35 o                         
  -7   4   3        276.46        293.96        19.70 o                         
  -6   4   3        407.83        378.98        15.69 o                         
  -5   4   3        552.51        577.18        13.85 o                         
  -4   4   3          1.76          0.54         7.44 o                         
  -3   4   3       1729.18       1606.19        18.80 o                         
  -2   4   3       2010.16       2116.47        20.49 o                         
  -1   4   3       1977.04       2087.89        19.84 o                         
   0   4   3        189.28        182.65        10.55 o                         
   1   4   3         75.42         76.73        10.03 o                         
   2   4   3       2906.92       2770.35        36.19 o                         
   3   4   3          6.14         12.11        18.43 o                         
   4   4   3        111.91         97.74        56.36 o                         
   5   4   3        120.77        133.81        29.98 o                         
   6   4   3         82.53        -28.17        44.97 o                         
 -10   5   3        221.70        232.72        71.39 o                         
  -9   5   3         37.46         30.24        37.11 o                         
  -8   5   3        182.32        244.78        36.54 o                         
  -7   5   3        314.82        316.60        17.36 o                         
  -6   5   3          6.50         23.03        10.09 o                         
  -5   5   3        161.91        174.91         9.89 o                         
  -4   5   3       1032.44       1032.63        16.18 o                         
  -3   5   3        403.51        390.04         9.95 o                         
  -2   5   3        329.42        354.38        11.00 o                         
  -1   5   3        441.42        485.37        13.46 o                         
   0   5   3       1205.22       1183.87        21.80 o                         
   1   5   3        674.89        668.46        23.65 o                         
   2   5   3        631.40        653.58        31.83 o                         
   3   5   3         18.07         -0.50        21.11 o                         
   4   5   3         48.95         94.85        28.06 o                         
   5   5   3        345.73        243.31        35.74 o                         
   6   5   3        209.56        189.38        33.56 o                         
 -10   6   3        404.97        356.71        36.51 o                         
  -9   6   3         18.93         -6.20        26.82 o                         
  -8   6   3         44.30         44.72        23.02 o                         
  -7   6   3        250.35        248.20        18.32 o                         
  -6   6   3         66.86         47.12        11.17 o                         
  -5   6   3       2563.00       2578.45        26.89 o                         
  -4   6   3       1323.38       1332.36        18.10 o                         
  -3   6   3         19.49         -1.29         9.37 o                         
  -2   6   3        422.61        411.54        13.26 o                         
  -1   6   3          4.04         -7.82        10.56 o                         
   0   6   3         38.54         37.47        11.91 o                         
   1   6   3        539.09        531.88        26.70 o                         
   2   6   3        296.05        328.73        29.17 o                         
   3   6   3         68.12         94.99        27.16 o                         
   4   6   3        326.28        299.28        36.22 o                         
   5   6   3        135.59         88.05        35.21 o                         
 -10   7   3          4.42         63.53        34.39 o                         
  -9   7   3        195.23        243.40        39.15 o                         
  -8   7   3          1.58         40.43        29.01 o                         
  -7   7   3        470.81        454.32        22.02 o                         
  -6   7   3        839.19        866.81        21.74 o                         
  -5   7   3        813.43        811.76        24.31 o                         
  -4   7   3         40.64         51.64        11.98 o                         
  -3   7   3        656.75        658.52        17.32 o                         
  -2   7   3        181.10        201.31        12.58 o                         
  -1   7   3        106.94        129.71        16.93 o                         
   0   7   3        682.98        749.47        33.38 o                         
   1   7   3         10.85         11.86        34.00 o                         
   2   7   3        133.45        148.58        28.38 o                         
   3   7   3        493.54        533.45        37.94 o                         
   4   7   3        165.69        157.08        33.87 o                         
 -10   8   3         15.99        -19.64        33.37 o                         
  -9   8   3         55.36         28.19        70.78 o                         
  -8   8   3         80.27        127.35        34.27 o                         
  -7   8   3        155.75        141.27        21.21 o                         
  -6   8   3        398.64        450.52        34.87 o                         
  -5   8   3         29.61         43.59        16.89 o                         
  -4   8   3       1127.98       1028.29        27.76 o                         
  -3   8   3        249.71        250.66        18.30 o                         
  -2   8   3        223.23        230.33        22.48 o                         
  -1   8   3          4.58         46.85        25.45 o                         
   0   8   3          1.23         31.64        23.34 o                         
   1   8   3        227.16        269.27        30.31 o                         
   2   8   3        399.57        340.11        32.57 o                         
   3   8   3        229.20        255.08        37.20 o                         
   4   8   3          7.64        -14.53        30.67 o                         
 -10   9   3         22.32         45.83        35.36 o                         
  -9   9   3        202.43        221.10        39.81 o                         
  -8   9   3        399.14        448.98        41.89 o                         
  -7   9   3         22.07         18.29        27.46 o                         
  -6   9   3         86.73         57.79        23.06 o                         
  -5   9   3         10.01        -20.68        20.68 o                         
  -4   9   3        339.87        316.11        23.67 o                         
  -3   9   3        528.90        569.90        28.82 o                         
  -2   9   3        126.82         74.41        20.35 o                         
  -1   9   3        296.31        328.67        28.26 o                         
   0   9   3         53.39         13.11        32.51 o                         
   1   9   3        272.75        277.18        32.07 o                         
   2   9   3         89.75        124.53        32.48 o                         
   3   9   3          1.54         17.48        40.12 o                         
 -10  10   3        215.78        190.05        50.40 o                         
  -9  10   3        190.38        175.93        39.13 o                         
  -8  10   3         12.17          0.48        29.92 o                         
  -7  10   3         13.13          0.07        43.45 o                         
  -6  10   3        265.56        314.16        37.38 o                         
  -5  10   3        165.13        177.23        34.20 o                         
  -4  10   3        131.44        193.22        30.80 o                         
  -3  10   3         80.14        118.28        27.16 o                         
  -2  10   3        198.64        255.11        28.97 o                         
  -1  10   3        181.76        169.56        34.77 o                         
   0  10   3        399.31        392.11        45.02 o                         
   1  10   3          1.33          2.54        53.72 o                         
   2  10   3         17.43        -22.51        41.98 o                         
  -9  11   3          3.32         11.30        37.65 o                         
  -8  11   3          3.53         -7.76        32.08 o                         
  -7  11   3        152.75        139.75        37.24 o                         
  -6  11   3        134.05        148.11        36.47 o                         
  -5  11   3        176.20        236.82        37.84 o                         
  -4  11   3        119.75        149.14        28.02 o                         
  -3  11   3         96.57        111.24        29.37 o                         
  -2  11   3        449.24        401.89        34.59 o                         
  -1  11   3        394.34        289.25        41.02 o                         
   0  11   3         95.57         47.74        37.29 o                         
   1  11   3         52.93         40.48        43.20 o                         
  -8  12   3        119.85         95.18        51.98 o                         
  -7  12   3        293.77        268.88        38.86 o                         
  -6  12   3          0.79        -14.15        35.93 o                         
  -5  12   3          0.15        -32.17        32.17 o                         
  -4  12   3        151.93        188.85        32.12 o                         
  -3  12   3        343.69        375.37        52.95 o                         
  -2  12   3        208.98        207.45        43.16 o                         
  -1  12   3        132.93        140.85        39.45 o                         
  -7  13   3          0.43         13.46        39.59 o                         
  -6  13   3        100.32        182.48        73.47 o                         
  -5  13   3        106.08        178.48        40.11 o                         
  -4  13   3         16.99        -31.13        31.13 o                         
  -3  13   3         96.18         74.13        51.36 o                         
   0 -13   4          3.89          6.00        51.50 o                         
   1 -13   4        102.81        135.87        55.93 o                         
   2 -13   4          3.25         -5.28        34.09 o                         
   3 -13   4         64.42        114.39        33.96 o                         
   4 -13   4         11.39         43.27        25.23 o                         
   5 -13   4         64.06         55.98        23.46 o                         
   6 -13   4        185.25        215.54        26.89 o                         
  -2 -12   4          3.37         -7.03        43.76 o                         
  -1 -12   4         37.85         42.89        78.68 o                         
   0 -12   4         45.89         74.16        63.20 o                         
   1 -12   4        116.21        156.40        85.16 o                         
   2 -12   4         56.48         22.60        24.74 o                         
   3 -12   4        128.14        135.55        21.02 o                         
   4 -12   4        129.28        190.69        22.03 o                         
   5 -12   4          5.57        -31.36        31.36 o                         
   6 -12   4          0.16          9.08        30.93 o                         
   7 -12   4          4.40         44.19        17.52 o                         
  -3 -11   4          8.34          1.08        28.55 o                         
  -2 -11   4          3.26         -7.54        29.34 o                         
  -1 -11   4         45.33         73.00        35.41 o                         
   0 -11   4         19.10         16.32        35.03 o                         
   1 -11   4         91.77         59.32        22.66 o                         
   2 -11   4        239.38        260.62        32.96 o                         
   3 -11   4        257.67        267.96        20.41 o                         
   4 -11   4        169.64        190.91        20.71 o                         
   5 -11   4          1.78        -15.77        17.12 o                         
   6 -11   4         12.44         37.22        23.59 o                         
   7 -11   4        152.92        158.38        23.44 o                         
  -4 -10   4        177.80        214.55        40.41 o                         
  -3 -10   4         76.24         84.30        30.43 o                         
  -2 -10   4         21.85         14.64        30.06 o                         
  -1 -10   4         20.81          9.85        24.58 o                         
   0 -10   4          4.87          3.65        20.33 o                         
   1 -10   4        195.87        181.21        18.41 o                         
   2 -10   4        821.07        813.48        39.01 o                         
   3 -10   4        124.43        135.30        16.85 o                         
   4 -10   4         78.43         79.97        23.09 o                         
   5 -10   4         48.93         17.17        27.13 o                         
   6 -10   4         86.46         55.56        15.44 o                         
   7 -10   4        251.24        241.79        48.05 o                         
   8 -10   4         24.80         36.04        16.92 o                         
  -5  -9   4         88.94         64.20        31.56 o                         
  -4  -9   4        157.61        143.52        32.93 o                         
  -3  -9   4         32.43        103.25        23.86 o                         
  -2  -9   4          2.88         -4.90        27.00 o                         
  -1  -9   4        177.66        157.83        24.31 o                         
   0  -9   4        555.71        554.63        19.22 o                         
   1  -9   4         71.22         80.66        12.89 o                         
   2  -9   4         53.39         60.53        12.76 o                         
   3  -9   4        432.52        418.74        17.22 o                         
   4  -9   4        484.91        473.14        19.27 o                         
   5  -9   4        909.64        816.72        25.90 o                         
   6  -9   4        296.96        303.03        18.73 o                         
   7  -9   4          1.47         -2.74        13.47 o                         
   8  -9   4         27.60         35.34        15.54 o                         
  -6  -8   4         12.60          8.01        27.06 o                         
  -5  -8   4        273.95        265.42        25.40 o                         
  -4  -8   4         13.39         12.91        27.24 o                         
  -3  -8   4         77.07         63.49        27.50 o                         
  -2  -8   4        191.28        195.86        23.52 o                         
  -1  -8   4        333.61        385.68        17.38 o                         
   0  -8   4        665.87        677.13        17.04 o                         
   1  -8   4        102.29        108.89        10.30 o                         
   2  -8   4        271.68        292.39        13.68 o                         
   3  -8   4       2289.97       2206.67        30.61 o                         
   4  -8   4        406.43        377.25        16.18 o                         
   5  -8   4       1026.36        979.04        26.25 o                         
   6  -8   4          0.05        -16.01        16.01 o                         
   7  -8   4         65.18         63.10        13.56 o                         
   8  -8   4        179.94        144.45        21.45 o                         
  -6  -7   4         16.68         25.30        26.86 o                         
  -5  -7   4         73.12         86.73        24.65 o                         
  -4  -7   4          0.48          0.62        21.54 o                         
  -3  -7   4        136.98        157.16        16.32 o                         
  -2  -7   4        247.44        267.32        13.44 o                         
  -1  -7   4        152.22        149.05         9.69 o                         
   0  -7   4        246.95        272.69        11.12 o                         
   1  -7   4          3.74          7.02         7.68 o                         
   2  -7   4       1253.31       1240.33        18.29 o                         
   3  -7   4       1309.61       1246.79        18.83 o                         
   4  -7   4        308.59        320.21        15.81 o                         
   5  -7   4         97.15         93.82        12.69 o                         
   6  -7   4        419.39        376.41        23.85 o                         
   7  -7   4        134.90        143.71        17.95 o                         
   8  -7   4        178.86        163.20        19.02 o                         
   9  -7   4          8.13         28.30        21.91 o                         
  -7  -6   4          9.38        -11.87        26.62 o                         
  -6  -6   4          3.07        -18.90        33.75 o                         
  -5  -6   4        121.01        102.72        21.82 o                         
  -4  -6   4        115.00        123.51        19.96 o                         
  -3  -6   4          2.64         -4.71        12.83 o                         
  -2  -6   4          0.95          1.65        11.22 o                         
  -1  -6   4         10.78         -7.18         7.18 o                         
   0  -6   4        509.27        496.34        10.21 o                         
   1  -6   4       1954.15       1872.41        18.83 o                         
   2  -6   4        622.15        607.59        10.51 o                         
   3  -6   4        289.08        292.67         8.79 o                         
   4  -6   4         18.14         19.33         6.82 o                         
   5  -6   4         86.51        100.80        10.01 o                         
   6  -6   4        840.98        815.96        22.02 o                         
   7  -6   4        231.90        204.47        17.79 o                         
   8  -6   4         28.07          4.50        17.59 o                         
   9  -6   4         71.08         73.34        26.43 o                         
  -8  -5   4         32.65         87.93        38.81 o                         
  -7  -5   4         47.10         17.48        23.94 o                         
  -6  -5   4         40.44         45.59        23.47 o                         
  -5  -5   4        112.58         96.50        20.76 o                         
  -4  -5   4        209.81        227.46        14.50 o                         
  -3  -5   4         29.73         22.88         9.61 o                         
  -2  -5   4          2.43         16.06         7.85 o                         
  -1  -5   4        901.33        882.62        13.32 o                         
   0  -5   4       1862.86       1862.76        20.09 o                         
   1  -5   4        823.25        825.31         9.72 o                         
   2  -5   4         20.10         18.95         5.98 o                         
   3  -5   4        893.51        814.94        12.16 o                         
   4  -5   4        306.77        320.65         9.03 o                         
   5  -5   4         48.71         44.98         8.54 o                         
   6  -5   4        169.91        166.32        14.08 o                         
   7  -5   4         86.24         85.96        17.00 o                         
   8  -5   4          4.23         -1.18        25.97 o                         
   9  -5   4        221.84        315.48        35.14 o                         
  -8  -4   4         80.34         41.20        25.71 o                         
  -7  -4   4        103.17        109.30        22.88 o                         
  -6  -4   4        134.99        145.60        20.29 o                         
  -5  -4   4         47.96         72.79        15.58 o                         
  -4  -4   4         36.23         47.11        10.58 o                         
  -3  -4   4         80.55         64.60         9.19 o                         
  -2  -4   4          6.90         -2.19         6.53 o                         
  -1  -4   4       2902.36       2611.94        20.53 o                         
   0  -4   4        873.71        865.93         9.75 o                         
   1  -4   4        233.20        267.06         9.51 o                         
   2  -4   4        596.79        503.04        41.39 o                         
   3  -4   4        202.98        216.82         7.23 o                         
   4  -4   4        312.54        313.80        10.94 o                         
   5  -4   4         67.12         79.73         8.99 o                         
   6  -4   4         64.49         62.38        12.68 o                         
   7  -4   4         96.40        121.48        25.40 o                         
   8  -4   4        160.13        119.11        30.04 o                         
  -9  -3   4          0.49          2.73        38.53 o                         
  -8  -3   4        164.89        126.35        28.31 o                         
  -7  -3   4         98.69         93.91        20.33 o                         
  -6  -3   4         41.83         29.82        17.62 o                         
  -5  -3   4        121.57        166.13        14.79 o                         
  -4  -3   4         25.85         29.62        10.04 o                         
  -3  -3   4        149.84        150.99         9.29 o                         
  -2  -3   4       3002.35       2893.42        25.05 o                         
  -1  -3   4         74.07         83.96         5.27 o                         
   0  -3   4         17.07         14.23        13.41 o                         
   1  -3   4        935.83        942.89        42.34 o                         
   2  -3   4       1024.44        863.89        50.56 o                         
   3  -3   4        365.77        349.52         9.71 o                         
   4  -3   4        101.22        111.46         9.20 o                         
   5  -3   4        107.46        130.19        11.66 o                         
   6  -3   4        188.74        186.99        14.24 o                         
   7  -3   4        331.93        341.08        23.73 o                         
   8  -3   4        185.79        142.49        38.71 o                         
  -9  -2   4         39.82         24.11        46.65 o                         
  -8  -2   4          0.99        -23.56        23.56 o                         
  -7  -2   4        138.37        159.16        20.68 o                         
  -6  -2   4          7.97         13.01        17.01 o                         
  -5  -2   4        949.08        913.69        18.03 o                         
  -4  -2   4       2522.30       2580.49        23.36 o                         
  -3  -2   4       2429.77       2509.52        19.49 o                         
  -2  -2   4        265.74        230.91         6.46 o                         
  -1  -2   4        182.41        179.55         5.75 o                         
   0  -2   4        310.53        280.60        21.21 o                         
   1  -2   4       1452.48       1484.79        54.66 o                         
   2  -2   4        133.56        137.05         4.81 o                         
   3  -2   4        770.63        770.80        13.88 o                         
   4  -2   4         94.90         97.81        13.67 o                         
   5  -2   4        339.32        363.90        19.55 o                         
   6  -2   4        267.34        276.37        18.53 o                         
   7  -2   4         88.60        115.59        31.81 o                         
   8  -2   4          5.89        -29.30        45.98 o                         
  -9  -1   4        113.62         56.89        34.41 o                         
  -8  -1   4         30.40         69.09        29.83 o                         
  -7  -1   4         90.51        109.99        24.26 o                         
  -6  -1   4         79.78         59.95        18.22 o                         
  -5  -1   4        953.67        952.21        17.94 o                         
  -4  -1   4       5685.85       5932.48        37.66 o                         
  -3  -1   4       2954.03       3019.94        22.37 o                         
  -2  -1   4       2037.67       1841.83        14.10 o                         
  -1  -1   4        295.40        274.10         5.70 o                         
   0  -1   4        263.44        197.37         4.59 o                         
   1  -1   4        934.71        914.93        11.57 o                         
   2  -1   4         33.85         46.16         6.88 o                         
   3  -1   4        797.49        748.40        17.53 o                         
   4  -1   4       3829.74       3892.89        46.84 o                         
   5  -1   4        782.80        794.09        31.78 o                         
   6  -1   4         28.81         54.31        23.75 o                         
   7  -1   4         24.76         37.84        26.18 o                         
   8  -1   4        127.47        228.25        47.08 o                         
 -10   0   4          3.94         35.23        36.98 o                         
  -9   0   4         11.75         21.62        26.64 o                         
  -8   0   4          3.61        -12.63        23.36 o                         
  -7   0   4        131.78        121.17        21.70 o                         
  -6   0   4        790.16        771.86        24.49 o                         
  -5   0   4        326.11        314.82        12.00 o                         
  -4   0   4         92.53        112.88         7.24 o                         
  -3   0   4        946.64       1029.93        12.97 o                         
  -2   0   4       1748.33       1627.45        14.30 o                         
  -1   0   4        694.29        684.01         8.63 o                         
   0   0   4        128.44        139.63         5.91 o                         
   1   0   4         82.49         85.09         7.10 o                         
   2   0   4        189.79        183.31         6.96 o                         
   3   0   4       2772.76       2837.96        29.65 o                         
   4   0   4       3088.25       2984.78        30.42 o                         
   5   0   4         58.99         81.42        22.62 o                         
   6   0   4         48.29        118.01        63.35 o                         
   7   0   4        233.74        231.99        51.11 o                         
   8   0   4          8.16        -23.49        30.67 o                         
 -10   1   4          2.32        -33.01        33.01 o                         
  -9   1   4        286.10        241.41        50.05 o                         
  -8   1   4        221.81        233.61        43.81 o                         
  -7   1   4        123.32        102.74        21.91 o                         
  -6   1   4        394.45        406.70        15.93 o                         
  -5   1   4          1.14         -8.73         8.73 o                         
  -4   1   4        255.83        272.68         8.93 o                         
  -3   1   4       2948.27       2913.43        24.09 o                         
  -2   1   4         47.61         27.81         5.90 o                         
  -1   1   4        160.26        156.04         5.41 o                         
   0   1   4        336.29        405.32         9.12 o                         
   1   1   4       1251.24       1150.83        16.12 o                         
   2   1   4        608.68        557.90        11.74 o                         
   3   1   4       1470.51       1528.54        20.48 o                         
   4   1   4          0.82         15.31         9.84 o                         
   5   1   4        135.51        136.00        20.88 o                         
   6   1   4        364.02        370.61        38.53 o                         
   7   1   4        274.15        292.77        36.35 o                         
 -10   2   4         12.99          8.08        31.58 o                         
  -9   2   4        135.95        108.10        32.65 o                         
  -8   2   4        397.87        457.04        29.60 o                         
  -7   2   4          2.21         -4.00        20.32 o                         
  -6   2   4          1.16         10.02         9.51 o                         
  -5   2   4        612.38        636.82        15.36 o                         
  -4   2   4        102.46         98.10         7.46 o                         
  -3   2   4       4053.94       4007.39        30.61 o                         
  -2   2   4         74.10         92.94         5.40 o                         
  -1   2   4        667.38        682.24        10.56 o                         
   0   2   4       3444.40       3590.54        32.16 o                         
   1   2   4         82.44         75.54         7.85 o                         
   2   2   4        467.35        433.39        12.16 o                         
   3   2   4         92.99         92.05        11.13 o                         
   4   2   4        107.28        119.38        16.30 o                         
   5   2   4        441.41        475.99        33.54 o                         
   6   2   4        108.47         88.40        28.80 o                         
   7   2   4         88.21        114.59        37.73 o                         
 -10   3   4        183.75        190.27        41.55 o                         
  -9   3   4         68.52         79.76        26.65 o                         
  -8   3   4          3.80         -2.80        20.72 o                         
  -7   3   4         79.70         64.65        16.60 o                         
  -6   3   4        436.11        412.44        14.00 o                         
  -5   3   4          4.23          3.18         7.71 o                         
  -4   3   4        143.34        105.66         8.83 o                         
  -3   3   4        310.14        373.55         9.26 o                         
  -2   3   4        126.18        137.38         6.64 o                         
  -1   3   4       2076.37       2084.36        19.19 o                         
   0   3   4       1837.65       1843.61        20.69 o                         
   1   3   4         39.79         61.38         8.66 o                         
   2   3   4        118.98        112.73        10.45 o                         
   3   3   4         39.60         35.97        15.68 o                         
   4   3   4        375.98        362.33        23.28 o                         
   5   3   4        375.14        412.34        43.45 o                         
   6   3   4         72.37        100.19        36.51 o                         
 -10   4   4        126.33        169.31        33.52 o                         
  -9   4   4          3.17        -21.79        29.71 o                         
  -8   4   4         50.06         19.30        21.29 o                         
  -7   4   4        517.83        521.04        27.21 o                         
  -6   4   4        175.92        179.57        11.54 o                         
  -5   4   4        106.74         81.71         8.54 o                         
  -4   4   4        146.08        198.66        10.82 o                         
  -3   4   4        507.77        515.05        12.45 o                         
  -2   4   4       3228.95       3166.69        25.25 o                         
  -1   4   4        998.38       1027.25        14.33 o                         
   0   4   4        541.75        535.76        14.44 o                         
   1   4   4         74.15         56.10        10.14 o                         
   2   4   4        280.77        294.74        15.78 o                         
   3   4   4         60.91         62.96        23.35 o                         
   4   4   4         80.05        104.42        26.83 o                         
   5   4   4         40.02         11.91        29.21 o                         
   6   4   4         13.93         20.18        31.11 o                         
 -10   5   4         75.56        106.12        33.25 o                         
  -9   5   4          4.48         36.84        28.92 o                         
  -8   5   4        405.78        406.65        31.93 o                         
  -7   5   4        760.87        816.86        28.61 o                         
  -6   5   4         25.96         47.62        13.27 o                         
  -5   5   4         11.36          8.38        10.00 o                         
  -4   5   4        715.27        673.81        16.66 o                         
  -3   5   4        829.49        788.12        15.51 o                         
  -2   5   4       1158.76       1159.23        17.27 o                         
  -1   5   4        161.09        166.58         9.73 o                         
   0   5   4        117.49        126.83        12.99 o                         
   1   5   4        135.17        157.42        15.82 o                         
   2   5   4        120.72        117.50        20.32 o                         
   3   5   4        114.64        137.25        26.87 o                         
   4   5   4         29.29         75.45        29.67 o                         
   5   5   4         20.71         36.82        32.45 o                         
 -10   6   4        224.80        271.10        58.91 o                         
  -9   6   4          3.85        -13.51        27.51 o                         
  -8   6   4        151.07        174.98        39.31 o                         
  -7   6   4        146.94        150.64        21.46 o                         
  -6   6   4        233.17        241.64        15.71 o                         
  -5   6   4        688.59        694.43        17.08 o                         
  -4   6   4       1965.50       1890.95        25.53 o                         
  -3   6   4        216.36        241.42        13.63 o                         
  -2   6   4        978.62        944.84        20.68 o                         
  -1   6   4        330.82        351.44        14.61 o                         
   0   6   4       1013.90        979.42        30.82 o                         
   1   6   4       1614.98       1543.14        44.03 o                         
   2   6   4        128.51        163.88        28.45 o                         
   3   6   4         26.42         66.65        27.63 o                         
   4   6   4         31.55         50.62        32.08 o                         
   5   6   4         89.16         88.37        52.23 o                         
 -10   7   4         18.37         51.86        36.35 o                         
  -9   7   4        141.07        108.91        34.68 o                         
  -8   7   4          1.60         45.95        32.79 o                         
  -7   7   4        330.71        256.04        32.84 o                         
  -6   7   4        784.73        763.88        27.83 o                         
  -5   7   4       1338.95       1333.52        30.00 o                         
  -4   7   4        317.58        308.63        15.96 o                         
  -3   7   4        117.80        141.53        14.53 o                         
  -2   7   4        118.37         93.31        20.07 o                         
  -1   7   4        842.88        766.23        32.83 o                         
   0   7   4        111.91         85.15        24.10 o                         
   1   7   4        833.26        773.68        36.55 o                         
   2   7   4         21.24         36.82        26.75 o                         
   3   7   4         91.30         40.24        43.45 o                         
   4   7   4         73.03         49.92        34.53 o                         
 -10   8   4         58.90         66.33        37.44 o                         
  -9   8   4         41.41         54.21        46.13 o                         
  -8   8   4        269.08        178.22        49.92 o                         
  -7   8   4        187.61        156.32        33.53 o                         
  -6   8   4        316.48        309.40        27.23 o                         
  -5   8   4         99.22        121.56        21.39 o                         
  -4   8   4         39.69         48.33        17.27 o                         
  -3   8   4         33.58         39.94        18.45 o                         
  -2   8   4       1002.98        957.09        32.71 o                         
  -1   8   4        381.38        339.65        28.13 o                         
   0   8   4         85.75         71.42        24.96 o                         
   1   8   4         97.54         81.00        26.16 o                         
   2   8   4        176.14        140.44        33.26 o                         
   3   8   4         94.80         41.35        30.50 o                         
 -10   9   4         27.13         60.20        40.61 o                         
  -9   9   4         83.18        139.84        46.29 o                         
  -8   9   4        548.84        438.03        42.59 o                         
  -7   9   4         72.16         83.80        71.73 o                         
  -6   9   4         84.05         89.41        72.20 o                         
  -5   9   4        237.49        230.95        63.51 o                         
  -4   9   4        278.00        242.41        24.00 o                         
  -3   9   4       1144.05       1128.41        40.82 o                         
  -2   9   4        473.79        462.37        32.32 o                         
  -1   9   4          0.54        -11.74        24.00 o                         
   0   9   4        143.43        196.64        51.19 o                         
   1   9   4         28.58         28.13        28.93 o                         
   2   9   4         40.86         40.26        31.80 o                         
  -9  10   4         44.49         27.34        37.48 o                         
  -8  10   4         20.67         21.45        32.09 o                         
  -7  10   4          3.45         -9.58        33.66 o                         
  -6  10   4          1.17         43.13        30.16 o                         
  -5  10   4        186.51        290.41        61.14 o                         
  -4  10   4        352.46        396.40        31.71 o                         
  -3  10   4        199.70        150.74        54.00 o                         
  -2  10   4          0.86        -11.00        22.77 o                         
  -1  10   4         74.46         51.63        27.19 o                         
   0  10   4        286.00        322.83        44.51 o                         
   1  10   4         17.14         25.44        35.68 o                         
  -9  11   4         77.35        114.06        40.87 o                         
  -8  11   4          7.88        -36.44        36.44 o                         
  -7  11   4        179.31        187.77        37.31 o                         
  -6  11   4         27.23         12.42        31.57 o                         
  -5  11   4        424.53        465.15        45.13 o                         
  -4  11   4          8.66         19.40        25.94 o                         
  -3  11   4         18.15         33.62        34.59 o                         
  -2  11   4        355.96        347.50        66.04 o                         
  -1  11   4         32.62         23.99        34.68 o                         
   0  11   4          2.23        -21.35        39.01 o                         
  -8  12   4          1.54         -0.71        39.10 o                         
  -7  12   4        139.80         79.37        40.47 o                         
  -6  12   4        109.10        180.63        43.61 o                         
  -5  12   4         10.74          0.93        54.19 o                         
  -4  12   4        163.71        206.58        32.09 o                         
  -3  12   4        113.46        140.34        29.37 o                         
  -2  12   4        111.30         59.41        95.58 o                         
  -1  12   4        140.26        174.50        40.75 o                         
  -6  13   4         74.79         79.26        78.05 o                         
  -5  13   4         15.06         -1.42        38.08 o                         
  -4  13   4        229.07        278.34        48.68 o                         
   0 -13   5          9.78          0.32        53.40 o                         
   1 -13   5        419.29        358.01        73.94 o                         
   2 -13   5        123.11        144.76        33.86 o                         
   3 -13   5         23.18         -5.94        34.18 o                         
   4 -13   5         74.70         81.40        28.21 o                         
   5 -13   5        186.22        200.28        33.05 o                         
  -1 -12   5         82.75        255.31        70.46 o                         
   0 -12   5        243.44        251.20        68.88 o                         
   1 -12   5        195.55        164.63        64.14 o                         
   2 -12   5          0.37        -22.26        22.26 o                         
   3 -12   5         33.95         59.00        39.23 o                         
   4 -12   5        140.58        152.28        18.68 o                         
   5 -12   5         94.96         68.94        27.83 o                         
   6 -12   5         34.32         47.82        31.12 o                         
  -3 -11   5          0.40         41.58        45.57 o                         
  -2 -11   5        111.96         79.35        44.32 o                         
  -1 -11   5         64.27         36.69        35.82 o                         
   0 -11   5        221.86        249.62        65.09 o                         
   1 -11   5          6.89         24.53        22.09 o                         
   2 -11   5         39.40         53.75        22.34 o                         
   3 -11   5        338.80        361.68        20.62 o                         
   4 -11   5        113.86        123.90        23.69 o                         
   5 -11   5          0.80        -16.48        23.10 o                         
   6 -11   5          8.80         -1.15        21.99 o                         
   7 -11   5        175.43        151.42        27.90 o                         
  -4 -10   5         28.33         56.97        31.51 o                         
  -3 -10   5         62.44         38.37        38.99 o                         
  -2 -10   5        409.67        410.45        41.92 o                         
  -1 -10   5         51.24         46.80        35.67 o                         
   0 -10   5          5.69         -1.16        27.15 o                         
   1 -10   5        248.15        264.93        26.11 o                         
   2 -10   5        194.45        206.93        23.20 o                         
   3 -10   5        266.74        268.65        16.89 o                         
   4 -10   5         36.89         50.57        28.91 o                         
   5 -10   5         17.28         14.56        37.60 o                         
   6 -10   5        279.82        308.03        28.28 o                         
   7 -10   5        123.66        133.43        27.71 o                         
  -5  -9   5         18.09         -3.21        23.50 o                         
  -4  -9   5        165.40        166.17        35.66 o                         
  -3  -9   5        145.29        151.97        24.39 o                         
  -2  -9   5         29.58         46.87        20.07 o                         
  -1  -9   5         41.80          7.68        19.57 o                         
   0  -9   5         17.61         -3.12        20.48 o                         
   1  -9   5         10.26         21.77        14.64 o                         
   2  -9   5        377.18        390.05        20.08 o                         
   3  -9   5         37.32         29.68        17.66 o                         
   4  -9   5          4.06         17.67        15.20 o                         
   5  -9   5        555.44        552.86        31.94 o                         
   6  -9   5        359.15        387.99        48.19 o                         
   7  -9   5         27.54         32.34        25.80 o                         
   8  -9   5          3.68          8.46        26.92 o                         
  -6  -8   5          9.71         12.16        24.87 o                         
  -5  -8   5         33.95         39.16        25.08 o                         
  -4  -8   5        156.99        165.72        27.35 o                         
  -3  -8   5         15.81         39.97        22.95 o                         
  -2  -8   5        192.08        194.99        18.33 o                         
  -1  -8   5        375.97        389.88        20.73 o                         
   0  -8   5         32.25         35.49        12.72 o                         
   1  -8   5         63.11         71.05        12.17 o                         
   2  -8   5         10.40         12.96         9.93 o                         
   3  -8   5          2.01         -6.08        12.94 o                         
   4  -8   5        968.17        923.61        47.22 o                         
   5  -8   5        546.04        545.56        36.50 o                         
   6  -8   5         57.47         48.52        21.49 o                         
   7  -8   5         34.16         24.02         9.09 o                         
   8  -8   5          2.05         -9.59        22.03 o                         
  -6  -7   5         99.60        130.07        26.85 o                         
  -5  -7   5        143.68        186.94        22.99 o                         
  -4  -7   5         12.91         -5.34        44.83 o                         
  -3  -7   5        289.64        214.82        23.19 o                         
  -2  -7   5        220.29        229.79        15.56 o                         
  -1  -7   5        777.73        757.50        19.71 o                         
   0  -7   5          2.09          7.87         9.65 o                         
   1  -7   5         99.26        100.31         9.20 o                         
   2  -7   5         14.14         28.97        14.15 o                         
   3  -7   5        233.32        242.78        12.93 o                         
   4  -7   5        487.13        491.36        22.64 o                         
   5  -7   5         57.89         43.53        16.42 o                         
   6  -7   5        137.67        148.64        10.67 o                         
   7  -7   5        142.21        129.90        13.65 o                         
   8  -7   5         46.83         19.98        14.31 o                         
  -7  -6   5         10.60          1.31        26.92 o                         
  -6  -6   5         79.90         93.52        24.71 o                         
  -5  -6   5         62.30         70.46        22.83 o                         
  -4  -6   5          3.02        -14.22        14.22 o                         
  -3  -6   5        801.61        834.47        23.23 o                         
  -2  -6   5        310.19        336.07        11.71 o                         
  -1  -6   5        749.72        699.32        16.35 o                         
   0  -6   5        221.00        223.29         9.97 o                         
   1  -6   5        151.62        177.26         8.26 o                         
   2  -6   5       1640.76       1472.40        29.22 o                         
   3  -6   5        226.00        205.59         8.64 o                         
   4  -6   5          0.89          5.40        15.01 o                         
   5  -6   5        184.90        152.67        14.79 o                         
   6  -6   5        812.24        788.21        25.55 o                         
   7  -6   5        224.94        206.65        15.58 o                         
   8  -6   5         70.24         61.43        17.42 o                         
  -8  -5   5        190.24        228.02        29.05 o                         
  -7  -5   5          0.70         -4.28        23.59 o                         
  -6  -5   5          3.66         34.57        29.75 o                         
  -5  -5   5         35.39         30.10        16.93 o                         
  -4  -5   5        295.16        319.68        20.22 o                         
  -3  -5   5        161.96        176.64        11.81 o                         
  -2  -5   5        763.29        712.18        17.43 o                         
  -1  -5   5        683.78        616.64        11.09 o                         
   0  -5   5        898.63        897.68        11.33 o                         
   1  -5   5        389.41        382.44        13.88 o                         
   2  -5   5        883.07        859.48        20.79 o                         
   3  -5   5         77.49         97.95        11.38 o                         
   4  -5   5         19.50         11.04        23.38 o                         
   5  -5   5        948.53        948.99        29.23 o                         
   6  -5   5        507.43        493.09        23.43 o                         
   7  -5   5        229.81        266.54        27.06 o                         
   8  -5   5         13.38         19.78        20.99 o                         
  -8  -4   5         56.71         66.02        29.51 o                         
  -7  -4   5         22.02         -5.01        21.67 o                         
  -6  -4   5         27.94         23.49        19.89 o                         
  -5  -4   5        190.50        233.56        18.27 o                         
  -4  -4   5         14.70         10.26         9.96 o                         
  -3  -4   5         84.78         88.89         8.74 o                         
  -2  -4   5        114.92        135.47         7.35 o                         
  -1  -4   5       3698.90       3816.16        34.07 o                         
   0  -4   5       4138.91       4244.54        30.04 o                         
   1  -4   5        499.06        479.03        37.92 o                         
   2  -4   5        229.78        245.83        35.71 o                         
   3  -4   5        475.43        461.44        11.44 o                         
   4  -4   5        152.58        180.44         8.50 o                         
   5  -4   5       1326.59       1291.43        25.72 o                         
   6  -4   5         93.12        123.93        15.10 o                         
   7  -4   5         44.99         68.32        18.66 o                         
   8  -4   5        104.74        114.29        23.82 o                         
  -9  -3   5          7.92         59.74        36.46 o                         
  -8  -3   5         14.24          6.97        26.34 o                         
  -7  -3   5        114.44        117.77        24.11 o                         
  -6  -3   5         94.36        117.52        19.35 o                         
  -5  -3   5        231.98        236.06        14.51 o                         
  -4  -3   5        145.37        132.50         9.98 o                         
  -3  -3   5          4.52         14.67         6.64 o                         
  -2  -3   5       3384.08       3115.77        24.70 o                         
  -1  -3   5        371.66        401.85         8.82 o                         
   0  -3   5       1812.64       1827.73        30.66 o                         
   1  -3   5        224.94        204.76        32.86 o                         
   2  -3   5        635.83        706.85        53.72 o                         
   3  -3   5       1137.32       1098.86        15.83 o                         
   4  -3   5         18.89         16.58         8.53 o                         
   5  -3   5         35.76         27.62        12.91 o                         
   6  -3   5        120.27        153.12        17.38 o                         
   7  -3   5        153.30        192.16        32.26 o                         
   8  -3   5        608.00        663.41        97.32 o                         
  -9  -2   5          2.57        -34.46        34.46 o                         
  -8  -2   5         13.78         14.30        28.49 o                         
  -7  -2   5        106.73        124.01        20.63 o                         
  -6  -2   5        227.41        216.53        19.08 o                         
  -5  -2   5        145.88        134.16        10.63 o                         
  -4  -2   5        276.87        289.79         9.09 o                         
  -3  -2   5         18.64         -0.45         5.75 o                         
  -2  -2   5        559.19        546.37         9.08 o                         
  -1  -2   5        187.53        175.72         5.78 o                         
   0  -2   5        214.20        225.45         8.39 o                         
   1  -2   5       1858.41       2081.05        71.10 o                         
   2  -2   5       1683.18       1665.74        17.04 o                         
   3  -2   5       1478.07       1566.33        22.20 o                         
   4  -2   5        179.12        203.40        11.89 o                         
   5  -2   5        350.33        336.77        17.23 o                         
   6  -2   5        440.37        453.14        26.15 o                         
   7  -2   5        197.53        216.98        32.02 o                         
   8  -2   5         27.21         13.29        46.77 o                         
  -9  -1   5         34.26         34.37        36.13 o                         
  -8  -1   5         82.76        126.86        27.27 o                         
  -7  -1   5         46.27         65.54        22.28 o                         
  -6  -1   5        694.80        643.88        21.22 o                         
  -5  -1   5       1451.17       1482.20        19.11 o                         
  -4  -1   5       1247.20       1267.07        14.79 o                         
  -3  -1   5         23.67         14.99         5.54 o                         
  -2  -1   5          0.29          6.78         4.84 o                         
  -1  -1   5         38.31         36.96         3.92 o                         
   0  -1   5        333.39        342.63         6.89 o                         
   1  -1   5       3200.59       3329.65        38.25 o                         
   2  -1   5        127.87        157.74         9.83 o                         
   3  -1   5        137.28        131.73        10.79 o                         
   4  -1   5        149.61        162.34        13.28 o                         
   5  -1   5         83.61         87.48        16.75 o                         
   6  -1   5        167.48        216.19        32.71 o                         
   7  -1   5         18.30          6.95        31.06 o                         
 -10   0   5         45.33         53.28        46.58 o                         
  -9   0   5        127.18        144.52        51.86 o                         
  -8   0   5         91.31        107.27        35.21 o                         
  -7   0   5         47.33         12.03        19.93 o                         
  -6   0   5        300.72        269.79        17.31 o                         
  -5   0   5        425.75        446.20        12.54 o                         
  -4   0   5         21.06         11.79         6.86 o                         
  -3   0   5         10.89         13.61         5.72 o                         
  -2   0   5        237.52        242.46         6.49 o                         
  -1   0   5       1104.25       1065.17        11.85 o                         
   0   0   5       1178.90       1139.71        14.19 o                         
   1   0   5        178.59        198.79         8.34 o                         
   2   0   5          5.71          5.00         9.23 o                         
   3   0   5        354.60        413.64        20.73 o                         
   4   0   5        462.03        443.36        18.24 o                         
   5   0   5          6.08         16.34        21.13 o                         
   6   0   5         17.56        -37.60        37.60 o                         
   7   0   5         46.79         68.43        35.29 o                         
 -10   1   5         34.49         28.25        32.95 o                         
  -9   1   5         29.71          4.96        29.33 o                         
  -8   1   5         46.22         36.94        29.77 o                         
  -7   1   5         20.31         26.74        20.55 o                         
  -6   1   5        811.10        807.38        22.81 o                         
  -5   1   5         10.96         15.62         8.57 o                         
  -4   1   5        529.17        491.26        10.95 o                         
  -3   1   5       3238.99       3155.29        25.18 o                         
  -2   1   5       1429.05       1499.27        16.95 o                         
  -1   1   5       5334.67       5893.92        42.44 o                         
   0   1   5        414.68        422.28        12.00 o                         
   1   1   5        131.75        161.88         7.50 o                         
   2   1   5        839.03        803.38        16.65 o                         
   3   1   5        155.42        155.21         9.64 o                         
   4   1   5        122.68        145.98        16.89 o                         
   5   1   5          0.32        -10.52        20.71 o                         
   6   1   5          7.51         -1.45        32.02 o                         
   7   1   5        285.67        314.77        33.37 o                         
 -10   2   5          8.20        -17.25        28.13 o                         
  -9   2   5        100.75         86.38        28.33 o                         
  -8   2   5        204.27        167.42        24.46 o                         
  -7   2   5        229.32        262.64        25.56 o                         
  -6   2   5         86.25         95.36        12.60 o                         
  -5   2   5        134.98        147.99        10.11 o                         
  -4   2   5         15.12         12.49         7.32 o                         
  -3   2   5       3851.22       3956.55        35.31 o                         
  -2   2   5       1804.03       1824.29        18.63 o                         
  -1   2   5        345.14        431.78         9.38 o                         
   0   2   5        643.26        613.99        12.91 o                         
   1   2   5        301.85        308.79        10.72 o                         
   2   2   5        163.47        197.12        10.44 o                         
   3   2   5        276.37        251.81        14.37 o                         
   4   2   5        116.46         60.00        22.37 o                         
   5   2   5        175.33        188.65        31.51 o                         
   6   2   5        228.11        204.82        40.08 o                         
 -10   3   5        281.13        298.15        36.17 o                         
  -9   3   5        100.14         91.79        46.88 o                         
  -8   3   5         71.56         63.34        20.56 o                         
  -7   3   5        348.29        363.44        23.86 o                         
  -6   3   5         13.38         -4.68        12.34 o                         
  -5   3   5        363.20        373.83        12.57 o                         
  -4   3   5       2837.14       2887.09        26.21 o                         
  -3   3   5       1778.81       1811.05        19.14 o                         
  -2   3   5        114.91         93.79         6.76 o                         
  -1   3   5        101.56        140.24         7.95 o                         
   0   3   5       2874.25       2816.69        26.32 o                         
   1   3   5        345.08        358.64        12.07 o                         
   2   3   5          9.24         13.50        11.85 o                         
   3   3   5          2.04          6.25        17.92 o                         
   4   3   5        203.06        247.64        31.11 o                         
   5   3   5        125.49        125.59        41.87 o                         
   6   3   5        352.14        360.85        62.56 o                         
 -10   4   5         95.18        104.25        34.94 o                         
  -9   4   5        105.62        121.87        27.85 o                         
  -8   4   5         39.99         52.17        21.89 o                         
  -7   4   5         31.27         43.44        20.75 o                         
  -6   4   5        168.44        201.59        14.41 o                         
  -5   4   5        164.28        174.77        12.22 o                         
  -4   4   5        608.32        598.50        15.32 o                         
  -3   4   5         30.96         45.69         7.73 o                         
  -2   4   5       2246.13       2234.20        20.80 o                         
  -1   4   5        957.81        930.30        15.80 o                         
   0   4   5        954.03        935.22        18.73 o                         
   1   4   5         11.64         21.68        11.71 o                         
   2   4   5         72.70         45.76        14.02 o                         
   3   4   5        878.94        907.92        40.04 o                         
   4   4   5        555.65        540.55        50.70 o                         
   5   4   5        195.56        140.41        32.25 o                         
 -10   5   5         29.73         17.31        43.59 o                         
  -9   5   5         99.11        135.45        47.19 o                         
  -8   5   5          2.72          1.71        22.34 o                         
  -7   5   5        736.71        766.68        29.74 o                         
  -6   5   5        525.64        540.87        26.12 o                         
  -5   5   5        145.19        145.91        11.81 o                         
  -4   5   5        781.02        746.24        18.14 o                         
  -3   5   5        149.34        169.31        10.40 o                         
  -2   5   5        199.08        234.10        11.44 o                         
  -1   5   5       1640.92       1593.32        26.73 o                         
   0   5   5        376.52        429.90        18.41 o                         
   1   5   5         94.48        115.25        16.61 o                         
   2   5   5        573.73        546.10        26.96 o                         
   3   5   5        356.05        333.83        43.46 o                         
   4   5   5         36.29        -23.54        28.81 o                         
   5   5   5         17.26         58.67        32.58 o                         
 -10   6   5         13.66         59.43        30.05 o                         
  -9   6   5        338.13        330.15        32.74 o                         
  -8   6   5        450.08        407.01        30.64 o                         
  -7   6   5        543.28        623.48        41.20 o                         
  -6   6   5          0.19         24.45        17.85 o                         
  -5   6   5         89.19         68.72        13.42 o                         
  -4   6   5        913.34        908.22        22.96 o                         
  -3   6   5         11.94          9.65         9.56 o                         
  -2   6   5         18.14         13.58        11.29 o                         
  -1   6   5        560.91        506.72        22.98 o                         
   0   6   5          9.13         27.39        17.17 o                         
   1   6   5        863.33        752.82        30.90 o                         
   2   6   5        563.73        487.95        54.68 o                         
   3   6   5         54.93         86.62        32.31 o                         
   4   6   5         92.85        108.68        33.58 o                         
 -10   7   5          2.89         43.91        58.30 o                         
  -9   7   5         51.28         13.36        33.34 o                         
  -8   7   5        240.30        272.10        76.78 o                         
  -7   7   5          5.40         33.32        24.74 o                         
  -6   7   5        279.16        277.40        26.87 o                         
  -5   7   5       1179.00       1134.44        39.21 o                         
  -4   7   5          3.89         -3.36        21.98 o                         
  -3   7   5         14.49          8.34        13.84 o                         
  -2   7   5         17.30         24.72        18.09 o                         
  -1   7   5        516.06        524.67        34.89 o                         
   0   7   5        974.66        922.78        40.49 o                         
   1   7   5        794.75        756.91        39.22 o                         
   2   7   5         29.77         22.66        31.38 o                         
   3   7   5          6.27         17.88        45.55 o                         
 -10   8   5        122.31         93.96        42.73 o                         
  -9   8   5        100.01         74.42        38.08 o                         
  -8   8   5          5.35         22.03        34.32 o                         
  -7   8   5          1.53         -3.75        32.23 o                         
  -6   8   5        411.73        416.28        29.41 o                         
  -5   8   5        391.01        378.27        28.83 o                         
  -4   8   5        103.89        112.70        19.62 o                         
  -3   8   5        253.96        323.03        23.33 o                         
  -2   8   5        255.83        256.32        27.05 o                         
  -1   8   5        190.98        227.75        37.78 o                         
   0   8   5        245.85        285.71        40.35 o                         
   1   8   5         88.65        136.27        31.47 o                         
   2   8   5        179.13        187.98        31.33 o                         
   3   8   5         83.49         53.56        35.28 o                         
 -10   9   5          0.96        -38.59        38.59 o                         
  -9   9   5          0.10        -32.57        36.85 o                         
  -8   9   5         53.49         48.51        30.50 o                         
  -7   9   5         57.14        100.52        35.99 o                         
  -6   9   5        178.17        190.09        33.13 o                         
  -5   9   5         11.94         38.36        25.78 o                         
  -4   9   5        106.88        113.52        22.01 o                         
  -3   9   5        211.67        225.91        24.72 o                         
  -2   9   5        466.81        497.08        52.46 o                         
  -1   9   5        127.50        112.92        28.78 o                         
   0   9   5         12.18         11.17        29.39 o                         
   1   9   5          0.75         15.56        31.40 o                         
   2   9   5        174.14        198.48        54.08 o                         
  -9  10   5         32.62         37.20        64.93 o                         
  -8  10   5        252.06        287.72        42.94 o                         
  -7  10   5         37.19          3.60        39.97 o                         
  -6  10   5        342.78        371.79        42.08 o                         
  -5  10   5         76.40        117.43        36.14 o                         
  -4  10   5        607.00        551.33        45.86 o                         
  -3  10   5        604.17        627.61        39.86 o                         
  -2  10   5         57.28         30.85        26.80 o                         
  -1  10   5         35.95         12.90        29.96 o                         
   0  10   5         49.24         52.40        32.71 o                         
   1  10   5         91.35        146.87        39.66 o                         
  -9  11   5        148.08        105.70       102.06 o                         
  -8  11   5         17.70         53.78        39.00 o                         
  -7  11   5          0.55        -18.83        45.50 o                         
  -6  11   5         53.62         27.92        33.69 o                         
  -5  11   5        416.00        481.27        47.19 o                         
  -4  11   5        153.85        239.94        41.09 o                         
  -3  11   5        356.81        431.51        46.92 o                         
  -2  11   5          0.16          2.21        55.30 o                         
  -1  11   5        109.36        139.66        50.87 o                         
  -8  12   5         95.88        169.37        60.35 o                         
  -7  12   5          7.75        -49.61        61.30 o                         
  -6  12   5         99.64         90.19        38.38 o                         
  -5  12   5        182.68        148.21        65.41 o                         
  -4  12   5         76.95         68.57        38.04 o                         
  -3  12   5          5.26        -12.32        48.98 o                         
  -2  12   5         75.20         26.23        64.78 o                         
   1 -13   6         62.44        143.46        60.35 o                         
   2 -13   6          8.13        -51.19        51.19 o                         
   3 -13   6          8.28         37.44        29.53 o                         
   4 -13   6          5.09         14.05        28.61 o                         
  -1 -12   6          5.00         61.62        68.88 o                         
   0 -12   6        120.99         -9.80        62.88 o                         
   1 -12   6         79.05          4.74        60.98 o                         
   2 -12   6         53.49         41.24        24.34 o                         
   3 -12   6         16.97         16.29        34.60 o                         
   4 -12   6         19.13        -20.66        36.02 o                         
   5 -12   6        141.91        178.70        27.32 o                         
  -3 -11   6         20.51         84.27        46.54 o                         
  -2 -11   6          8.41        -58.46        58.46 o                         
  -1 -11   6         26.34          2.21        49.29 o                         
   0 -11   6        639.61        703.47        59.40 o                         
   1 -11   6         22.49         21.27        30.91 o                         
   2 -11   6          0.00         38.41        23.19 o                         
   3 -11   6         56.48         54.04        22.93 o                         
   4 -11   6          3.21         -3.74        21.76 o                         
   5 -11   6        152.88        155.35        27.81 o                         
   6 -11   6         94.97         98.13        25.14 o                         
  -4 -10   6          1.16         -5.01        39.47 o                         
  -3 -10   6         14.46         14.33        37.26 o                         
  -2 -10   6         86.66         84.07        57.51 o                         
  -1 -10   6          1.33        -27.81        42.34 o                         
   0 -10   6         26.91         40.42        30.86 o                         
   1 -10   6         34.38         19.21        31.22 o                         
   2 -10   6        314.16        319.89        34.74 o                         
   3 -10   6        380.48        306.24        22.51 o                         
   4 -10   6        257.51        262.98        22.56 o                         
   5 -10   6          6.12         42.21        19.87 o                         
   6 -10   6         25.43         29.15        22.67 o                         
   7 -10   6         51.22         12.81        23.70 o                         
  -5  -9   6         21.43          8.14        23.05 o                         
  -4  -9   6         40.12         44.77        24.43 o                         
  -3  -9   6        146.40        107.73        31.67 o                         
  -2  -9   6        252.22        286.32        31.55 o                         
  -1  -9   6        113.57        107.04        26.83 o                         
   0  -9   6         89.79        102.32        31.44 o                         
   1  -9   6       1352.52       1333.77        34.83 o                         
   2  -9   6        615.31        610.77        30.01 o                         
   3  -9   6        559.25        541.33        25.33 o                         
   4  -9   6         29.90         41.09        15.82 o                         
   5  -9   6         29.50         45.66        16.76 o                         
   6  -9   6        149.06        145.17        22.67 o                         
   7  -9   6          2.89        -20.64        29.22 o                         
  -6  -8   6          2.63          9.52        28.47 o                         
  -5  -8   6         44.17         44.99        25.70 o                         
  -4  -8   6         66.56         60.36        25.49 o                         
  -3  -8   6         30.72         18.52        25.67 o                         
  -2  -8   6          0.21        -18.01        18.01 o                         
  -1  -8   6          1.30        -10.01        14.61 o                         
   0  -8   6        244.46        244.25        17.34 o                         
   1  -8   6       1424.06       1446.22        28.71 o                         
   2  -8   6        257.51        273.02        14.40 o                         
   3  -8   6         10.75         -9.56        11.50 o                         
   4  -8   6        768.96        727.06        37.61 o                         
   5  -8   6         31.56         68.46        16.37 o                         
   6  -8   6        298.81        323.12        44.55 o                         
   7  -8   6          2.28         20.34        21.00 o                         
  -6  -7   6         33.35          8.94        25.70 o                         
  -5  -7   6          1.00         -0.33        26.38 o                         
  -4  -7   6          6.88         16.23        21.53 o                         
  -3  -7   6         89.87         87.69        18.44 o                         
  -2  -7   6          1.06        -10.48        12.26 o                         
  -1  -7   6       1039.99        991.09        24.72 o                         
   0  -7   6        534.63        552.96        26.92 o                         
   1  -7   6        486.85        464.77        18.86 o                         
   2  -7   6          1.58         -4.84         9.49 o                         
   3  -7   6        282.66        287.61        18.97 o                         
   4  -7   6        611.62        537.42        20.35 o                         
   5  -7   6        468.16        480.54        24.13 o                         
   6  -7   6          2.06          5.99        16.90 o                         
   7  -7   6         75.77         89.86        20.55 o                         
   8  -7   6        132.69        120.06        30.27 o                         
  -7  -6   6         49.05         24.57        24.09 o                         
  -6  -6   6         41.34         45.12        23.08 o                         
  -5  -6   6          6.99         43.91        27.56 o                         
  -4  -6   6         24.45          2.42        19.03 o                         
  -3  -6   6        304.37        330.97        26.68 o                         
  -2  -6   6        463.35        446.18        17.31 o                         
  -1  -6   6        496.29        482.20        16.31 o                         
   0  -6   6         35.82         39.55         7.47 o                         
   1  -6   6          0.58          4.20         4.89 o                         
   2  -6   6        661.31        721.38        72.20 o                         
   3  -6   6         93.81         72.42        26.07 o                         
   4  -6   6         98.78        127.02        19.91 o                         
   5  -6   6        112.19         72.18        22.75 o                         
   6  -6   6          9.05          6.00        17.46 o                         
   7  -6   6        265.87        246.01        12.23 o                         
   8  -6   6        204.24        186.99        15.70 o                         
  -8  -5   6         26.75         40.18        28.16 o                         
  -7  -5   6          4.41         24.32        23.34 o                         
  -6  -5   6         17.36         14.93        22.27 o                         
  -5  -5   6          1.32         -7.43        19.12 o                         
  -4  -5   6        117.74        129.43        13.22 o                         
  -3  -5   6         93.70         91.00         9.98 o                         
  -2  -5   6       1660.32       1638.82        22.48 o                         
  -1  -5   6          1.98          3.01         7.80 o                         
   0  -5   6        261.38        269.93         7.12 o                         
   1  -5   6        453.53        451.44        31.61 o                         
   2  -5   6        242.93        263.84        40.13 o                         
   4  -5   6        310.02        348.53        25.59 o                         
   5  -5   6        242.55        283.51        22.12 o                         
   6  -5   6        394.95        389.21        15.28 o                         
   7  -5   6        144.57        147.31        14.79 o                         
   8  -5   6          7.52        -23.82        26.56 o                         
  -8  -4   6          7.82        -25.24        25.24 o                         
  -7  -4   6          3.36          7.21        24.75 o                         
  -6  -4   6         60.99         60.83        21.00 o                         
  -5  -4   6         97.83         74.85        14.92 o                         
  -4  -4   6        379.35        379.48        13.49 o                         
  -3  -4   6        238.62        220.46        10.58 o                         
  -2  -4   6        268.80        276.36        10.12 o                         
  -1  -4   6        245.52        264.20         8.14 o                         
   0  -4   6        461.54        385.02        12.93 o                         
   1  -4   6        138.38         85.31        34.13 o                         
   2  -4   6        260.68        263.21        41.39 o                         
   3  -4   6        548.64        483.45        21.80 o                         
   4  -4   6          5.02         10.94        13.86 o                         
   5  -4   6        850.21        808.14        20.89 o                         
   6  -4   6        187.13        177.03        19.75 o                         
   7  -4   6        259.69        254.34        24.22 o                         
  -9  -3   6         17.45         37.26        32.15 o                         
  -8  -3   6          6.56        -22.59        27.53 o                         
  -7  -3   6        119.12        176.09        24.95 o                         
  -6  -3   6        237.91        277.99        26.38 o                         
  -5  -3   6        452.25        450.18        18.02 o                         
  -4  -3   6         26.57         36.69         8.38 o                         
  -3  -3   6         62.92         59.81         6.76 o                         
  -2  -3   6        814.82        814.01        12.59 o                         
  -1  -3   6       1183.52       1138.68        14.03 o                         
   0  -3   6        220.71        190.58        12.31 o                         
   1  -3   6        149.28        179.48        36.34 o                         
   2  -3   6          5.26          8.94         6.90 o                         
   3  -3   6        137.24        142.86         6.26 o                         
   4  -3   6       1023.13       1018.35        20.96 o                         
   5  -3   6        368.36        381.35        17.93 o                         
   6  -3   6          1.59         10.84        15.50 o                         
   7  -3   6          6.35         18.52        21.57 o                         
  -9  -2   6          1.46         29.63        31.92 o                         
  -8  -2   6          5.49         51.38        26.56 o                         
  -7  -2   6        261.56        276.32        28.22 o                         
  -6  -2   6       1144.36       1108.92        27.52 o                         
  -5  -2   6       1755.92       1855.88        24.45 o                         
  -4  -2   6        341.58        333.33        10.65 o                         
  -3  -2   6         25.87         17.49         5.59 o                         
  -2  -2   6        160.48        142.93         8.05 o                         
  -1  -2   6        335.76        325.86         8.11 o                         
   0  -2   6        265.93        249.63         5.51 o                         
   1  -2   6        707.50        728.23        13.59 o                         
   2  -2   6       3711.34       3761.40        40.82 o                         
   3  -2   6        657.27        696.73        19.15 o                         
   4  -2   6          1.69        -11.57        18.38 o                         
   5  -2   6          7.27         27.36        17.06 o                         
   6  -2   6         66.35        112.07        19.99 o                         
   7  -2   6        111.88        115.95        32.38 o                         
  -9  -1   6          1.60        -20.26        34.57 o                         
  -8  -1   6        208.60        257.96        28.71 o                         
  -7  -1   6         38.49         44.89        20.43 o                         
  -6  -1   6        171.91        205.62        15.83 o                         
  -5  -1   6        133.47        142.65        10.15 o                         
  -4  -1   6         97.94         91.02         7.56 o                         
  -3  -1   6        515.96        505.96         9.76 o                         
  -2  -1   6        116.06         88.77         5.61 o                         
  -1  -1   6         21.89         24.82         5.72 o                         
   0  -1   6        222.33        246.46         8.26 o                         
   1  -1   6       2695.49       2696.70        27.13 o                         
   2  -1   6       4549.01       4748.35        47.01 o                         
   3  -1   6       1286.04       1353.88        24.48 o                         
   4  -1   6        302.15        273.90        15.86 o                         
   5  -1   6        233.82        261.93        19.93 o                         
   6  -1   6         63.84         93.33        30.26 o                         
   7  -1   6         20.26        -12.69        32.40 o                         
 -10   0   6         51.75         60.76        36.76 o                         
  -9   0   6         46.01        100.05        29.55 o                         
  -8   0   6         83.94         86.27        25.95 o                         
  -7   0   6         46.85         38.46        18.92 o                         
  -6   0   6         79.90         75.92        14.44 o                         
  -5   0   6       1203.59       1221.90        20.05 o                         
  -4   0   6        229.08        224.10         8.20 o                         
  -3   0   6          8.33          3.42         5.59 o                         
  -2   0   6        262.96        293.33         8.07 o                         
  -1   0   6        325.05        309.90         8.98 o                         
   0   0   6       1604.26       1529.76        15.83 o                         
   1   0   6       3281.97       3416.79        37.68 o                         
   2   0   6         56.79         82.62        12.09 o                         
   3   0   6        123.61        127.79        15.27 o                         
   4   0   6        434.47        399.99        27.32 o                         
   5   0   6        415.40        430.04        32.10 o                         
   6   0   6         72.32         98.95        31.72 o                         
   7   0   6          0.08         35.56        33.96 o                         
 -10   1   6        122.63        128.23        51.03 o                         
  -9   1   6         23.93         35.80        26.47 o                         
  -8   1   6         12.40        -21.76        22.34 o                         
  -7   1   6         70.90         76.17        21.41 o                         
  -6   1   6        601.63        600.43        20.10 o                         
  -5   1   6        129.55        117.89        10.68 o                         
  -4   1   6        310.47        285.73         9.39 o                         
  -3   1   6       1271.33       1336.42        16.67 o                         
  -2   1   6       1290.04       1312.34        14.84 o                         
  -1   1   6        456.86        442.32         9.98 o                         
   0   1   6        167.06        140.54         6.79 o                         
   1   1   6        144.84        164.38         7.37 o                         
   2   1   6        230.60        271.93        11.33 o                         
   3   1   6        714.97        680.35        20.60 o                         
   4   1   6        780.09        756.86        34.58 o                         
   5   1   6         22.08        -10.30        53.08 o                         
   6   1   6        134.06         74.89        40.13 o                         
 -10   2   6          2.46         13.24        34.48 o                         
  -9   2   6         67.30         65.57        27.36 o                         
  -8   2   6         19.70         -9.36        21.54 o                         
  -7   2   6         80.32         80.01        21.38 o                         
  -6   2   6        228.98        224.95        14.90 o                         
  -5   2   6        124.87        146.11        11.29 o                         
  -4   2   6        157.19        171.17         9.58 o                         
  -3   2   6       1464.61       1471.28        18.02 o                         
  -2   2   6       1320.00       1307.18        16.20 o                         
  -1   2   6        178.74        164.66         7.37 o                         
   0   2   6          3.23          9.40         7.68 o                         
   1   2   6        885.82        815.65        16.48 o                         
   2   2   6        125.02        155.51        15.59 o                         
   3   2   6       1199.56       1162.83        43.41 o                         
   4   2   6         71.61         66.93        20.92 o                         
   5   2   6          2.75         56.87        33.02 o                         
   6   2   6         81.50        100.32        38.07 o                         
 -10   3   6         19.92         17.31        33.59 o                         
  -9   3   6        195.83        238.75        29.76 o                         
  -8   3   6         95.21         91.79        27.27 o                         
  -7   3   6         47.65         61.88        19.75 o                         
  -6   3   6        252.71        235.46        17.91 o                         
  -5   3   6          2.01          7.28        10.66 o                         
  -4   3   6       2027.92       1942.83        21.81 o                         
  -3   3   6       2079.25       2062.57        22.11 o                         
  -2   3   6         10.67         19.02         7.83 o                         
  -1   3   6          0.27         13.57         7.86 o                         
   0   3   6        719.05        725.73        21.08 o                         
   1   3   6          4.61          1.31         9.40 o                         
   2   3   6        574.79        616.97        23.94 o                         
   3   3   6        200.36        195.85        27.77 o                         
   4   3   6          4.90         30.61        23.33 o                         
   5   3   6         30.05         21.79        38.72 o                         
 -10   4   6        102.30        108.15        35.59 o                         
  -9   4   6        149.20        104.30        27.92 o                         
  -8   4   6         32.24         60.58        23.65 o                         
  -7   4   6         24.73         50.55        21.20 o                         
  -6   4   6        535.40        496.25        19.84 o                         
  -5   4   6        392.92        413.37        16.31 o                         
  -4   4   6       1174.14       1179.14        21.13 o                         
  -3   4   6         58.56         68.28         9.01 o                         
  -2   4   6         52.52         37.99         9.90 o                         
  -1   4   6        385.46        354.07        12.66 o                         
   0   4   6        472.47        538.77        16.78 o                         
   1   4   6          2.99         -5.05        13.17 o                         
   2   4   6          3.51          2.83        15.03 o                         
   3   4   6         80.41         33.64        26.24 o                         
   4   4   6        120.31        134.73        29.02 o                         
   5   4   6        157.52        198.84        44.85 o                         
 -10   5   6        199.50        230.89        35.86 o                         
  -9   5   6         35.03         39.47        29.77 o                         
  -8   5   6         28.87          4.42        28.05 o                         
  -7   5   6        514.77        529.14        27.42 o                         
  -6   5   6        122.13        148.34        23.62 o                         
  -5   5   6       1011.68        972.09        26.99 o                         
  -4   5   6        321.41        326.75        15.98 o                         
  -3   5   6        142.42        133.35        11.81 o                         
  -2   5   6       1347.81       1290.57        21.52 o                         
  -1   5   6        979.03        989.75        25.63 o                         
   0   5   6        230.90        255.12        15.93 o                         
   1   5   6         10.84         13.59        16.32 o                         
   2   5   6        152.03        189.46        26.39 o                         
   3   5   6        299.94        256.34        31.18 o                         
   4   5   6         39.16          8.65        30.93 o                         
 -10   6   6          0.98         33.40        32.07 o                         
  -9   6   6         73.84         62.71        55.08 o                         
  -8   6   6        398.93        376.09        27.04 o                         
  -7   6   6        789.14        813.15        32.41 o                         
  -6   6   6        284.86        288.13        22.32 o                         
  -5   6   6         21.72         27.77        17.09 o                         
  -4   6   6        619.32        575.75        21.52 o                         
  -3   6   6        209.26        210.97        14.95 o                         
  -2   6   6        959.67        953.33        23.41 o                         
  -1   6   6       1243.84       1229.21        33.68 o                         
   0   6   6         20.41         -9.42        23.05 o                         
   1   6   6        230.31        211.83        27.86 o                         
   2   6   6        103.53        120.46        49.96 o                         
   3   6   6        117.89        105.94        34.13 o                         
   4   6   6         15.88         16.24        31.85 o                         
 -10   7   6        105.11         48.69        42.05 o                         
  -9   7   6        214.22        197.88        41.17 o                         
  -8   7   6        223.03        265.55        36.95 o                         
  -7   7   6         45.99         24.88        26.94 o                         
  -6   7   6         42.31        -10.31        31.78 o                         
  -5   7   6         22.05         20.50        21.60 o                         
  -4   7   6        329.77        376.07        22.15 o                         
  -3   7   6        514.51        517.42        23.89 o                         
  -2   7   6         30.61         43.91        19.17 o                         
  -1   7   6          2.62         14.72        21.37 o                         
   0   7   6        505.17        467.15        32.33 o                         
   1   7   6        379.21        386.01        34.51 o                         
   2   7   6        177.48        160.75        32.33 o                         
   3   7   6          3.06         14.13        51.11 o                         
 -10   8   6        231.96        173.50        37.56 o                         
  -9   8   6         94.34        106.41        40.53 o                         
  -8   8   6         93.61        150.71        38.53 o                         
  -7   8   6        235.52        216.63        29.44 o                         
  -6   8   6        284.58        251.50        30.06 o                         
  -5   8   6        376.52        386.19        30.19 o                         
  -4   8   6        630.49        658.87        38.79 o                         
  -3   8   6        100.21         84.57        24.68 o                         
  -2   8   6         60.84        115.65        35.30 o                         
  -1   8   6        318.16        333.64        46.45 o                         
   0   8   6         52.01         29.45        34.44 o                         
   1   8   6         44.33         41.95        31.39 o                         
   2   8   6         30.18         48.90        40.93 o                         
 -10   9   6          9.23        -15.14        36.55 o                         
  -9   9   6         14.65         30.70        39.68 o                         
  -8   9   6          8.92         17.61        58.46 o                         
  -7   9   6         51.78        -30.49        84.37 o                         
  -6   9   6        495.63        475.86        35.68 o                         
  -5   9   6        534.52        574.60        48.89 o                         
  -4   9   6          8.15        -16.99        26.85 o                         
  -3   9   6         55.94         62.82        33.08 o                         
  -2   9   6        495.46        507.71        46.59 o                         
  -1   9   6         74.12        -33.05        36.98 o                         
   0   9   6         20.57         -7.50        34.92 o                         
   1   9   6         24.06         18.38        40.35 o                         
  -9  10   6         37.66        -16.63        40.29 o                         
  -8  10   6        165.03        222.64        76.63 o                         
  -7  10   6        141.89        159.86        63.51 o                         
  -6  10   6        126.36        122.08        60.35 o                         
  -5  10   6         70.36        126.01        32.19 o                         
  -4  10   6        243.09        276.59        33.79 o                         
  -3  10   6        156.99        137.51        32.41 o                         
  -2  10   6         31.07        -36.97        36.97 o                         
  -1  10   6         16.05         67.93        36.93 o                         
   0  10   6          2.01         16.46        38.34 o                         
  -8  11   6          2.47        -13.44        36.08 o                         
  -7  11   6         69.24         61.02        46.92 o                         
  -6  11   6        109.57        186.08        42.69 o                         
  -5  11   6        291.84        306.42        45.96 o                         
  -4  11   6        228.62        206.71        79.94 o                         
  -3  11   6        100.46         70.46        50.87 o                         
  -2  11   6          0.61         53.40        62.25 o                         
  -7  12   6         33.18        117.54        60.98 o                         
  -6  12   6        315.42        239.32        47.24 o                         
  -5  12   6        232.34        272.92        65.88 o                         
  -4  12   6         73.53         99.61        53.77 o                         
  -1 -12   7         20.70          1.58        56.24 o                         
   0 -12   7         61.79         45.50        53.72 o                         
   1 -12   7        122.16        174.19        38.55 o                         
   2 -12   7         69.15         16.48        26.35 o                         
   3 -12   7          1.14        -24.57        24.57 o                         
   4 -12   7          3.93          3.46        37.13 o                         
   5 -12   7        108.50        136.04        24.20 o                         
  -2 -11   7         40.49        -33.49        62.25 o                         
  -1 -11   7         72.75         46.13        63.51 o                         
   0 -11   7         83.71         72.91        34.36 o                         
   1 -11   7         87.02         83.45        32.77 o                         
   2 -11   7         50.72         54.61        20.92 o                         
   3 -11   7          8.88         25.53        21.13 o                         
   4 -11   7        218.38        228.86        23.89 o                         
   5 -11   7        126.40        105.52        23.10 o                         
   6 -11   7        145.45        175.58        24.79 o                         
  -4 -10   7         44.20         52.82        83.10 o                         
  -3 -10   7         39.28        -38.87        62.25 o                         
  -2 -10   7          4.15         40.76        49.29 o                         
  -1 -10   7         10.61         14.83        41.39 o                         
   0 -10   7        149.64        110.30        39.97 o                         
   1 -10   7          0.96        -21.39        21.39 o                         
   2 -10   7         21.49         47.76        17.55 o                         
   3 -10   7         69.46         58.77        29.27 o                         
   4 -10   7        686.32        704.49        38.71 o                         
   5 -10   7         27.95         22.62        19.10 o                         
   6 -10   7          0.35          9.49        20.00 o                         
  -5  -9   7          8.44         13.71        27.01 o                         
  -4  -9   7         11.62        -13.30        31.34 o                         
  -3  -9   7        167.92        178.06        31.59 o                         
  -2  -9   7         71.64         97.98        26.13 o                         
  -1  -9   7         34.13         12.09        23.96 o                         
   0  -9   7         23.79         34.75        20.33 o                         
   1  -9   7         55.05         73.91        19.99 o                         
   2  -9   7        274.19        271.01        18.75 o                         
   3  -9   7        894.98        857.39        39.14 o                         
   4  -9   7          1.26         -5.62        14.95 o                         
   5  -9   7         18.24         22.79        16.84 o                         
   6  -9   7          1.78          0.22        19.32 o                         
   7  -9   7        100.88        100.14        21.85 o                         
  -6  -8   7          0.05          1.18        43.11 o                         
  -5  -8   7         26.45         57.18        25.78 o                         
  -4  -8   7         71.62         73.40        33.72 o                         
  -3  -8   7        156.81        174.57        29.64 o                         
  -2  -8   7          6.37         42.32        24.36 o                         
  -1  -8   7         23.57         28.52        19.99 o                         
   0  -8   7         44.72         49.88        18.31 o                         
   1  -8   7         76.83         90.60        13.23 o                         
   2  -8   7        305.42        337.05        14.82 o                         
   3  -8   7        345.29        349.45        16.15 o                         
   4  -8   7        185.02        215.56        14.83 o                         
   5  -8   7        128.04        119.47        17.65 o                         
   6  -8   7         54.03          1.82        28.54 o                         
   7  -8   7         21.04          5.98        22.49 o                         
  -6  -7   7          0.82        -23.55        23.55 o                         
  -5  -7   7        137.34        137.15        24.72 o                         
  -4  -7   7        288.75        313.14        26.69 o                         
  -3  -7   7         10.23         20.29        21.19 o                         
  -2  -7   7          0.08         10.84        19.56 o                         
  -1  -7   7        100.83        128.35        15.25 o                         
   0  -7   7        288.92        286.41        19.00 o                         
   1  -7   7        467.36        465.22        14.31 o                         
   2  -7   7          2.94         40.33        28.85 o                         
   3  -7   7        392.01        356.49        36.99 o                         
   4  -7   7        384.82        350.14        28.37 o                         
   5  -7   7        293.19        290.36        17.31 o                         
   6  -7   7        108.48        110.97        18.61 o                         
   7  -7   7         30.71         -6.98        18.58 o                         
  -7  -6   7          8.55         16.84        26.31 o                         
  -6  -6   7         25.59         -1.34        23.61 o                         
  -5  -6   7        107.64        148.17        23.05 o                         
  -4  -6   7         59.33         46.28        19.09 o                         
  -3  -6   7          7.26         -4.79        12.88 o                         
  -2  -6   7        442.66        435.38        18.41 o                         
  -1  -6   7        161.95        162.51        12.84 o                         
   0  -6   7        446.09        431.30        14.37 o                         
   1  -6   7         11.04        -17.28        50.40 o                         
   2  -6   7          1.12        -22.99        27.09 o                         
   3  -6   7       1129.31       1151.75        75.52 o                         
   4  -6   7        839.07        753.30        34.13 o                         
   5  -6   7        370.27        334.08        22.66 o                         
   6  -6   7          3.84        -21.14        21.14 o                         
   7  -6   7         18.23         26.70        22.71 o                         
  -8  -5   7          5.42         26.62        25.09 o                         
  -7  -5   7         15.71         46.68        24.22 o                         
  -6  -5   7         48.56         36.15        22.30 o                         
  -5  -5   7         71.78         92.12        19.59 o                         
  -4  -5   7         96.72         78.54        16.23 o                         
  -3  -5   7        777.39        740.85        18.43 o                         
  -2  -5   7       1294.02       1263.66        21.60 o                         
  -1  -5   7        182.13        166.92         9.27 o                         
   0  -5   7          0.54         -2.31         5.46 o                         
   1  -5   7        257.24        250.89        37.92 o                         
   2  -5   7        588.80        632.59        55.30 o                         
   4  -5   7        667.86        670.25        25.97 o                         
   5  -5   7         27.36         22.66        28.44 o                         
   6  -5   7        129.73        122.56        45.66 o                         
   7  -5   7        134.37        113.73        15.64 o                         
  -8  -4   7         53.01         45.21        41.68 o                         
  -7  -4   7         30.54         26.75        21.56 o                         
  -6  -4   7         37.44         20.23        20.92 o                         
  -5  -4   7          6.61         13.01        15.73 o                         
  -4  -4   7        468.44        478.87        16.67 o                         
  -3  -4   7        927.78        934.61        13.58 o                         
  -2  -4   7        870.81        865.50        17.04 o                         
  -1  -4   7         50.35         50.68         9.72 o                         
   0  -4   7        331.81        354.83        10.81 o                         
   1  -4   7        157.90        213.60        36.34 o                         
   2  -4   7        452.45        407.93        50.56 o                         
   3  -4   7         87.74         83.41        11.06 o                         
   4  -4   7          1.35          3.33        20.85 o                         
   5  -4   7        768.12        838.05        37.11 o                         
   6  -4   7        393.89        383.20        19.16 o                         
   7  -4   7        103.16        129.82        16.30 o                         
  -9  -3   7          3.97         35.28        29.28 o                         
  -8  -3   7         19.47        -26.59        27.52 o                         
  -7  -3   7         41.96          5.40        22.08 o                         
  -6  -3   7          1.61          5.41        16.86 o                         
  -5  -3   7        257.66        283.11        14.68 o                         
  -4  -3   7        126.90        145.69         9.19 o                         
  -3  -3   7        106.25        102.95         8.54 o                         
  -2  -3   7          3.04          2.53         6.75 o                         
  -1  -3   7       1245.71       1212.78        14.34 o                         
   0  -3   7       1120.60       1094.29        23.36 o                         
   1  -3   7       1512.42       1488.04        24.26 o                         
   2  -3   7         46.94         47.17         8.44 o                         
   3  -3   7         74.28         68.15        14.30 o                         
   4  -3   7        861.82        829.12        19.13 o                         
   5  -3   7        485.20        513.13        20.07 o                         
   6  -3   7        265.78        272.69        26.86 o                         
   7  -3   7          3.24         17.08        20.23 o                         
  -9  -2   7         34.79         30.83        31.76 o                         
  -8  -2   7        481.26        389.76        31.26 o                         
  -7  -2   7        607.08        575.53        31.95 o                         
  -6  -2   7        158.77        170.43        16.81 o                         
  -5  -2   7         27.60         25.65        14.90 o                         
  -4  -2   7         11.81         11.24         8.13 o                         
  -3  -2   7          0.48         -6.62         6.62 o                         
  -2  -2   7        700.50        711.78        10.78 o                         
  -1  -2   7       1367.95       1354.91        15.44 o                         
   0  -2   7         49.79         50.68         6.53 o                         
   1  -2   7        561.60        574.11        11.00 o                         
   2  -2   7        194.41        193.74         8.43 o                         
   3  -2   7          7.04          8.46        13.32 o                         
   4  -2   7        179.43        197.32        17.29 o                         
   5  -2   7         97.56        104.22        23.40 o                         
   6  -2   7         33.64         19.08        29.54 o                         
   7  -2   7         46.43         47.02        22.76 o                         
  -9  -1   7          0.27        -29.37        29.37 o                         
  -8  -1   7        231.83        276.74        30.67 o                         
  -7  -1   7         78.28        101.76        24.85 o                         
  -6  -1   7        314.22        337.63        18.11 o                         
  -5  -1   7        256.69        233.15        12.52 o                         
  -4  -1   7         11.19          6.06         7.65 o                         
  -3  -1   7        132.42        137.01         7.69 o                         
  -2  -1   7        922.13        916.50        14.42 o                         
  -1  -1   7        653.94        607.81        13.39 o                         
   0  -1   7        190.89        180.28         8.38 o                         
   1  -1   7        850.65        881.26        15.98 o                         
   2  -1   7        483.03        493.15        14.98 o                         
   3  -1   7         49.27         72.48        12.87 o                         
   4  -1   7         96.20        142.20        16.54 o                         
   5  -1   7         90.79        123.24        21.48 o                         
   6  -1   7        133.79        149.54        31.95 o                         
 -10   0   7          3.04         13.69        39.40 o                         
  -9   0   7         61.24        102.13        27.91 o                         
  -8   0   7        104.21        109.50        25.20 o                         
  -7   0   7          1.90         -8.53        19.82 o                         
  -6   0   7         10.99         -8.84        12.99 o                         
  -5   0   7        343.98        315.43        14.29 o                         
  -4   0   7        852.48        890.01        13.82 o                         
  -3   0   7       1541.46       1600.07        16.02 o                         
  -2   0   7        506.95        522.79        10.28 o                         
  -1   0   7        362.56        408.20         9.55 o                         
   0   0   7         84.10         77.97         8.76 o                         
   1   0   7       1579.20       1575.15        26.19 o                         
   2   0   7          3.97         28.99        12.65 o                         
   3   0   7          0.85         -2.93        12.52 o                         
   4   0   7         38.91         47.63        17.28 o                         
   5   0   7        153.42        144.76        33.97 o                         
   6   0   7         96.67         61.56        31.49 o                         
 -10   1   7         27.69         42.03        46.80 o                         
  -9   1   7         27.25         57.95        37.95 o                         
  -8   1   7         49.27         57.82        26.64 o                         
  -7   1   7          4.72        -18.14        19.02 o                         
  -6   1   7         91.83        102.28        13.90 o                         
  -5   1   7        501.46        518.25        18.86 o                         
  -4   1   7        638.00        625.79        12.17 o                         
  -3   1   7       1128.69       1161.86        15.71 o                         
  -2   1   7        200.02        170.92         8.89 o                         
  -1   1   7        145.60        132.79         7.84 o                         
   0   1   7        988.07       1016.94        17.20 o                         
   1   1   7          5.30          2.11         9.13 o                         
   2   1   7        274.13        276.21        13.75 o                         
   3   1   7        233.90        218.40        19.11 o                         
   4   1   7        601.66        634.22        84.37 o                         
   5   1   7        468.99        507.95        46.29 o                         
   6   1   7         14.04         12.07        34.13 o                         
 -10   2   7         35.54         32.85        45.22 o                         
  -9   2   7         71.25         39.39        61.69 o                         
  -8   2   7         20.36         58.41        24.92 o                         
  -7   2   7        112.85        146.95        20.27 o                         
  -6   2   7        747.03        763.80        35.66 o                         
  -5   2   7       1189.70       1198.63        20.27 o                         
  -4   2   7          0.13         -0.62         8.64 o                         
  -3   2   7        350.91        375.97        10.53 o                         
  -2   2   7       1007.02       1012.33        14.99 o                         
  -1   2   7        250.90        250.25         8.61 o                         
   0   2   7        268.04        279.99        10.38 o                         
   1   2   7         48.58         39.22        11.85 o                         
   2   2   7         24.30         10.28        13.83 o                         
   3   2   7        592.63        553.05        59.40 o                         
   4   2   7        311.33        347.40        36.97 o                         
   5   2   7        135.85        153.17        60.98 o                         
 -10   3   7         23.07         25.48        54.66 o                         
  -9   3   7          0.71         13.52        26.62 o                         
  -8   3   7         15.78         26.34        23.22 o                         
  -7   3   7        403.13        442.81        27.44 o                         
  -6   3   7         49.28         72.35        14.85 o                         
  -5   3   7        156.11        156.15        20.42 o                         
  -4   3   7       1375.46       1326.04        21.01 o                         
  -3   3   7        677.38        674.37        14.90 o                         
  -2   3   7        792.85        766.54        14.88 o                         
  -1   3   7         38.90         45.75         8.40 o                         
   0   3   7          2.55         -0.17         8.55 o                         
   1   3   7        204.18        178.63        16.96 o                         
   2   3   7       1403.91       1357.48        39.20 o                         
   3   3   7        622.57        644.77        37.65 o                         
   4   3   7          7.45        -17.91        32.73 o                         
   5   3   7         22.47        -14.89        29.86 o                         
 -10   4   7          2.08         20.78        31.55 o                         
  -9   4   7         92.29         95.62        27.76 o                         
  -8   4   7        104.15        132.63        24.29 o                         
  -7   4   7         82.56         99.23        22.82 o                         
  -6   4   7         93.40        108.76        20.59 o                         
  -5   4   7        448.24        468.94        20.48 o                         
  -4   4   7        845.14        811.83        21.02 o                         
  -3   4   7        888.00        875.62        19.32 o                         
  -2   4   7        376.45        396.78        13.90 o                         
  -1   4   7         16.17         10.80        13.13 o                         
   0   4   7        569.13        573.00        18.81 o                         
   1   4   7        605.30        611.72        26.67 o                         
   2   4   7        281.48        263.03        33.34 o                         
   3   4   7         41.37         31.70        26.02 o                         
   4   4   7        130.85        134.01        66.36 o                         
 -10   5   7        159.01        186.86        34.46 o                         
  -9   5   7        119.66        154.31        34.71 o                         
  -8   5   7         70.22         71.20        24.76 o                         
  -7   5   7        148.82        217.36        41.58 o                         
  -6   5   7        428.34        443.42        25.64 o                         
  -5   5   7         14.83         27.45        19.90 o                         
  -4   5   7          9.19         26.21        14.77 o                         
  -3   5   7        116.85        128.47        21.34 o                         
  -2   5   7          2.40         11.43        12.82 o                         
  -1   5   7        552.57        518.54        30.37 o                         
   0   5   7        758.11        768.26        44.84 o                         
   1   5   7        139.50        139.88        23.14 o                         
   2   5   7         21.59          8.70        26.14 o                         
   3   5   7        106.77         65.87        29.16 o                         
   4   5   7         38.82         16.43        57.51 o                         
 -10   6   7         73.28          5.93        37.11 o                         
  -9   6   7          0.13          5.19        27.09 o                         
  -8   6   7         63.93         46.54        23.73 o                         
  -7   6   7        455.68        496.81        37.20 o                         
  -6   6   7        236.06        217.89        22.30 o                         
  -5   6   7         22.08         -1.13        18.29 o                         
  -4   6   7          0.12          0.63        17.08 o                         
  -3   6   7       1440.82       1321.30        31.55 o                         
  -2   6   7        429.85        423.50        24.23 o                         
  -1   6   7       2328.11       2315.53        67.97 o                         
   0   6   7         13.35          1.96        26.31 o                         
   1   6   7          0.83        -26.29        26.29 o                         
   2   6   7         98.37         44.02        31.04 o                         
   3   6   7          4.54         26.71        34.92 o                         
 -10   7   7          0.48          7.69        40.79 o                         
  -9   7   7          2.15         12.87        38.87 o                         
  -8   7   7        432.33        383.57        48.27 o                         
  -7   7   7        192.33        163.40        29.41 o                         
  -6   7   7          2.93         27.10        35.51 o                         
  -5   7   7         13.86         45.18        25.05 o                         
  -4   7   7        359.86        374.32        25.10 o                         
  -3   7   7        276.52        303.77        23.97 o                         
  -2   7   7        444.70        516.53        50.56 o                         
  -1   7   7        159.78        161.91        78.05 o                         
   0   7   7        123.67        142.67        36.48 o                         
   1   7   7        145.60         53.96        52.45 o                         
   2   7   7         37.18         29.18        61.93 o                         
 -10   8   7         19.34         51.52        38.85 o                         
  -9   8   7          5.43         35.16        39.50 o                         
  -8   8   7        163.20        142.99        36.67 o                         
  -7   8   7          1.17          1.70        30.58 o                         
  -6   8   7         32.00         35.37        30.39 o                         
  -5   8   7        307.14        365.85        32.49 o                         
  -4   8   7        294.86        272.51        29.21 o                         
  -3   8   7        204.61        203.23        34.63 o                         
  -2   8   7        124.61        117.94        33.55 o                         
  -1   8   7         14.97         38.04        66.83 o                         
   0   8   7        362.83        368.94        78.36 o                         
   1   8   7        142.70         95.79        95.43 o                         
  -9   9   7        131.52        135.36        40.05 o                         
  -8   9   7         20.44         16.94        50.56 o                         
  -7   9   7          2.27        -23.49        65.09 o                         
  -6   9   7        468.44        569.40        42.23 o                         
  -5   9   7        543.38        588.10        44.03 o                         
  -4   9   7         41.85         49.77        28.12 o                         
  -3   9   7         10.23        104.83        43.29 o                         
  -2   9   7         32.08         58.87        36.34 o                         
  -1   9   7         36.22         96.51        39.94 o                         
   0   9   7        190.89        195.57        38.59 o                         
  -9  10   7          1.57          0.09        75.84 o                         
  -8  10   7          0.96        122.02        41.86 o                         
  -7  10   7        294.71        377.93        42.95 o                         
  -6  10   7        166.74         95.34        39.95 o                         
  -5  10   7        268.42        268.38        37.76 o                         
  -4  10   7          1.47        -10.20        35.37 o                         
  -3  10   7         36.55         31.02        40.77 o                         
  -2  10   7        357.09        426.08        65.41 o                         
  -1  10   7         72.62         29.93        38.31 o                         
  -7  11   7        295.40        306.32        76.15 o                         
  -6  11   7         97.28         84.36        37.93 o                         
  -5  11   7          4.51         99.53        61.62 o                         
  -4  11   7         60.01        155.78        64.78 o                         
  -3  11   7         95.17         97.01        51.82 o                         
   0 -12   8          1.84        -25.91        62.88 o                         
   1 -12   8          0.71         30.04        35.20 o                         
   2 -12   8          8.80          2.21        36.65 o                         
   3 -12   8         32.50         11.21        32.39 o                         
  -2 -11   8         43.95         -6.95        64.46 o                         
  -1 -11   8          3.50         19.27        62.88 o                         
   0 -11   8         60.06         89.07        36.18 o                         
   1 -11   8        164.74        232.33        73.15 o                         
   2 -11   8          5.97         42.15        43.84 o                         
   3 -11   8        139.78        185.89        23.00 o                         
   4 -11   8          5.88         11.06        29.39 o                         
   5 -11   8         33.20         37.60        27.81 o                         
  -3 -10   8         16.02         31.28        61.93 o                         
  -2 -10   8         32.60         21.49        60.04 o                         
  -1 -10   8        262.05        284.32        70.46 o                         
   0 -10   8        508.08        539.76        35.95 o                         
   1 -10   8        203.03        155.00        32.81 o                         
   2 -10   8         20.80         18.59        17.22 o                         
   3 -10   8          1.44         21.07        16.39 o                         
   4 -10   8         62.16         62.56        23.70 o                         
   5 -10   8          2.73         27.81        24.33 o                         
  -4  -9   8         63.88         28.21        57.35 o                         
  -3  -9   8          5.65        -16.25        36.97 o                         
  -2  -9   8         37.06         57.14        26.84 o                         
  -1  -9   8        806.38        827.18        36.43 o                         
   0  -9   8        201.04        180.83        23.75 o                         
   1  -9   8          1.20         29.91        18.15 o                         
   2  -9   8         64.15         73.89        16.89 o                         
   3  -9   8        226.84        262.32        28.60 o                         
   4  -9   8         82.49         81.52        21.17 o                         
   5  -9   8         18.09         -6.95        23.70 o                         
   6  -9   8         52.35         56.01        21.66 o                         
  -5  -8   8         10.42        -27.31        27.31 o                         
  -4  -8   8         11.56          8.36        33.52 o                         
  -3  -8   8        124.04         59.49        31.97 o                         
  -2  -8   8        239.76        219.31        35.07 o                         
  -1  -8   8        542.66        580.48        29.15 o                         
   0  -8   8          0.44        -16.55        16.55 o                         
   1  -8   8        319.41        332.96        19.65 o                         
   2  -8   8        389.90        353.68        27.83 o                         
   3  -8   8        213.82        204.16        16.15 o                         
   4  -8   8          5.43          5.88        15.52 o                         
   5  -8   8          9.19         -3.48        23.70 o                         
   6  -8   8        198.41        191.96        25.25 o                         
  -6  -7   8         27.40        -27.20        27.20 o                         
  -5  -7   8         70.60         41.41        24.23 o                         
  -4  -7   8         59.58         32.10        25.25 o                         
  -3  -7   8        235.40        261.14        25.23 o                         
  -2  -7   8          0.38        -14.98        19.83 o                         
  -1  -7   8         16.10          7.59        17.38 o                         
   0  -7   8        223.01        189.67        14.69 o                         
   1  -7   8         56.94         68.30         8.39 o                         
   2  -7   8        275.67        360.37        37.36 o                         
   3  -7   8          2.82          4.55        32.99 o                         
   4  -7   8          2.19         66.99        48.66 o                         
   5  -7   8        279.13        309.88        22.90 o                         
   6  -7   8        303.19        293.25        22.05 o                         
  -7  -6   8          0.47          3.35        26.06 o                         
  -6  -6   8         36.79         29.75        22.61 o                         
  -5  -6   8         63.97         84.28        21.16 o                         
  -4  -6   8        208.29        263.64        42.70 o                         
  -3  -6   8         33.99         64.85        17.01 o                         
  -2  -6   8        178.45        177.47        15.08 o                         
  -1  -6   8        134.38        149.52        15.84 o                         
   0  -6   8        605.16        629.39        18.75 o                         
   1  -6   8         27.61          6.11        24.73 o                         
   2  -6   8        199.42        207.53        35.39 o                         
   3  -6   8        213.74        261.63        54.35 o                         
   4  -6   8        290.26        323.88        24.33 o                         
   5  -6   8        345.10        360.31        23.89 o                         
   6  -6   8          1.68         -1.37        18.61 o                         
  -7  -5   8         20.31         51.17        25.59 o                         
  -6  -5   8         39.11         43.95        22.31 o                         
  -5  -5   8         64.50         80.17        20.44 o                         
  -4  -5   8         22.35         26.37        14.33 o                         
  -3  -5   8        220.07        232.92        13.54 o                         
  -2  -5   8         76.30         58.42        10.72 o                         
  -1  -5   8         71.54         59.17        10.38 o                         
   0  -5   8         39.45         34.86        10.25 o                         
   1  -5   8         16.71         49.29        41.39 o                         
   2  -5   8         95.12        147.56        40.13 o                         
   3  -5   8        363.34        348.84        21.80 o                         
   4  -5   8        543.52        567.77        25.91 o                         
   5  -5   8        109.29        120.51        24.01 o                         
   6  -5   8         20.70        -24.36        50.56 o                         
  -8  -4   8          7.13         17.81        47.78 o                         
  -7  -4   8         54.29         78.97        22.92 o                         
  -6  -4   8         17.78         14.12        20.18 o                         
  -5  -4   8         10.47         -1.41        29.16 o                         
  -4  -4   8        468.18        474.11        17.58 o                         
  -3  -4   8        312.98        331.11        11.72 o                         
  -2  -4   8        289.60        280.10        11.04 o                         
  -1  -4   8          8.90         -3.35         8.61 o                         
   0  -4   8          3.43          4.67        15.51 o                         
   1  -4   8         69.18         56.24        42.34 o                         
   2  -4   8        717.22        775.10        64.78 o                         
   3  -4   8        894.05        887.65        26.34 o                         
   4  -4   8          0.61         16.52        16.53 o                         
   5  -4   8          0.54        -15.68        20.91 o                         
   6  -4   8        137.45        144.35        37.92 o                         
  -8  -3   8        273.66        254.79        32.99 o                         
  -7  -3   8        296.10        202.38        51.22 o                         
  -6  -3   8          9.52         10.68        19.85 o                         
  -5  -3   8        131.56        124.48        15.74 o                         
  -4  -3   8        139.94        143.01        12.36 o                         
  -3  -3   8         93.85        100.75         8.44 o                         
  -2  -3   8         72.50         58.52         9.42 o                         
  -1  -3   8        381.19        415.27        12.69 o                         
   0  -3   8        602.90        588.46        11.55 o                         
   1  -3   8        923.71        960.71        20.53 o                         
   2  -3   8          2.71          6.59        10.85 o                         
   3  -3   8          9.60         -4.27        15.02 o                         
   4  -3   8         60.54         66.89        20.88 o                         
   5  -3   8        190.20        165.23        12.20 o                         
   6  -3   8        177.12        171.98        17.36 o                         
  -9  -2   8         30.85          4.92        41.59 o                         
  -8  -2   8         29.49         40.12        27.88 o                         
  -7  -2   8         82.86         52.76        25.13 o                         
  -6  -2   8         66.66         82.27        17.64 o                         
  -5  -2   8         51.77         57.85        11.75 o                         
  -4  -2   8         63.36         68.93         8.00 o                         
  -3  -2   8          1.39          0.82         7.52 o                         
  -2  -2   8         47.25         52.31         8.55 o                         
  -1  -2   8       2714.70       2623.99        26.37 o                         
   0  -2   8       1772.63       1837.93        22.20 o                         
   1  -2   8       2920.61       2926.51        30.15 o                         
   2  -2   8        399.20        403.16        24.71 o                         
   3  -2   8        105.08         68.93        10.12 o                         
   4  -2   8        280.43        296.02        15.71 o                         
   5  -2   8         66.11         93.25        15.63 o                         
   6  -2   8        101.41         91.72        21.09 o                         
  -9  -1   8         10.00         45.80        33.48 o                         
  -8  -1   8         28.86         17.71        27.76 o                         
  -7  -1   8         87.79         77.16        23.31 o                         
  -6  -1   8        263.35        265.59        16.99 o                         
  -5  -1   8         11.86         28.09        10.99 o                         
  -4  -1   8         19.90         14.18         7.48 o                         
  -3  -1   8         26.65         21.44         7.12 o                         
  -2  -1   8       1441.65       1400.48        18.48 o                         
  -1  -1   8       1542.02       1532.70        27.68 o                         
   0  -1   8       1181.95       1194.09        18.94 o                         
   1  -1   8        137.36        154.07        10.27 o                         
   2  -1   8        342.91        346.72        23.12 o                         
   3  -1   8        179.71        177.75        14.68 o                         
   4  -1   8        240.48        260.58        18.65 o                         
   5  -1   8          2.06        -11.24        17.92 o                         
   6  -1   8          1.58        -17.42        22.25 o                         
  -9   0   8         10.77        -28.87        31.71 o                         
  -8   0   8        181.31        217.91        30.82 o                         
  -7   0   8         44.91         71.02        21.63 o                         
  -6   0   8         25.87         37.52        16.71 o                         
  -5   0   8        307.30        317.85        15.26 o                         
  -4   0   8        144.30        150.15         9.84 o                         
  -3   0   8        509.02        502.05        16.64 o                         
  -2   0   8        451.81        428.74        12.24 o                         
  -1   0   8         84.01         96.86         9.57 o                         
   0   0   8          0.64         19.23         9.40 o                         
   1   0   8       1184.09       1097.45        23.37 o                         
   2   0   8        814.24        840.96        31.98 o                         
   3   0   8        210.56        212.60        18.45 o                         
   4   0   8         66.58         66.82        21.03 o                         
   5   0   8         18.32         13.38        34.44 o                         
 -10   1   8          5.75         78.25        37.14 o                         
  -9   1   8         35.80         87.81        34.78 o                         
  -8   1   8         91.79        130.00        32.29 o                         
  -7   1   8         87.48         93.09        21.14 o                         
  -6   1   8         67.02         59.39        15.50 o                         
  -5   1   8        961.44        993.77        27.33 o                         
  -4   1   8        423.92        431.67        13.51 o                         
  -3   1   8        368.57        332.96        10.68 o                         
  -2   1   8          2.96         -0.33         7.35 o                         
  -1   1   8         98.85        103.79        14.88 o                         
   0   1   8       1315.52       1307.76        20.02 o                         
   1   1   8        463.24        480.00        17.97 o                         
   2   1   8        368.96        423.37        24.52 o                         
   3   1   8         52.54         55.33        19.77 o                         
   4   1   8         18.36         17.41        27.48 o                         
   5   1   8        175.42        196.17        36.97 o                         
 -10   2   8         53.60         55.52        37.10 o                         
  -9   2   8         12.76         51.95        27.66 o                         
  -8   2   8         51.76         62.72        30.66 o                         
  -7   2   8         38.81         24.69        22.34 o                         
  -6   2   8        275.16        288.12        20.03 o                         
  -5   2   8       1190.46       1122.15        28.08 o                         
  -4   2   8          2.17         -0.25        10.60 o                         
  -3   2   8          8.35         22.52         9.00 o                         
  -2   2   8        539.29        550.37        13.88 o                         
  -1   2   8          7.13         15.92        12.24 o                         
   0   2   8        696.79        736.26        19.21 o                         
   1   2   8        708.44        719.61        22.71 o                         
   2   2   8         19.57         10.97        22.84 o                         
   3   2   8        201.75        228.35        32.15 o                         
   4   2   8        176.59        173.31        37.44 o                         
 -10   3   8         35.83         56.80        40.44 o                         
  -9   3   8          1.71        -16.75        29.87 o                         
  -8   3   8         63.85         89.15        28.92 o                         
  -7   3   8        395.76        415.22        40.29 o                         
  -6   3   8        422.57        412.09        20.17 o                         
  -5   3   8         97.92        101.45        14.99 o                         
  -4   3   8          4.03         -3.16        12.20 o                         
  -3   3   8         54.43         46.79        10.51 o                         
  -2   3   8        709.73        762.67        16.57 o                         
  -1   3   8         12.88         38.46         9.64 o                         
   0   3   8          1.33         23.69        16.43 o                         
   1   3   8         57.60         40.42        21.23 o                         
   2   3   8        148.28        178.33        62.25 o                         
   3   3   8        383.81        371.06        75.20 o                         
   4   3   8         84.29         42.42        35.67 o                         
 -10   4   8          8.04        -14.58        39.08 o                         
  -9   4   8        103.35         99.09        31.47 o                         
  -8   4   8         41.36         29.35        27.53 o                         
  -7   4   8        225.08        252.38        29.80 o                         
  -6   4   8        332.30        334.55        24.59 o                         
  -5   4   8        172.23        176.48        16.77 o                         
  -4   4   8        514.27        551.16        21.03 o                         
  -3   4   8        900.27        827.24        25.62 o                         
  -2   4   8          3.29         -5.89        12.75 o                         
  -1   4   8         49.42         39.22        15.33 o                         
   0   4   8        289.87        239.79        24.11 o                         
   1   4   8        481.76        532.56        30.61 o                         
   2   4   8        225.70        153.53        30.49 o                         
   3   4   8         60.81         60.29        52.77 o                         
 -10   5   8        152.19        141.81        41.38 o                         
  -9   5   8        173.12        161.87        45.45 o                         
  -8   5   8        158.62        207.00        26.19 o                         
  -7   5   8         72.45         54.21        23.18 o                         
  -6   5   8        143.15        142.31        22.37 o                         
  -5   5   8         39.24         11.39        17.95 o                         
  -4   5   8       1772.23       1702.95        45.43 o                         
  -3   5   8        681.50        731.24        28.78 o                         
  -2   5   8         55.97         70.19        23.27 o                         
  -1   5   8        767.92        706.23        35.77 o                         
   0   5   8         68.91         71.34        24.61 o                         
   1   5   8        185.02        215.51        32.64 o                         
   2   5   8         72.43         88.01        31.18 o                         
   3   5   8         10.05         -9.16        53.08 o                         
 -10   6   8        129.59         60.98        65.09 o                         
  -9   6   8         15.08         39.08        68.42 o                         
  -8   6   8         58.86         38.69        23.61 o                         
  -7   6   8          1.16         11.48        26.36 o                         
  -6   6   8          4.58        -19.11        19.11 o                         
  -5   6   8        245.00        281.87        24.22 o                         
  -4   6   8        129.28        148.61        26.06 o                         
  -3   6   8         80.27        137.92        40.11 o                         
  -2   6   8        129.23        123.71        24.36 o                         
  -1   6   8       1047.40       1001.81        43.03 o                         
   0   6   8        119.37        198.57        28.48 o                         
   1   6   8         12.23         17.37        37.44 o                         
   2   6   8          0.79        -32.41        32.41 o                         
 -10   7   8          0.71        -29.39        62.88 o                         
  -9   7   8          6.90        -39.52        39.52 o                         
  -8   7   8        235.38        264.68        32.80 o                         
  -7   7   8         64.83         87.84        36.64 o                         
  -6   7   8        185.01        141.28        27.41 o                         
  -5   7   8        368.52        291.91        39.44 o                         
  -4   7   8         29.26         33.82        33.07 o                         
  -3   7   8        342.16        387.80        32.89 o                         
  -2   7   8        417.67        398.68        40.86 o                         
  -1   7   8         92.79        108.36        29.05 o                         
   0   7   8         25.39        -37.13        37.13 o                         
   1   7   8         21.44         55.84        35.60 o                         
  -9   8   8         59.31        -58.77        58.77 o                         
  -8   8   8        210.15        156.99        37.36 o                         
  -7   8   8        424.71        483.97        50.92 o                         
  -6   8   8         11.35         36.04        58.93 o                         
  -5   8   8         35.30         25.00        33.59 o                         
  -4   8   8        590.32        572.98        44.40 o                         
  -3   8   8         67.15        105.46        52.14 o                         
  -2   8   8         90.07        122.41        38.31 o                         
  -1   8   8         32.82         54.74        32.79 o                         
   0   8   8        164.10        198.27        41.88 o                         
  -9   9   8        140.92        120.07        56.24 o                         
  -8   9   8         76.85         35.98        90.21 o                         
  -7   9   8         24.17          6.00        56.88 o                         
  -6   9   8        131.68        131.13        38.30 o                         
  -5   9   8        145.44        122.92        38.08 o                         
  -4   9   8        115.51         83.34        36.43 o                         
  -3   9   8          7.53         11.63        50.24 o                         
  -2   9   8          3.73          3.73        37.15 o                         
  -1   9   8         43.79         -6.39        34.23 o                         
  -8  10   8          1.91        100.80        64.14 o                         
  -7  10   8        457.35        462.60        67.30 o                         
  -6  10   8        267.06        335.57        71.73 o                         
  -5  10   8        134.66        188.15        41.90 o                         
  -4  10   8         45.89        -27.15        37.23 o                         
  -3  10   8         24.68         15.10        41.82 o                         
  -2  10   8         92.00        103.67        42.37 o                         
  -1 -11   9          1.05         11.46        38.78 o                         
   0 -11   9          0.89        -16.28        66.83 o                         
   1 -11   9         55.24         26.26        26.64 o                         
   2 -11   9        174.47        159.53        75.52 o                         
   3 -11   9        189.96        294.49        34.13 o                         
  -3 -10   9         54.75         25.59        64.78 o                         
  -2 -10   9          1.49         43.61        61.93 o                         
  -1 -10   9         19.23          3.33        32.47 o                         
   0 -10   9        124.40        121.44        39.00 o                         
   1 -10   9        287.43        259.54        32.12 o                         
   2 -10   9         66.73         93.06        54.35 o                         
   3 -10   9         13.36         31.25        22.22 o                         
   4 -10   9          1.70         18.33        20.54 o                         
  -4  -9   9          0.49         -2.27        34.87 o                         
  -3  -9   9          3.74         32.88        46.61 o                         
  -2  -9   9         21.47         11.57        26.99 o                         
  -1  -9   9         72.10        127.50        25.29 o                         
   0  -9   9        135.65        127.53        22.26 o                         
   1  -9   9        175.07        141.51        22.39 o                         
   2  -9   9         13.28         30.85        54.03 o                         
   3  -9   9        105.68        151.24        17.91 o                         
   4  -9   9         20.03          2.84        17.69 o                         
   5  -9   9          7.07          1.90        24.01 o                         
  -5  -8   9          3.31         32.74        32.72 o                         
  -4  -8   9          0.00        -27.39        27.39 o                         
  -3  -8   9         41.44        -26.72        43.38 o                         
  -2  -8   9         34.03         71.08        23.51 o                         
  -1  -8   9        155.18        180.76        23.92 o                         
   0  -8   9         18.33         10.54        17.88 o                         
   1  -8   9        178.55        171.71        44.87 o                         
   2  -8   9        236.51        273.60        32.39 o                         
   3  -8   9        152.97        130.89        62.25 o                         
   4  -8   9         55.43         40.28        23.38 o                         
   5  -8   9         56.13         57.15        18.18 o                         
  -6  -7   9         19.18         25.91        28.02 o                         
  -5  -7   9          1.49         47.56        27.96 o                         
  -4  -7   9          6.29         45.78        25.85 o                         
  -3  -7   9        182.34        206.17        26.58 o                         
  -2  -7   9         60.15         47.39        22.95 o                         
  -1  -7   9        217.03        211.02        18.20 o                         
   0  -7   9         96.21        103.89        13.72 o                         
   1  -7   9        254.59        259.26        14.91 o                         
   2  -7   9       1100.10       1226.57        64.72 o                         
   3  -7   9        174.71        135.17        36.96 o                         
   4  -7   9          0.30          7.23        17.69 o                         
   5  -7   9         37.68         10.74        26.23 o                         
  -7  -6   9         24.63         26.61        32.52 o                         
  -6  -6   9         22.19         -7.16        26.15 o                         
  -5  -6   9         91.99         83.35        33.98 o                         
  -4  -6   9        376.72        409.66        28.12 o                         
  -3  -6   9          2.81         22.79        16.24 o                         
  -2  -6   9         28.20         58.42        16.49 o                         
  -1  -6   9          9.46         19.82        13.46 o                         
   0  -6   9        561.37        561.98        21.07 o                         
   1  -6   9        319.18        332.80        41.47 o                         
   2  -6   9        506.74        526.11        61.93 o                         
   4  -6   9        101.66         65.09        21.49 o                         
   5  -6   9         88.30        110.59        30.65 o                         
   6  -6   9        211.31        269.57        23.59 o                         
  -7  -5   9         11.83          4.14        24.64 o                         
  -6  -5   9         38.29         49.91        23.47 o                         
  -5  -5   9        326.20        364.33        26.55 o                         
  -4  -5   9        461.25        491.09        22.51 o                         
  -3  -5   9          2.91         -5.11        12.89 o                         
  -2  -5   9         42.76         30.88        12.36 o                         
  -1  -5   9        123.40        146.15        13.89 o                         
   0  -5   9        178.04        184.15        26.16 o                         
   1  -5   9        386.80        485.35        52.45 o                         
   2  -5   9         26.02         29.07        48.66 o                         
   3  -5   9       1001.58        967.53        37.92 o                         
   4  -5   9        359.38        385.18        23.12 o                         
   5  -5   9         70.20         39.44        21.94 o                         
   6  -5   9          0.26        -13.90        29.70 o                         
  -8  -4   9          3.39        -32.91        32.91 o                         
  -7  -4   9         53.04         28.48        29.99 o                         
  -6  -4   9         80.15        111.31        23.61 o                         
  -5  -4   9         61.22         58.33        17.57 o                         
  -4  -4   9          0.09          7.30        14.95 o                         
  -3  -4   9        139.67        134.88        11.94 o                         
  -2  -4   9        416.84        424.40        14.98 o                         
  -1  -4   9        743.96        718.80        20.08 o                         
   0  -4   9         52.70         71.11         9.06 o                         
   1  -4   9         75.73         88.93        11.99 o                         
   2  -4   9        501.06        482.35        23.12 o                         
   3  -4   9        862.15        909.74        29.69 o                         
   4  -4   9        375.00        378.34        25.47 o                         
   5  -4   9         38.83         38.59        47.56 o                         
  -8  -3   9         20.91         -5.65        32.21 o                         
  -7  -3   9          3.36         14.74        28.94 o                         
  -6  -3   9          7.75         -4.93        22.90 o                         
  -5  -3   9         12.44         31.83        16.66 o                         
  -4  -3   9        338.80        370.98        14.10 o                         
  -3  -3   9        373.72        368.91        14.02 o                         
  -2  -3   9        162.43        132.91         9.81 o                         
  -1  -3   9         43.71         15.05        11.77 o                         
   0  -3   9         49.08         53.73        12.42 o                         
   1  -3   9        301.22        335.24        15.57 o                         
   2  -3   9        367.49        386.68        19.29 o                         
   3  -3   9        168.76        187.00        19.77 o                         
   4  -3   9          1.09         18.82        20.37 o                         
   5  -3   9         63.28         98.72        26.81 o                         
  -9  -2   9        108.13         47.33        53.98 o                         
  -8  -2   9         67.38        105.49        36.43 o                         
  -7  -2   9         10.85         36.94        27.50 o                         
  -6  -2   9          1.92         -2.13        18.95 o                         
  -5  -2   9         10.63         26.45        17.23 o                         
  -4  -2   9        247.00        256.86        12.90 o                         
  -3  -2   9        401.16        378.80        15.01 o                         
  -2  -2   9         86.25         96.80         9.80 o                         
  -1  -2   9       1144.10       1152.07        19.57 o                         
   0  -2   9        167.12        181.94        13.14 o                         
   1  -2   9         13.24         40.50        18.31 o                         
   2  -2   9          1.33          3.44        15.74 o                         
   3  -2   9         12.07          4.68        17.10 o                         
   4  -2   9        403.17        386.59        18.74 o                         
   5  -2   9        518.23        491.60        22.77 o                         
  -9  -1   9          2.65          8.10        35.16 o                         
  -8  -1   9          2.29          0.60        30.77 o                         
  -7  -1   9         44.58         31.51        25.22 o                         
  -6  -1   9        105.43        117.03        21.38 o                         
  -5  -1   9        513.68        557.32        30.86 o                         
  -4  -1   9        137.78        131.34        11.96 o                         
  -3  -1   9         30.62         44.87         9.58 o                         
  -2  -1   9        597.66        579.25        16.81 o                         
  -1  -1   9        338.63        373.89        14.82 o                         
   0  -1   9        404.25        408.80        15.25 o                         
   1  -1   9        157.42        120.36        13.51 o                         
   2  -1   9          3.87         14.87        11.36 o                         
   3  -1   9        158.33        170.08        15.78 o                         
   4  -1   9        154.17        138.90        16.94 o                         
   5  -1   9        337.57        345.17        36.00 o                         
  -9   0   9          0.23          4.77        34.49 o                         
  -8   0   9         24.84          5.60        29.19 o                         
  -7   0   9         58.00         85.07        21.11 o                         
  -6   0   9        220.63        294.16        23.06 o                         
  -5   0   9        360.60        340.96        18.20 o                         
  -4   0   9         44.48         53.84        14.84 o                         
  -3   0   9        209.67        210.35        15.11 o                         
  -2   0   9        902.02        854.94        19.60 o                         
  -1   0   9         36.00         33.27        10.09 o                         
   0   0   9          2.61         14.45        13.42 o                         
   1   0   9         84.18         75.46        14.22 o                         
   2   0   9        658.37        728.48        25.50 o                         
   3   0   9        453.84        521.55        23.13 o                         
   4   0   9        221.49        203.54        23.90 o                         
   5   0   9        102.92         91.27        25.02 o                         
  -9   1   9         58.01         21.42        34.23 o                         
  -8   1   9         91.92        102.44        29.96 o                         
  -7   1   9        211.04        207.80        22.85 o                         
  -6   1   9         69.95         94.70        17.09 o                         
  -5   1   9        140.96        136.34        14.90 o                         
  -4   1   9        261.13        262.40        12.65 o                         
  -3   1   9        154.74        149.29        11.90 o                         
  -2   1   9        128.14        146.14        11.61 o                         
  -1   1   9          0.30          8.87        11.37 o                         
   0   1   9         15.87         29.28        13.11 o                         
   1   1   9        751.40        792.42        27.15 o                         
   2   1   9        434.06        512.30        53.94 o                         
   3   1   9        214.74        195.20        28.77 o                         
   4   1   9          2.40         -7.89        33.02 o                         
 -10   2   9         34.12         41.95        37.52 o                         
  -9   2   9        110.63        115.10        35.39 o                         
  -8   2   9         79.54         75.09        24.74 o                         
  -7   2   9         42.42         49.39        23.67 o                         
  -6   2   9        225.49        224.80        20.55 o                         
  -5   2   9        387.63        400.18        26.90 o                         
  -4   2   9        106.99        107.34        13.29 o                         
  -3   2   9        617.87        613.42        17.15 o                         
  -2   2   9        146.02        164.50        12.92 o                         
  -1   2   9         56.20         60.17        11.54 o                         
   0   2   9       1031.20        958.84        28.14 o                         
   1   2   9       1045.24       1063.29        45.80 o                         
   2   2   9         40.14         32.55        44.24 o                         
   3   2   9          6.44        -28.80        28.80 o                         
   4   2   9        431.73        380.79        40.17 o                         
 -10   3   9          9.18          6.62        33.32 o                         
  -9   3   9         14.96         25.33        29.63 o                         
  -8   3   9         17.82         19.12        26.93 o                         
  -7   3   9         47.56         56.01        47.72 o                         
  -6   3   9       1301.64       1279.88        46.95 o                         
  -5   3   9        186.93        187.10        20.07 o                         
  -4   3   9        266.66        255.15        16.82 o                         
  -3   3   9         37.81         53.65        15.85 o                         
  -2   3   9         27.93         16.14        18.95 o                         
  -1   3   9        798.44        782.47        30.13 o                         
   0   3   9        811.21        778.41        37.72 o                         
   1   3   9         96.42        128.51        44.87 o                         
   2   3   9        173.31        220.24        47.71 o                         
   3   3   9        101.63         78.83        34.39 o                         
 -10   4   9         50.25         15.52        45.54 o                         
  -9   4   9         25.82        -20.61        32.82 o                         
  -8   4   9        227.95        211.97        60.86 o                         
  -7   4   9         77.24         75.56        27.40 o                         
  -6   4   9          5.37         32.55        26.07 o                         
  -5   4   9          0.46        -21.12        21.12 o                         
  -4   4   9         53.73         29.23        17.72 o                         
  -3   4   9        548.83        540.72        25.78 o                         
  -2   4   9        320.89        297.01        23.36 o                         
  -1   4   9        242.61        249.55        22.74 o                         
   0   4   9          2.75         17.09        24.51 o                         
   1   4   9        124.65        185.08        60.51 o                         
   2   4   9        235.69        217.39        51.82 o                         
   3   4   9        434.33        480.17        70.46 o                         
 -10   5   9         37.60         43.83        44.38 o                         
  -9   5   9         62.99         27.72        31.34 o                         
  -8   5   9        258.32        248.55        35.33 o                         
  -7   5   9         19.31         -2.97        28.12 o                         
  -6   5   9         76.05         84.29        26.67 o                         
  -5   5   9        800.97        784.84        38.42 o                         
  -4   5   9        655.66        630.31        28.92 o                         
  -3   5   9        690.17        716.70        35.25 o                         
  -2   5   9        467.40        458.92        26.50 o                         
  -1   5   9         37.51         56.05        23.59 o                         
   0   5   9        157.60        210.29        28.93 o                         
   1   5   9         53.45         61.93        49.29 o                         
   2   5   9          2.56         75.52        51.19 o                         
  -9   6   9        163.68        168.26        45.52 o                         
  -8   6   9          1.56        -17.48        31.82 o                         
  -7   6   9         20.31        -21.57        43.52 o                         
  -6   6   9         43.85         17.44        26.41 o                         
  -5   6   9        464.89        450.94        32.19 o                         
  -4   6   9        629.81        689.85        35.85 o                         
  -3   6   9        154.48        129.96        27.21 o                         
  -2   6   9         63.30         65.76        24.04 o                         
  -1   6   9        109.75        164.40        44.41 o                         
   0   6   9         75.07         75.59        65.41 o                         
   1   6   9          9.78         18.97        48.82 o                         
  -9   7   9         13.83         15.17        60.35 o                         
  -8   7   9          5.61        -23.70        86.74 o                         
  -7   7   9        231.72        230.93        39.50 o                         
  -6   7   9        189.88        194.01        34.28 o                         
  -5   7   9        211.60        219.77        40.27 o                         
  -4   7   9         48.66         59.90        41.87 o                         
  -3   7   9          4.85         -7.00        33.63 o                         
  -2   7   9        618.82        598.38        66.93 o                         
  -1   7   9        307.43        279.29        33.21 o                         
   0   7   9         13.33         32.66        36.54 o                         
  -9   8   9         44.07         13.27        49.92 o                         
  -8   8   9        109.33         89.75        43.66 o                         
  -7   8   9        343.86        349.81        47.92 o                         
  -6   8   9          6.63         27.64        67.46 o                         
  -5   8   9         55.82         48.43        38.85 o                         
  -4   8   9        100.32        103.26        39.48 o                         
  -3   8   9          3.28        -36.35        36.35 o                         
  -2   8   9        268.32        286.24        35.03 o                         
  -1   8   9         74.45         28.20        37.55 o                         
  -8   9   9        278.99        275.22        60.04 o                         
  -7   9   9         70.19         68.61        56.56 o                         
  -6   9   9          8.94         25.59        41.78 o                         
  -5   9   9         46.76         62.44        41.33 o                         
  -4   9   9        145.89        134.10        39.40 o                         
  -3   9   9        215.33        191.63        57.82 o                         
  -2   9   9        117.95        121.74        41.63 o                         
  -6  10   9          5.31         -0.63        60.67 o                         
  -5  10   9         99.48         67.74        39.63 o                         
  -4  10   9         66.65         41.39        64.46 o                         
   1 -11  10          0.15         18.01        28.67 o                         
  -2 -10  10        110.24         92.27        63.83 o                         
  -1 -10  10          0.26        -13.87        29.13 o                         
   0 -10  10          0.71         13.03        27.84 o                         
   1 -10  10         70.24         86.03        28.06 o                         
   2 -10  10         87.54         38.33        23.51 o                         
   3 -10  10          4.51         20.22        20.85 o                         
  -3  -9  10        322.20        372.19        36.17 o                         
  -2  -9  10          2.31         -4.78        33.48 o                         
  -1  -9  10         97.30        144.17        25.08 o                         
   0  -9  10        253.14        241.69        25.10 o                         
   1  -9  10         39.37         40.14        47.36 o                         
   2  -9  10          5.65          7.16        18.30 o                         
   3  -9  10          7.95          1.22        31.60 o                         
   4  -9  10        127.52        121.34        18.96 o                         
  -5  -8  10         23.58         84.61        40.00 o                         
  -4  -8  10         81.98         81.89        29.96 o                         
  -3  -8  10          0.57        -22.91        22.91 o                         
  -2  -8  10         18.17         64.07        24.74 o                         
  -1  -8  10         61.24         61.68        21.71 o                         
   0  -8  10        101.40        103.03        17.51 o                         
   1  -8  10         14.36         23.86        13.66 o                         
   2  -8  10         12.14         -3.24        38.11 o                         
   3  -8  10        151.19        195.59        69.20 o                         
   4  -8  10        340.68        369.97        47.71 o                         
  -5  -7  10         10.68         15.61        31.94 o                         
  -4  -7  10         26.09        -24.55        24.55 o                         
  -3  -7  10         74.13         63.93        23.08 o                         
  -2  -7  10        171.31        195.44        17.33 o                         
  -1  -7  10         22.88         40.22        16.01 o                         
   0  -7  10         10.89          0.83        13.90 o                         
   1  -7  10         73.66         91.38        38.37 o                         
   2  -7  10         89.13         84.33        40.70 o                         
   3  -7  10        338.12        397.82        73.31 o                         
   4  -7  10         38.03         46.36        21.17 o                         
  -6  -6  10          7.98         -6.90        30.99 o                         
  -5  -6  10          1.76         12.56        31.26 o                         
  -4  -6  10        143.98        147.05        24.73 o                         
  -3  -6  10          1.63         22.88        16.23 o                         
  -2  -6  10         39.74         32.72        15.96 o                         
  -1  -6  10          3.03         11.93        12.59 o                         
   0  -6  10         40.76         61.53        30.83 o                         
   1  -6  10        253.16        265.11        13.68 o                         
   2  -6  10        485.38        551.70        62.56 o                         
   3  -6  10         73.51         81.21        16.75 o                         
   4  -6  10         79.96         49.61        24.65 o                         
   5  -6  10         79.51         79.63        31.91 o                         
  -7  -5  10          0.15        -11.51        36.98 o                         
  -6  -5  10        206.84        193.22        33.79 o                         
  -5  -5  10         87.90         91.88        32.20 o                         
  -4  -5  10         72.69        105.76        21.16 o                         
  -3  -5  10          0.95        -16.67        16.67 o                         
  -2  -5  10         46.03         33.00        14.57 o                         
  -1  -5  10        207.03        202.69        15.01 o                         
   0  -5  10        269.72        276.41        20.10 o                         
   1  -5  10        433.53        386.15        19.88 o                         
   2  -5  10         85.66         97.88        68.57 o                         
   3  -5  10         49.03         50.24        19.27 o                         
   4  -5  10         69.44         46.13        26.86 o                         
   5  -5  10        106.68        113.45        41.87 o                         
  -7  -4  10         27.87         50.27        45.82 o                         
  -6  -4  10         66.55         43.05        49.62 o                         
  -5  -4  10         94.36         60.25        29.67 o                         
  -4  -4  10          0.41        -17.91        17.91 o                         
  -3  -4  10        123.09         71.39        16.27 o                         
  -2  -4  10          9.30         10.05        13.96 o                         
  -1  -4  10        292.79        320.38        19.25 o                         
   0  -4  10         61.79         44.90        10.98 o                         
   1  -4  10        100.49         96.29        12.53 o                         
   2  -4  10        184.44        177.09        15.46 o                         
   3  -4  10        174.87        180.02        19.44 o                         
   4  -4  10         92.48         93.11        21.34 o                         
   5  -4  10         59.53         32.23        30.18 o                         
  -8  -3  10          0.42          3.66        39.52 o                         
  -7  -3  10         65.47         90.16        25.96 o                         
  -6  -3  10          1.95         31.76        22.04 o                         
  -5  -3  10          9.48         40.58        23.53 o                         
  -4  -3  10         27.24         56.29        15.32 o                         
  -3  -3  10        672.61        670.93        19.51 o                         
  -2  -3  10       1300.48       1246.02        26.62 o                         
  -1  -3  10        879.92        892.19        29.33 o                         
   0  -3  10         28.20         20.19        28.90 o                         
   1  -3  10        114.88         99.17        18.68 o                         
   2  -3  10        230.09        256.44        19.96 o                         
   3  -3  10        280.50        286.58        24.02 o                         
   4  -3  10         41.50         30.28        24.57 o                         
   5  -3  10          0.27         67.62        38.87 o                         
  -8  -2  10         64.65        105.51        33.47 o                         
  -7  -2  10          4.87         46.47        27.83 o                         
  -6  -2  10         31.71         34.56        20.64 o                         
  -5  -2  10         87.17        113.69        24.75 o                         
  -4  -2  10        300.69        264.02        16.78 o                         
  -3  -2  10        665.89        661.16        20.11 o                         
  -2  -2  10        662.65        651.87        21.87 o                         
  -1  -2  10        226.82        197.59        13.83 o                         
   0  -2  10        435.97        443.95        27.27 o                         
   1  -2  10         37.09         20.77        16.13 o                         
   2  -2  10        287.44        320.16        22.89 o                         
   3  -2  10         11.54        -11.31        44.55 o                         
   4  -2  10         30.73         47.79        29.39 o                         
  -9  -1  10         14.46        120.18        57.00 o                         
  -8  -1  10         12.62         -1.43        28.27 o                         
  -7  -1  10        115.03         96.53        23.76 o                         
  -6  -1  10          0.73         16.12        19.59 o                         
  -5  -1  10        153.18        170.34        19.63 o                         
  -4  -1  10        361.89        347.01        20.08 o                         
  -3  -1  10        194.45        167.18        15.54 o                         
  -2  -1  10          2.19         20.59        11.71 o                         
  -1  -1  10        473.98        492.58        19.45 o                         
   0  -1  10        480.02        452.36        18.69 o                         
   1  -1  10        267.92        322.82        17.85 o                         
   2  -1  10        132.38        146.08        13.47 o                         
   3  -1  10         79.84         86.25        20.21 o                         
   4  -1  10        119.27         89.22        17.08 o                         
  -9   0  10         18.88         49.99        35.93 o                         
  -8   0  10         16.05        -15.86        51.03 o                         
  -7   0  10        277.99        238.79        25.69 o                         
  -6   0  10        285.71        310.35        28.05 o                         
  -5   0  10        167.26        136.97        19.18 o                         
  -4   0  10         10.21          4.70        14.50 o                         
  -3   0  10          4.28         19.94        12.63 o                         
  -2   0  10        910.77        926.76        22.26 o                         
  -1   0  10        473.66        462.32        17.76 o                         
   0   0  10        233.41        259.80        17.02 o                         
   1   0  10         11.98         27.04        16.07 o                         
   2   0  10         33.69         38.09        14.82 o                         
   3   0  10         37.98         55.16        19.48 o                         
   4   0  10        203.71        188.52        30.21 o                         
  -9   1  10         18.95         -4.69        32.44 o                         
  -8   1  10         93.48        127.79        28.04 o                         
  -7   1  10        162.98        172.02        24.73 o                         
  -6   1  10         59.41         43.77        23.21 o                         
  -5   1  10         24.25         44.12        21.41 o                         
  -4   1  10         48.10         51.26        22.30 o                         
  -3   1  10        214.32        198.89        17.33 o                         
  -2   1  10        438.41        460.90        17.46 o                         
  -1   1  10        463.83        463.32        20.03 o                         
   0   1  10         28.74         23.79        16.04 o                         
   1   1  10        606.83        610.73        26.27 o                         
   2   1  10        179.54        191.24        22.96 o                         
   3   1  10         59.61         47.36        22.66 o                         
  -9   2  10        180.19        165.19        35.48 o                         
  -8   2  10         59.65         24.10        27.88 o                         
  -7   2  10        193.05        193.51        24.21 o                         
  -6   2  10         87.50         67.41        21.56 o                         
  -5   2  10         40.42         40.02        25.86 o                         
  -4   2  10        153.02        167.97        21.64 o                         
  -3   2  10        147.26        184.50        19.54 o                         
  -2   2  10          1.62          8.55        16.74 o                         
  -1   2  10          7.36          8.85        29.28 o                         
   0   2  10        225.40        201.78        23.75 o                         
   1   2  10        533.20        531.06        30.91 o                         
   2   2  10         13.87         -7.90        40.13 o                         
   3   2  10          4.69         40.61        32.69 o                         
  -9   3  10         90.92        122.37        45.24 o                         
  -8   3  10         17.65          6.62        31.11 o                         
  -7   3  10          3.47         33.17        28.62 o                         
  -6   3  10        349.94        344.34        38.08 o                         
  -5   3  10         68.99         70.36        22.77 o                         
  -4   3  10        139.53        144.45        22.03 o                         
  -3   3  10         49.16         16.56        27.23 o                         
  -2   3  10         50.20         40.91        19.75 o                         
  -1   3  10        581.95        608.53        36.65 o                         
   0   3  10        434.83        409.93        39.83 o                         
   1   3  10        194.92        211.49        36.29 o                         
   2   3  10          0.29         26.54        50.87 o                         
  -9   4  10         46.23         29.31        38.30 o                         
  -8   4  10        104.80         69.85        30.46 o                         
  -7   4  10          2.62         24.13        26.63 o                         
  -6   4  10        683.27        697.30        36.78 o                         
  -5   4  10        354.93        434.82        49.67 o                         
  -4   4  10         37.90         60.30        21.50 o                         
  -3   4  10        340.28        296.07        25.64 o                         
  -2   4  10        277.72        290.45        25.22 o                         
  -1   4  10        141.83         99.77        22.22 o                         
   0   4  10        186.45        199.41        37.43 o                         
   1   4  10         41.61         23.70        46.13 o                         
   2   4  10         65.57         84.68        50.56 o                         
  -9   5  10          3.71         -4.17        34.21 o                         
  -8   5  10         46.53         32.97        32.29 o                         
  -7   5  10          4.07          1.66        36.55 o                         
  -6   5  10        203.71        229.06        30.93 o                         
  -5   5  10         19.52         35.39        26.03 o                         
  -4   5  10        132.71        113.24        29.02 o                         
  -3   5  10        684.19        716.78        33.69 o                         
  -2   5  10         76.06        109.88        23.31 o                         
  -1   5  10         59.26        100.79        25.56 o                         
   0   5  10          3.52        -24.91        34.82 o                         
   1   5  10         85.68        -42.03        48.03 o                         
  -9   6  10         11.92         16.23        43.89 o                         
  -8   6  10         27.20         -8.76        76.47 o                         
  -7   6  10        206.38        189.05        32.75 o                         
  -6   6  10         12.30          3.88        27.67 o                         
  -5   6  10        215.63        200.37        29.93 o                         
  -4   6  10        524.93        516.40        35.24 o                         
  -3   6  10        286.83        288.50        27.75 o                         
  -2   6  10          4.79        -23.14        23.14 o                         
  -1   6  10         31.42         51.66        27.69 o                         
   0   6  10         66.84          0.00        52.14 o                         
  -9   7  10         37.29         48.66        64.46 o                         
  -8   7  10        101.19        118.79        55.14 o                         
  -7   7  10         11.23         63.76        46.13 o                         
  -6   7  10        208.13        195.61        38.64 o                         
  -5   7  10        315.62        351.44        43.45 o                         
  -4   7  10          6.02        107.06        75.52 o                         
  -3   7  10          0.08        -37.97        44.77 o                         
  -2   7  10        171.59        175.19        47.03 o                         
  -1   7  10         40.66          9.12        33.71 o                         
  -8   8  10         45.03         66.07        94.00 o                         
  -7   8  10        102.53        107.63        44.46 o                         
  -6   8  10         90.13        123.79        62.72 o                         
  -5   8  10        120.22        155.48        43.01 o                         
  -4   8  10          2.40        -19.66        37.89 o                         
  -3   8  10        120.58        143.99        33.98 o                         
  -2   8  10        222.20        220.38        36.93 o                         
  -6   9  10          9.97          0.32        42.90 o                         
  -5   9  10         44.48          4.62        41.78 o                         
  -4   9  10         64.93         60.55        60.35 o                         
   0 -10  11          0.08         -0.22        28.76 o                         
   1 -10  11         23.78         10.94        27.65 o                         
  -3  -9  11         39.73        -43.29        43.29 o                         
  -2  -9  11          0.54        -16.94        22.76 o                         
  -1  -9  11          4.96        -15.36        24.23 o                         
   0  -9  11         72.97        119.60        48.89 o                         
   1  -9  11        122.76        210.79        56.09 o                         
   2  -9  11          4.09          7.85        24.01 o                         
  -4  -8  11         58.80         61.69        35.94 o                         
  -3  -8  11         51.51         61.03        25.62 o                         
  -2  -8  11         17.62         -7.41        23.47 o                         
  -1  -8  11        180.83        197.20        26.64 o                         
   0  -8  11        366.33        356.48        22.62 o                         
   1  -8  11         73.53         68.50        32.23 o                         
   2  -8  11          3.89         15.25        42.68 o                         
   3  -8  11          9.54        157.67        70.78 o                         
  -5  -7  11          6.26         63.89        34.76 o                         
  -4  -7  11          0.94         -6.40        31.97 o                         
  -3  -7  11         10.54         20.01        21.94 o                         
  -2  -7  11        151.72        154.28        18.52 o                         
  -1  -7  11        166.87        145.42        16.84 o                         
   0  -7  11        374.91        364.63        19.51 o                         
   1  -7  11          0.27          2.85        11.17 o                         
   2  -7  11          2.32        -34.93        41.09 o                         
   3  -7  11        142.47         53.72        68.57 o                         
  -6  -6  11         74.72        -34.94        34.94 o                         
  -5  -6  11         21.16         71.27        30.53 o                         
  -4  -6  11         16.45          1.96        29.95 o                         
  -3  -6  11         13.48         36.42        18.22 o                         
  -2  -6  11        193.86        197.24        19.45 o                         
  -1  -6  11        167.72        133.80        15.33 o                         
   0  -6  11         38.60         10.94        12.11 o                         
   1  -6  11        330.54        299.31        22.96 o                         
   2  -6  11        358.57        389.24        24.73 o                         
   3  -6  11         27.74         43.61        18.64 o                         
   4  -6  11          0.57         17.69        23.70 o                         
  -6  -5  11          0.59          7.07        43.97 o                         
  -5  -5  11          3.43        -25.05        29.73 o                         
  -4  -5  11        112.38        128.64        24.66 o                         
  -3  -5  11         85.78         82.74        18.55 o                         
  -2  -5  11          9.77         35.07        15.19 o                         
  -1  -5  11         52.18         46.09        22.04 o                         
   0  -5  11        205.24        204.19        13.86 o                         
   1  -5  11        707.42        787.05        40.13 o                         
   2  -5  11        340.66        335.55        60.35 o                         
   3  -5  11         34.47         59.72        23.70 o                         
   4  -5  11        129.64        108.38        30.65 o                         
  -7  -4  11          3.17         11.36        35.60 o                         
  -6  -4  11         11.00        -10.29        30.52 o                         
  -5  -4  11        137.46        147.22        32.80 o                         
  -4  -4  11         70.45         35.33        33.57 o                         
  -3  -4  11         41.96         15.06        16.75 o                         
  -2  -4  11         10.13         -6.93        14.14 o                         
  -1  -4  11        180.22        168.23        15.70 o                         
   0  -4  11        474.65        468.71        23.18 o                         
   1  -4  11        269.44        280.50        22.14 o                         
   2  -4  11         14.59         -8.17        16.59 o                         
   3  -4  11        102.10        109.00        32.07 o                         
   4  -4  11        176.51        205.94        25.69 o                         
  -7  -3  11          5.97         -4.11        32.83 o                         
  -6  -3  11         49.13         95.23        26.25 o                         
  -5  -3  11        103.58         93.18        25.81 o                         
  -4  -3  11         54.75         35.79        18.54 o                         
  -3  -3  11        444.93        437.01        18.54 o                         
  -2  -3  11         16.46         34.95        28.57 o                         
  -1  -3  11         49.31         62.73        36.31 o                         
   0  -3  11         55.96         74.86        17.07 o                         
   1  -3  11         86.45         89.36        17.47 o                         
   2  -3  11        324.08        374.73        27.25 o                         
   3  -3  11        511.16        536.89        31.16 o                         
   4  -3  11        273.60        337.77        44.55 o                         
  -8  -2  11         45.99         80.12        28.85 o                         
  -7  -2  11         14.10        -16.32        30.56 o                         
  -6  -2  11        107.98        118.58        27.48 o                         
  -5  -2  11          3.70         22.88        25.31 o                         
  -4  -2  11        472.42        455.58        24.44 o                         
  -3  -2  11        282.68        238.04        18.30 o                         
  -2  -2  11        139.18        124.38        15.68 o                         
  -1  -2  11         23.11          9.70        11.61 o                         
   0  -2  11         58.48         85.17        19.35 o                         
   1  -2  11          4.67        -18.58        18.58 o                         
   2  -2  11        676.32        696.86        51.50 o                         
   3  -2  11        162.48        202.43        27.25 o                         
  -8  -1  11         99.79        134.39        31.79 o                         
  -7  -1  11         76.07         89.83        23.22 o                         
  -6  -1  11         83.04         87.57        22.33 o                         
  -5  -1  11        152.60        149.43        24.89 o                         
  -4  -1  11        358.92        372.98        28.17 o                         
  -3  -1  11         52.08         49.02        16.02 o                         
  -2  -1  11          6.56          8.64        14.26 o                         
  -1  -1  11        340.62        347.20        32.74 o                         
   0  -1  11        100.58        123.47        21.00 o                         
   1  -1  11        429.36        416.35        16.70 o                         
   2  -1  11        274.18        242.02        15.96 o                         
   3  -1  11          5.76          1.14        15.97 o                         
  -8   0  11          3.39         -8.30        39.42 o                         
  -7   0  11          6.97         26.87        22.08 o                         
  -6   0  11         54.96         65.84        21.51 o                         
  -5   0  11        113.03        126.64        23.87 o                         
  -4   0  11         21.68          4.00        20.32 o                         
  -3   0  11          3.33         15.67        15.32 o                         
  -2   0  11         45.28         55.16        15.72 o                         
  -1   0  11        275.00        259.32        18.63 o                         
   0   0  11        598.33        625.73        28.97 o                         
   1   0  11        284.52        296.47        21.80 o                         
   2   0  11          2.04        -16.08        16.08 o                         
   3   0  11         80.61         44.97        18.26 o                         
  -9   1  11         23.78         71.55        36.33 o                         
  -8   1  11         36.18         51.60        29.01 o                         
  -7   1  11         73.10         72.95        22.36 o                         
  -6   1  11         50.10         57.78        22.73 o                         
  -5   1  11        160.55        164.62        22.76 o                         
  -4   1  11          3.46         -7.61        24.20 o                         
  -3   1  11        193.46        155.25        22.47 o                         
  -2   1  11        441.70        443.99        22.16 o                         
  -1   1  11        541.97        567.30        23.65 o                         
   0   1  11        125.40        220.90        21.87 o                         
   1   1  11          0.74          7.66        21.11 o                         
   2   1  11        285.29        293.43        25.24 o                         
  -9   2  11         34.70         29.27        35.86 o                         
  -8   2  11        206.14        176.98        30.12 o                         
  -7   2  11        260.93        296.76        27.57 o                         
  -6   2  11          4.46         36.01        21.64 o                         
  -5   2  11         14.14         23.22        20.63 o                         
  -4   2  11         19.71         19.49        19.30 o                         
  -3   2  11        193.86        149.93        27.88 o                         
  -2   2  11       1122.63       1190.10        45.88 o                         
  -1   2  11        164.01        167.57        23.53 o                         
   0   2  11         67.23         61.01        21.81 o                         
   1   2  11        282.38        235.70        73.78 o                         
   2   2  11         29.35         36.27        33.78 o                         
  -9   3  11         80.88         45.21        29.65 o                         
  -8   3  11         18.71         24.79        27.31 o                         
  -7   3  11          7.54         12.78        29.78 o                         
  -6   3  11         66.44         44.42        24.95 o                         
  -5   3  11         78.37        133.82        28.78 o                         
  -4   3  11        185.92        160.22        24.07 o                         
  -3   3  11        221.92        198.55        29.62 o                         
  -2   3  11          9.43        -25.48        25.48 o                         
  -1   3  11         19.92         45.80        45.81 o                         
   0   3  11        511.24        520.42        43.72 o                         
   1   3  11        436.49        406.35        61.62 o                         
  -9   4  11         26.20        -34.49        34.49 o                         
  -8   4  11         46.95         36.04        30.06 o                         
  -7   4  11        324.61        275.72        29.92 o                         
  -6   4  11        376.54        351.46        32.64 o                         
  -5   4  11        112.10         95.50        25.36 o                         
  -4   4  11        305.01        318.89        26.57 o                         
  -3   4  11          3.83        -19.69        19.69 o                         
  -2   4  11        184.94        220.16        31.78 o                         
  -1   4  11        123.81         69.49        30.15 o                         
   0   4  11         66.86         68.89        36.75 o                         
   1   4  11         29.27         19.59        48.98 o                         
  -9   5  11         27.15         -4.74        65.09 o                         
  -8   5  11          5.04         53.59        38.31 o                         
  -7   5  11        346.84        314.96        35.91 o                         
  -6   5  11        450.69        464.70        36.92 o                         
  -5   5  11        135.28        111.87        38.63 o                         
  -4   5  11          0.96          7.75        24.11 o                         
  -3   5  11        152.15        184.71        25.40 o                         
  -2   5  11         31.96          1.00        44.62 o                         
  -1   5  11         10.34         -0.42        36.34 o                         
   0   5  11          2.21        -46.77        48.03 o                         
  -8   6  11        106.14        160.20        44.88 o                         
  -7   6  11        187.17        233.34        39.86 o                         
  -6   6  11          6.05          5.15        29.24 o                         
  -5   6  11          0.45          5.24        28.29 o                         
  -4   6  11        261.70        238.03        29.62 o                         
  -3   6  11        471.62        479.94        33.96 o                         
  -2   6  11          2.51         58.35        41.07 o                         
  -1   6  11         10.04        -37.43        39.13 o                         
  -7   7  11         33.24         68.80        42.53 o                         
  -6   7  11          7.39         41.29        34.41 o                         
  -5   7  11          9.40         40.20        39.04 o                         
  -4   7  11        197.66        173.08        39.31 o                         
  -3   7  11         69.81         80.58        69.52 o                         
  -6   8  11         67.66         24.43        35.39 o                         
  -5   8  11         72.04        107.25        42.15 o                         
  -3  -8  12         12.18         10.20        33.11 o                         
  -2  -8  12         26.82          9.63        32.97 o                         
  -1  -8  12         27.13         36.97        18.07 o                         
   0  -8  12         43.87         33.34        20.20 o                         
   1  -8  12         76.70         65.10        15.87 o                         
  -4  -7  12         10.16        -17.25        36.76 o                         
  -3  -7  12          0.03        -11.39        24.10 o                         
  -2  -7  12         69.40         87.90        20.50 o                         
  -1  -7  12         44.30         53.16        16.84 o                         
   0  -7  12        349.91        373.75        22.11 o                         
   1  -7  12         24.66         39.15        14.18 o                         
   2  -7  12         21.85         58.56        56.40 o                         
  -5  -6  12          0.30         12.74        31.89 o                         
  -4  -6  12          9.27        -28.15        36.34 o                         
  -3  -6  12         66.91         72.33        20.49 o                         
  -2  -6  12        185.92        166.87        20.56 o                         
  -1  -6  12         96.71         94.34        18.88 o                         
   0  -6  12         61.42         62.80        17.26 o                         
   1  -6  12         12.50         17.04        17.57 o                         
   2  -6  12         48.08         60.18        20.22 o                         
  -6  -5  12          0.37        -31.76        31.76 o                         
  -5  -5  12         33.51         22.73        31.51 o                         
  -4  -5  12          8.49         18.07        23.91 o                         
  -3  -5  12         57.49         98.74        20.65 o                         
  -2  -5  12         31.51         20.19        16.45 o                         
  -1  -5  12        196.94        205.85        28.33 o                         
   0  -5  12        200.87        181.98        22.90 o                         
   1  -5  12        161.07        151.48        23.79 o                         
   2  -5  12         34.63          9.99        24.01 o                         
  -6  -4  12          0.32         36.07        33.59 o                         
  -5  -4  12        153.97        153.68        34.11 o                         
  -4  -4  12        359.12        388.51        30.33 o                         
  -3  -4  12        235.83        169.14        25.84 o                         
  -2  -4  12          1.57         -5.03        18.59 o                         
  -1  -4  12         69.62         64.07        19.32 o                         
   0  -4  12        169.60        160.79        32.01 o                         
   1  -4  12        194.24        190.98        34.53 o                         
   2  -4  12         88.66         82.93        55.30 o                         
  -7  -3  12         30.91        -12.35        36.04 o                         
  -6  -3  12         56.98         86.16        32.95 o                         
  -5  -3  12        168.06        194.17        28.01 o                         
  -4  -3  12        307.91        299.14        25.16 o                         
  -3  -3  12        258.87        236.33        32.06 o                         
  -2  -3  12          0.91        -13.47        18.22 o                         
  -1  -3  12        316.17        334.69        24.77 o                         
   0  -3  12         15.78        -12.74        17.68 o                         
   1  -3  12         39.57         14.57        18.90 o                         
   2  -3  12          9.50         -7.59        21.81 o                         
  -7  -2  12          5.34        -30.30        30.30 o                         
  -6  -2  12        131.67        126.59        29.41 o                         
  -5  -2  12        145.03        114.98        27.61 o                         
  -4  -2  12          0.50         12.12        18.02 o                         
  -3  -2  12         19.97          2.47        16.06 o                         
  -2  -2  12        299.10        260.82        17.80 o                         
  -1  -2  12         44.14         54.63        20.28 o                         
   0  -2  12        163.30        154.24        28.22 o                         
   1  -2  12         41.01         64.57        22.97 o                         
   2  -2  12        329.46        293.19        55.61 o                         
  -8  -1  12        105.33         58.16        40.08 o                         
  -7  -1  12         51.64         82.39        30.42 o                         
  -6  -1  12          0.65         88.60        36.85 o                         
  -5  -1  12          0.30        -24.24        24.24 o                         
  -4  -1  12        161.40        166.30        26.50 o                         
  -3  -1  12        163.42        117.03        19.28 o                         
  -2  -1  12        280.82        246.16        19.10 o                         
  -1  -1  12         15.95         56.73        16.32 o                         
   0  -1  12          0.74          7.02        13.31 o                         
   1  -1  12         50.77         13.54        23.74 o                         
   2  -1  12        221.94        227.33        32.71 o                         
  -8   0  12          7.15          9.00        42.33 o                         
  -7   0  12          5.55         -2.62        29.50 o                         
  -6   0  12         15.23         16.37        26.06 o                         
  -5   0  12         80.26         94.44        24.94 o                         
  -4   0  12        440.30        399.92        29.29 o                         
  -3   0  12        117.98        101.72        22.41 o                         
  -2   0  12         24.98         32.25        17.14 o                         
  -1   0  12        372.58        363.06        21.23 o                         
   0   0  12        142.63        151.55        19.24 o                         
   1   0  12        186.97        204.83        18.15 o                         
   2   0  12          1.97        -15.22        15.22 o                         
  -8   1  12          6.02        -27.73        27.73 o                         
  -7   1  12         87.95        135.45        28.90 o                         
  -6   1  12         17.24        -24.92        24.92 o                         
  -5   1  12        117.40        167.77        32.54 o                         
  -4   1  12          1.96         -3.13        26.24 o                         
  -3   1  12         31.39         36.75        22.59 o                         
  -2   1  12        268.45        292.42        26.19 o                         
  -1   1  12        418.53        418.13        26.52 o                         
   0   1  12         11.98          4.16        20.46 o                         
   1   1  12          0.42         18.21        31.60 o                         
  -8   2  12         68.49         83.03        29.46 o                         
  -7   2  12          4.37         23.48        25.52 o                         
  -6   2  12         89.64        117.89        25.35 o                         
  -5   2  12          0.91         13.49        30.38 o                         
  -4   2  12        117.96         92.79        28.45 o                         
  -3   2  12        285.15        254.48        32.10 o                         
  -2   2  12        415.42        360.00        35.62 o                         
  -1   2  12        214.11        224.41        32.41 o                         
   0   2  12          0.99        -31.91        31.91 o                         
   1   2  12         38.55         36.02        49.29 o                         
  -8   3  12        273.34        264.79        35.99 o                         
  -7   3  12         69.93         73.59        27.06 o                         
  -6   3  12         17.89         10.75        25.20 o                         
  -5   3  12        155.00        175.99        33.41 o                         
  -4   3  12         87.15         99.82        53.85 o                         
  -3   3  12        470.46        498.55        38.71 o                         
  -2   3  12         65.12         38.71        29.62 o                         
  -1   3  12          8.58         51.40        32.40 o                         
   0   3  12         80.27         45.64        38.26 o                         
  -8   4  12         83.51        106.41        35.81 o                         
  -7   4  12         16.58         12.85        29.07 o                         
  -6   4  12         92.12        139.12        27.41 o                         
  -5   4  12        318.11        335.01        30.65 o                         
  -4   4  12         51.89         45.66        30.74 o                         
  -3   4  12         40.81         62.70        30.80 o                         
  -2   4  12         22.81         62.41        30.95 o                         
  -1   4  12         47.58         74.26        48.34 o                         
  -7   5  12        186.91        225.95        35.37 o                         
  -6   5  12        239.86        203.88        51.63 o                         
  -5   5  12        215.08        243.95        33.79 o                         
  -4   5  12         58.01         84.17        39.40 o                         
  -3   5  12          0.20          3.94        30.98 o                         
  -2   5  12          4.99        -30.26        38.71 o                         
  -7   6  12        299.85        290.57        45.85 o                         
  -6   6  12         16.65        -32.03        32.03 o                         
  -5   6  12          4.70        -10.26        64.93 o                         
  -4   6  12         25.04        -36.37        64.93 o                         
  -3   6  12         17.79         55.54        42.76 o                         
  -2  -7  13          0.08        -17.78        18.65 o                         
  -1  -7  13         13.93          2.94        20.28 o                         
  -3  -6  13          9.86        -19.50        19.50 o                         
  -2  -6  13         27.28         29.18        19.59 o                         
  -1  -6  13        410.91        454.36        25.65 o                         
   0  -6  13        199.23        173.55        33.05 o                         
  -4  -5  13         14.76         70.18        31.32 o                         
  -3  -5  13        256.96        285.73        24.00 o                         
  -2  -5  13         75.51         58.92        21.63 o                         
  -1  -5  13        429.07        432.86        26.77 o                         
   0  -5  13          2.62         21.43        23.26 o                         
   1  -5  13          5.06        -18.63        22.95 o                         
  -5  -4  13         79.10         42.69        31.66 o                         
  -4  -4  13          2.61        -28.17        28.26 o                         
  -3  -4  13         12.70         21.43        22.09 o                         
  -2  -4  13         19.94         37.70        22.07 o                         
  -1  -4  13          1.43        -15.65        20.22 o                         
   0  -4  13         79.04        115.11        20.96 o                         
   1  -4  13        265.69        317.61        33.28 o                         
  -6  -3  13        172.94        160.28        36.69 o                         
  -5  -3  13        262.90        258.71        41.69 o                         
  -4  -3  13         54.83         21.66        31.84 o                         
  -3  -3  13         21.59         -1.58        28.73 o                         
  -2  -3  13         14.20         15.95        22.76 o                         
  -1  -3  13          3.57          4.42        24.35 o                         
   0  -3  13        434.45        436.64        56.89 o                         
   1  -3  13        317.70        274.43        25.16 o                         
  -6  -2  13        158.45        172.46        34.89 o                         
  -5  -2  13         27.87         27.77        28.95 o                         
  -4  -2  13          6.51        -16.48        19.36 o                         
  -3  -2  13         96.53         85.33        20.94 o                         
  -2  -2  13        137.96        124.42        20.18 o                         
  -1  -2  13         56.98          2.57        22.90 o                         
   0  -2  13        295.74        299.01        30.41 o                         
   1  -2  13          5.54          5.14        23.06 o                         
  -7  -1  13         76.59        100.60        42.20 o                         
  -6  -1  13          5.80         35.49        29.12 o                         
  -5  -1  13          5.03        -23.76        25.61 o                         
  -4  -1  13        148.86        121.21        21.67 o                         
  -3  -1  13         20.95         30.33        27.68 o                         
  -2  -1  13        434.43        418.57        21.93 o                         
  -1  -1  13        230.14        183.38        18.61 o                         
   0  -1  13         56.62         37.41        25.79 o                         
   1  -1  13        124.37        167.47        41.39 o                         
  -7   0  13         19.83         94.82        37.57 o                         
  -6   0  13          3.87        -20.62        25.77 o                         
  -5   0  13         77.55         62.57        34.57 o                         
  -4   0  13        187.89        225.48        33.77 o                         
  -3   0  13        150.47        111.31        23.88 o                         
  -2   0  13        117.72        132.38        22.17 o                         
  -1   0  13          0.06         19.87        21.07 o                         
   0   0  13         28.64         28.42        19.81 o                         
  -7   1  13          6.23          4.97        36.96 o                         
  -6   1  13          7.43        -16.33        37.11 o                         
  -5   1  13        242.23        282.14        38.50 o                         
  -4   1  13        201.25        160.55        38.12 o                         
  -3   1  13        357.60        330.64        35.00 o                         
  -2   1  13         33.18         -3.98        47.69 o                         
  -1   1  13        156.82        149.69        26.53 o                         
   0   1  13         48.83         30.15        23.80 o                         
  -7   2  13          9.33         28.46        42.35 o                         
  -6   2  13         70.90         92.98        70.81 o                         
  -5   2  13         72.31         83.45        40.02 o                         
  -4   2  13         81.48         49.49        33.70 o                         
  -3   2  13         22.36         43.59        46.77 o                         
  -2   2  13        321.24        360.56        57.51 o                         
  -1   2  13        305.19        323.59        45.62 o                         
  -7   3  13          9.18         30.63        39.66 o                         
  -6   3  13        144.82        198.24        44.79 o                         
  -5   3  13          0.52         -4.23        43.61 o                         
  -4   3  13         12.83         12.96        49.29 o                         
  -3   3  13        196.14        205.04        41.12 o                         
  -2   3  13        177.96        224.77       113.28 o                         
  -6   4  13         19.64         28.39        41.14 o                         
  -5   4  13         56.01         59.70        39.32 o                         
  -4   4  13         64.01        113.64        41.41 o                         
  -3   4  13         39.74         19.80        69.04 o                         
  -3  -4  14         97.21         99.30        32.30 o                         
  -2  -4  14         46.09         31.36        22.44 o                         
  -4  -3  14         76.30         98.61        33.81 o                         
  -3  -3  14         24.08         -5.83        29.67 o                         
  -2  -3  14         18.51         57.24        24.81 o                         
  -1  -3  14          3.30         15.17        22.36 o                         
  -5  -2  14         24.22          2.71        34.07 o                         
  -4  -2  14         81.15         67.28        22.72 o                         
  -3  -2  14          5.78         49.31        20.06 o                         
  -2  -2  14          0.69         14.87        39.18 o                         
  -1  -2  14         46.02         80.12        24.71 o                         
  -5  -1  14        139.38        174.10        33.94 o                         
  -4  -1  14         10.03         19.09        24.14 o                         
  -3  -1  14         61.99         48.23        23.22 o                         
  -2  -1  14        112.06        131.04        20.24 o                         
  -5   0  14          0.52         17.56        30.78 o                         
  -4   0  14         20.11        172.97        40.84 o                         
  -3   0  14        360.19        375.29        31.67 o                         
  -2   0  14         20.36         24.44        21.27 o                         
  -5   1  14        263.11        215.21        41.45 o                         
  -4   1  14        125.56        130.58        37.81 o                         
  -3   1  14        165.09        147.60        37.52 o                         
  -4   2  14        109.92         45.77        37.20 o                         
                                                                                
